# Supplementary material for: Evaluating the impact of domestication and captivity on the horse gut microbiome
Source: Sci Rep. 2017 Nov 14;7:15497. doi: 10.1038/s41598-017-15375-9 (PMC5686199; doi:10.1038/s41598-017-15375-9)
Supplement: Supplementary file 2 — Table S1 [file 41598_2017_15375_MOESM2_ESM.csv]

Table S1. Percentile results for an Analyis of Composition of Microbiomes (ANCOM) of horse population fecal 16S rRNA data.
Percentiles			0	25	50	75	100	0	25	50	75	100
Group	W	Reject null hypothesis	caballus	caballus	caballus	caballus	caballus	przewalskii	przewalskii	przewalskii	przewalskii	przewalskii	TAXA
TACGGAGGATGCAAGCGTTATCCGGATTTATTGGGTTTAAAGGGTGCGTAGGCGGCTTGTCAAGTCAGAGGTGAAATACCGTTGCCCAACAGCGGGGCTGCCTTTGATACTGATGGGCTTGAATA	4979	TRUE	1	1	1	1	266	1	179.5	553	801.5	1447	k__Bacteria; p__Bacteroidetes
TACCGGCTGCTCGAGTGATGGCCACTATTACTGGGTTTAAAGCGTCCGTAGCTTGATTGTTAGGTCTCTTGGGAAATCTTGACGCTTAACGTTAAGGCGTCTAAGAGATACCGGCAATCTTGGAA	4966	TRUE	1	1	1	1	1	1	87.5	160	287	511	k__Archaea; p__Euryarchaeota; c__Methanomicrobia; o__Methanomicrobiales; f__Methanocorpusculaceae; g__Methanocorpusculum; s__
TACGGAAGGTCCGGGCGTTATCCGGATTTATTGGGTTTAAAGGGAGCGCAGGCCGCCTTTTAAGCGTGTTGTGAAATGCAGTCGCCCAACGTCTGCACTGCAGCGCGAACTGGAGGGCTTGAGTT	4960	TRUE	1	1	1	1	3	1	52	130	214	663	k__Bacteria; p__Bacteroidetes; c__Bacteroidia; o__Bacteroidales; f__Prevotellaceae; g__Prevotella; s__
TACGGAGGATGCAAGCGTTATCCGGATTTATTGGGTTTAAAGGGTGCGTAGGCTGTTGCTCAAGTCAGGGGTGAAAGCCCGGGGCTCAACTCCGGAACTGCCTTTGATACTGGGCGGCTTGAATA	4957	TRUE	1	1	1	1	1	1	47	193	296.5	769	k__Bacteria; p__Bacteroidetes
CACGTAAGTTGCGAGCGTTGTTCGGAATTATTGGGCGTAAAGGGCATGTAGGCGGTTTTGCAAGCTTGGTGTGAAAGGCAGGAGCTTAACTCCTGGACTGCGTTGAGAACTGCAAGACTAGAGTG	4946	TRUE	1	1	191.5	561	2263	1	1	1	1	701	k__Bacteria; p__Spirochaetes; c__Spirochaetes; o__Spirochaetales; f__Spirochaetaceae; g__Treponema; s__
CACGTAAGTTGCGAGCGTTGTTCGGAATTATTGGGCGTAAAGGGCATGTAGGCGGTCTTGCAAGCTTGGTGTGAAAGGCAGGAGCTCAACTCCTGGACTGCGTTGAGAACTGCAAGGCTAGAGTT	4941	TRUE	1	181.25	280.5	599.25	1105	1	1	1	1	5643	k__Bacteria; p__Spirochaetes; c__Spirochaetes; o__Spirochaetales; f__Spirochaetaceae; g__Treponema; s__
TACGTAGGTGGCAAGCGTTGTCCGGAATTATTGGGCGTAAAGCGCATGTAGGCGGTTTCTTAAGTCTGGAGTGAAAATGCGGGGCTCAACCCCGTATGGCTCTGGATACTGGGGGACTGGAGTGC	4940	TRUE	1	1	1	1	37	1	71.5	159	277	810	k__Bacteria; p__Firmicutes; c__Clostridia; o__Clostridiales; f__Veillonellaceae; g__Phascolarctobacterium; s__
TACGGAGGATGCGAGCGTTATCCGGATTTATTGGGTTTAAAGGGTGCGTAGGTGGTTTGTTAAGTTTGTGGTGAAAGCGTGCGGCTCAACCGTACCAAGCCATGAAAACTGGCGAACTTGAGTGC	4935	TRUE	1	1	1	1	4	1	66.5	167	434.5	1025	k__Bacteria; p__Bacteroidetes; c__Bacteroidia; o__Bacteroidales; f__RF16; g__; s__
TACGGAGGATGCGAGCGTTATCCGGATTCATTGGGTTTAAAGGGTGCGCAGGCGGGATGTCAAGTCGGCGGTGAAAAGCACTGGCTCAACCAGGGTCTTGCCGTCGATACTGATGTTCTTGAGTG	4928	TRUE	1	1	1	1	3	1	17	181	679	9773	k__Bacteria; p__Bacteroidetes; c__Bacteroidia; o__Bacteroidales
TACGGAGGATTCGAGCGTTATCCGGATTTATTGGGTTTAAAGGGAGCGTAGGCGGAAGGTCAAGTCAGCTGTGAAATGTAGACGCTCAACGTCTGCACTGCAGTTGAAACTGGTTTTCTTGAGTG	4925	TRUE	1	1	1	1	58	1	29	226	468	1863	k__Bacteria; p__Bacteroidetes; c__Bacteroidia; o__Bacteroidales; f__Bacteroidaceae; g__BF311; s__
TACGGAGGATGCGAGCGTTATCCGGATTTATTGGGTTTAAAGGGTGCGCAGGCGGGCCGGTAAGTCAGCGGTGAAATGTCGGGGCTCAACCCCGGCAGTGCCGTTGATACTGTTGGTCTTGAGTG	4922	TRUE	1	4.75	18	39.25	218	1	1	1	1	1	k__Bacteria; p__Bacteroidetes; c__Bacteroidia; o__Bacteroidales; f__BS11; g__; s__
TACGGAGGATCCGAGCGTTATCCGGATTTATTGGGTTTAAAGGGTGCGCAGGCGGCTATTTAAGTCAGTGGTTAAATCGTGACGCTCAACGTCATCACGCCATTGATACTGGATAGCTTGATTGC	4912	TRUE	1	1	1	1	92	1	65	180	354.5	3306	k__Bacteria; p__Bacteroidetes; c__Bacteroidia; o__Bacteroidales
TACGGAGGATCCGAGCGTTATCCGGATTTATTGGGTTTAAAGGGTGCGCAGGCGGCTTTTTAAGTCAGTGGTTAAATCGTGAGGCTCAACCTCATCACGCCATTGATACTGGAGAGCTTGATTGC	4906	TRUE	1	1	14.5	61	248	108	364.5	517	868	7360	k__Bacteria; p__Bacteroidetes
TACGGAGGATGCAAGCGTTATCCGGATTTATTGGGTTTAAAGGGTGCGTAGGCGGACGCGTAAGTCAGCGGTGAAATATCCCGGCTCAACCGGGAGGCTGCCGTTGATACTGCGCGACTCGAGTC	4877	TRUE	1	7.75	31	80.75	242	1	1	1	1	87	k__Bacteria; p__Bacteroidetes; c__Bacteroidia; o__Bacteroidales
TACGGAGGATGCGAGCGTTATCCGGATTTATTGGGTTTAAAGGGAGCGTAGGCTGGCTGTTAAGTCAGCGGTTAAATAGTGTGGCTCAACCATGCCATGCCGTTGAAACTGGCAGTCTTGAGTGC	4843	TRUE	1	1	18	52.75	517	1	1	1	1	4	k__Bacteria; p__Bacteroidetes; c__Bacteroidia; o__Bacteroidales; f__[Paraprevotellaceae]
TACGGAAGGTCCTGGTGTTATCCGGATTTATTGGGTTTAAAGGGAGCGTAGGCGGCTGAATAAGCGTGTTGTGAAATCCCGGGGCTCAACCCCGCGTGTGCAGCGCGAACTGTTCAGCTTGAGAG	4831	TRUE	1	1	1	1	26	1	31.5	76	124.5	356	k__Bacteria; p__Bacteroidetes; c__Bacteroidia; o__Bacteroidales; f__Prevotellaceae; g__Prevotella
TACGGAGGATGCGAGCGTTATCCGGATTTATTGGGTTTAAAGGGTGCGTAGGCGGAATGACAAGTCAGCGGTGAAACGCAAGGGCTCAACCCTTGACCTGCCGTTGAAACTGCCAATCTGGAATA	4824	TRUE	1	1	1	1	10	1	23	50	77.5	179	k__Bacteria; p__Bacteroidetes; c__Bacteroidia; o__Bacteroidales
TACGGAGGATGCAAGCGTTATCCGGATTTATTGGGTTTAAAGGGTGCGTAGGCGGCTTGACAAGTCAGAGGTGAAATACCTGGGCTTAACCCAGGAACTGCCTTTGATACTGCCGAGCTTGAATA	4817	TRUE	1	1	1	1	7	1	30	61	79.5	177	k__Bacteria; p__Bacteroidetes
CACGTAAGTTGCAAGCATTGTTCGGAATTATTGGGCGTAAAGGGCATGTAGGCGGTGTGCCAAGTCTGGTGTGAAATCCCGGGGCTTAACTCCGGAACTGCATCGGAAACTGGTATACTTGAATC	4815	TRUE	1	1	1	1	1	1	20.5	28	42	126	k__Bacteria
TACGGAGGATGCGAGCGTTATCCGGATTTATTGGGTTTAAAGGGTGCGTAGGCGGAATGCCAAGTCAGCGGTGAAACGCACGCGCTTAACGCGTGACCTGCCGTTGAAACTGGTAGTCTGGAATA	4806	TRUE	1	1	14	40.25	208	1	1	1	1	1	k__Bacteria; p__Bacteroidetes; c__Bacteroidia; o__Bacteroidales
TACGGAGGATCCGAGCGTTATCCGGATTTATTGGGTTTAAAGGGAGCGTAGGCGGAAGATCAAGTCAGCTGTGAAATGTAGATGCTCAACATCTGCACTGCAGTTGAAACTGGTTTTCTTGAGTG	4805	TRUE	1	1	1	1	1	1	6.5	87	404.5	1710	k__Bacteria; p__Bacteroidetes; c__Bacteroidia; o__Bacteroidales; f__Bacteroidaceae; g__BF311; s__
TACGGAGGATGCGAGCGTTATCCGGATTTATTGGGTTTAAAGGGTGCGTAGGCTGTTTGTCAAGTCAGGGGTGAAATACCGGAGCCCAACTCCGGGACTGCCCTTGATACTGTCAGGCTTGAATT	4757	TRUE	1	1	1	1	1	1	17	39	86.5	233	k__Bacteria; p__Bacteroidetes; c__Bacteroidia; o__Bacteroidales
TACGGAAGGTCCAGGCGTTATCCGGATTTATTGGGTTTAAAGGGAGCGTAGGCGGCTTGTTAAGCGTGTTGTGAAATGTAGATGCTCAACATCTGAATTGCAGCGCGAACTGGCTGGCTTGAGTG	4753	TRUE	1	1	1	5.25	78	1	37	76	106.5	478	k__Bacteria; p__Bacteroidetes; c__Bacteroidia; o__Bacteroidales; f__Prevotellaceae; g__Prevotella; s__
TACGGAGGATGCAAGCGTTATCCGGATTTATTGGGTTTAAAGGGTGCGTAGGCTGTGCAGCAAGTCAGAGGTGAAAGCCCGGTGCTCAACACCGGAACTGCCTTTGATACTGTTGTGCTGGAATA	4728	TRUE	1	1	11	37	68	1	1	1	1	1	k__Bacteria; p__Bacteroidetes
TACGGAGGATGCAAGCGTTATCCGGATTTATTGGGTTTAAAGGGTGCGTAGGCTGTGTGGCAAGTCAGCGGTGAAATGCCGGAGCTCAACTCCGGAACTGCCGTTGATACTGTCATGCTGGAATA	4726	TRUE	1	1	5	21	134	38	98	183	284	420	k__Bacteria; p__Bacteroidetes; c__Bacteroidia; o__Bacteroidales
TACGGAAGGTCCGAGCGTTATCCGGATTTATTGGGTTTAAAGGGTGCGTAGGCGGGAAGTCAAGTCAGCCGTAAAATCGCCGGGCTCAACCCGGTCCCGCGGTTGAAACTGTCTTCCTTGAGTAC	4718	TRUE	1	11.5	49.5	90.75	473	1	1	1	2	624	k__Bacteria; p__Bacteroidetes; c__Bacteroidia; o__Bacteroidales
TACGGAGGATCCGAGTGTTATCCGGATTTATTGGGTTTAAAGGGTGCGTAGGCGGTAGATCAAGTCAGTGGTGAAATGGTGCGGCTCAACCGTAGCATTGCCGTTGAAACTGGTTTACTTGAGTG	4714	TRUE	1	1	1	1	102	1	29.5	71	107	206	k__Bacteria; p__Bacteroidetes; c__Bacteroidia; o__Bacteroidales; f__Porphyromonadaceae; g__Paludibacter; s__
TACGGAGGATGCGAGCGTTATCCGGATTTATTGGGTTTAAAGGGTGCGCAGGCGGGCGATTAAGTCAGCGGTGAAAGGCTCGGGCTCAACCGGAGCAGTGCCGTTGATACTGGTTGTCTTGAATG	4682	TRUE	1	1	1	1	4	1	6.5	65	505	4738	k__Bacteria; p__Bacteroidetes; c__Bacteroidia; o__Bacteroidales; f__BS11; g__; s__
TACGGAGGATGCAAGCGTTATCCGGATTTATTGGGTTTAAAGGGTGCGTAGGCTGTGGTGCAAGTCAGTGGTGAAAGCCCGGGGCTTAACTCCGGAACTGCCATTGATACTGTACCGCTGGAATA	4662	TRUE	1	1	8	21.5	149	1	1	1	1	2	k__Bacteria; p__Bacteroidetes
TACATAGGTGGCAAGCGTTATCCGGAATTATTGGGCGTAAAGAGTGAGCAGGCGGTTGATTAAGTCTGAGGTTAAATTGTGGGGCTCAACCCCATCTTGCCTTGGAAACTGATCTACTAGAGTAC	4662	TRUE	1	1	7.5	16	122	1	1	1	1	1	k__Bacteria; p__Firmicutes; c__Erysipelotrichi; o__Erysipelotrichales; f__Erysipelotrichaceae
TACGTAGGTGGCAAGCGTTGTCCGGATTTACTGGGTGTAAAGGGCGCGTAGGCGGGATGACAAGTCAGGTGTGAAATCTATGGGCTTAACCCATAAACTGCACTTGAAACTGCCGTTCTTGAGTG	4636	TRUE	1	1	1	1	1	1	13	26	47.5	87	k__Bacteria; p__Firmicutes; c__Clostridia; o__Clostridiales; f__Ruminococcaceae
TACGGAGGATGCGAGCGTTATCCGGATTTATTGGGTTTAAAGGGTGCGTAGGCGGATTGTTAAGTCAGCGGTGAAACGCAGGTGCTCAACACCTGACCTGCCGTTGAAACTGGCGATCTTGAATG	4632	TRUE	1	1	1	1	1	1	6	31	58.5	195	k__Bacteria; p__Bacteroidetes; c__Bacteroidia; o__Bacteroidales
CACGTAAGTTGCGAGCGTTGTTCGGAATTATTGGGCGTAAAGGGCATGTAGGCGGTCTTGCAAGCTTGGTGTGAAAGGCAGGGGCTTAACCCCTGGACTGCGTTGAGAACTGCAGGACTTGAGTT	4607	TRUE	1	1	1	6.75	150	1	46.5	104	244.5	691	k__Bacteria; p__Spirochaetes; c__Spirochaetes; o__Spirochaetales; f__Spirochaetaceae; g__Treponema; s__
TACGGAGGATGCAAGCGTTATCCGGATTTATTGGGTTTAAAGGGTGCGTAGGCTGTGCCGCAAGTCAGTGGTGAAAGCCCGGGGCTTAACTCCGGAACTGCCATTGATACTGTGGTGCTGGAATA	4568	TRUE	1	28	41	79	383	1	2	6	11	33	k__Bacteria; p__Bacteroidetes; c__Bacteroidia; o__Bacteroidales
TACGTAGGTGGCGAGCGTTATCCGGAATTACTGGGTGTAAAGGGAGCGTAGGCGGGAGGACAAGTCAGATGTGAAACTCATGGGCTTAACCCATGACCTGCATTTGAAACTGTTCTTCTTGAGGG	4558	TRUE	1	1	1	1	15	1	14	33	55.5	149	k__Bacteria; p__Firmicutes; c__Clostridia; o__Clostridiales; f__Ruminococcaceae; g__; s__
TACGTAGGTGGCAAGCGTTATCCGGAATTATTGGGCGTAAAGAGGGAGCAGGCGGCAAGATAAGTTTGAAGTGAAAGCGTAGGGCTCAACCCTATACAGCTTCGAAAACTGTCTAGCTAGAGTAC	4558	TRUE	1	4	17.5	26.75	356	1	1	1	2.5	16	k__Bacteria; p__Firmicutes; c__Erysipelotrichi; o__Erysipelotrichales; f__Erysipelotrichaceae; g__RFN20; s__
TACCGGCTGCTCGAGTGATGGCCACTATTACTGGGTTTAAAGCGTCCGTAGCTTGGAGATTAAGTCTCTTGGGAAATCTTGGTGCTTAACATCAAGGCGTCTAAGAGATACTGGTTTTCTTGGAA	4545	TRUE	1	1	1	1	1	1	13	26	49	154	k__Archaea; p__Euryarchaeota; c__Methanomicrobia; o__Methanomicrobiales; f__Methanocorpusculaceae; g__; s__
TACGTAGGGGGCAAGCGTTATCCGGATTTACTGGGTGTAAAGGGAGTGTAGGCGGCGAGCCAAGTCCGATGTGAAAGCCCAGGGCTTAACCCTGGGACTGCATTAGAAACTGGTTTGCTAGAGTG	4537	TRUE	1	3.75	9	14.5	41	1	1	1	1	20	k__Bacteria; p__Firmicutes; c__Clostridia; o__Clostridiales
TACGGAGGATCCGAGCGTTATCCGGATTTATTGGGTTTAAAGGGTGCGCAGGCGGCGTTTTAAGTCAGTGGTAAAATCGTGGGGCTCAACCCCATCCTGCCATTGATACTGGAGCGCTTGATTGC	4515	TRUE	1	1	1	4.75	167	1	47.5	100	163	328	k__Bacteria; p__Bacteroidetes; c__Bacteroidia; o__Bacteroidales
TACGGAGGATCCGAGTGTTATCCGGATTTATTGGGTTTAAAGGGTGCGTAGGCGGGCGATCAAGTCAGTGGTGAAATGGTGTGGCTCAACCATAGCATTGCCGTTGAAACTGGTTGTCTTGAGTG	4511	TRUE	1	1	14	35.25	161	1	1	1	1	13	k__Bacteria; p__Bacteroidetes; c__Bacteroidia; o__Bacteroidales; f__Porphyromonadaceae; g__Paludibacter; s__
TACGGAGGATGCAAGCGTTATCCGGATTTATTGGGTTTAAAGGGTGCGTAGGCTGTGCCGCAAGTCAGTGGTGAAATGCCCGGGCCTAACCTGGGAACTGCCATTGATACTGCGGTGCTGGAATA	4505	TRUE	1	1	1	5	50	1	16	66	168	521	k__Bacteria; p__Bacteroidetes; c__Bacteroidia; o__Bacteroidales
TACGGAGGATGCAAGCGTTATCCGGATTTATTGGGTTTAAAGGGTGCGTAGGCTGTGCTGCAAGTCAGTGGTGAAATGCCCGGGCCTAACCTGGGAACTGCCATTGATACTGTGGTGCTGGAATA	4504	TRUE	1	1	1	1	2	1	11	20	42.5	119	k__Bacteria; p__Bacteroidetes; c__Bacteroidia; o__Bacteroidales; f__; g__; s__
TACGTAGGATGCGAGCGTTGTCCGGATTTACTGGGTGTAAAGGGAGCGCAGGCGGGACTGCAAGTTGGATGTGAAATGTCGAGGCTTAACCTCGGAACTGCATCCAAAACTGTAGTTCTTGAGTG	4502	TRUE	1	5.5	34.5	88	569	1	1	1	1	458	k__Bacteria; p__Firmicutes; c__Clostridia; o__Clostridiales; f__Ruminococcaceae; g__; s__
TACGTAGGGAGCGAGCGTTGTCCGGAATTACTGGGTGTAAAGGGAGCGTAGGTGGAAAGACAAGTTGGATGTCAAATATATCGGCTTAACTGGTATCCGCATTCAAAACTGTTTTTCTTGAGTGA	4490	TRUE	1	1	1	1	27	1	22.5	34	49	119	k__Bacteria; p__Firmicutes; c__Clostridia; o__Clostridiales; f__Ruminococcaceae
TACAGAGGTCTCGAGCGTTGTTCGGATTTACTGGGCGTAAAGGGAGCGTAGGCGGCCGCGTGTGTCGAATGTGAAATACCGCAACTCAACGGCGGAACGGCATTCGAAACTGCGCGGCTGGAGTA	4487	TRUE	1	1	1	1	1	1	4	45	137	872	k__Bacteria; p__Verrucomicrobia; c__Verruco-5; o__LD1-PB3; f__; g__; s__
TACATAGGGAGCAAGCGTTATCCGGATTTATTGGGCGTAAAGCGTGCGTAGGCTGTTGATTAAGTCTGGTGTGAAATCCCGAGGCTCAACCTCGGAGGGTCATTGGAAACTGGTCAACTAGAATC	4481	TRUE	1	1	1	1	1	1	11.5	25	39.5	165	k__Bacteria
TTCCAGCTCTGCGAGTTTGCTCCCATATTGTTGCAGTTAAAACGCCCGTAGTCTGAATTGGCTAGCAATAGTCGTACGTTTTATTACGTTCACTGTGAACAAATCAGGACGCTTAGAGTATGGTT		FALSE	1	1	1	1.5	12	1	1	1	1	69	k__Bacteria; p__Proteobacteria
TTCCAGCTCTGCGAGTTTGCTCCCATATTGTTGCAGTTAAAACGCCCGTAGTCTGAATTGGCTAGCAATAGCCCTACGTTTTTAACGTTCACTGTGAACAAATCAGGACGCTTAGAGTATGGTTT		FALSE	1	1	1	1.5	7	1	1	1	1	76	Unclassified
TTCCAGCTCTGCAAGTTTGCTCCCATATTGTTGCAGTTAAAACGCCCGTAGTCTGAACTTTCCCGCAAGGGAAGTATTCCGCAAGGAGTTCACTGTGAACAAAACAGGACGCTTAGAGTAGGGTT		FALSE	1	1	1	4.25	9	1	3.5	10	18.5	139	k__Bacteria
TTCCAGCTCCACTAGTGTAAATCGTCATTGCTGCGGTTAAAAAGCTCGTAGTTGGATCTGAGTCACATGCAGTGGTTCGCCTTTGGCGTTAATTGCTGTTGTGACTATTTGCTGGTTTTCTACTT		FALSE	1	1	1	1	5	1	1	1	2	5	k__Bacteria
TTCCAGCTCCAATAGTGTATATTAAAGTTGTTGTGATTAAAACGCTCGTAGTTGAATTAAAATTCGGGTTGAATTTATTGGAATTAGTTAGCAATAACTAATGAAAATGAATTCGCAAGACTCGA		FALSE	1	1	1	1	3	1	1	1	3	33	k__Bacteria; p__Proteobacteria
TTCCAGCTCCAATAGCGTAAATCATAGTTGCTGCGATTAAAAAGCTCGTAGTTGAATTTCCGGTGGGTTTCCCACCTGCTTTTTGGGTCATTCGATGTCGCGAGGCATTGGATGGTCCGGAAGCG		FALSE	1	1	7.5	13.75	32	1	1	1	1	196	k__Bacteria
TGACCCAACTTGGGCAGGTACAGACCATACAAGAGAAAAGATTCCTCTACTCATGTATTCCAAATCAATTAAGAATGGTAGATACATTGATGAAAGAGCATGCTTCGGTGATATCGGCGCAACAA		FALSE	1	1	1	1	3	1	1	1	1	59	k__Bacteria; p__Proteobacteria
TACGTATGGTGCAAGCGTTATTCGGATTTACTGGGTGTAAAGGGAGCGTAGACGGCATGGCAAGTCTGAAGTGAAATGCGGGGGCTCAACCCCTGAACTGCTTTGGAAACTGTCAAGCTAGAGTG		FALSE	1	9.25	32.5	78.5	114	1	17.5	36	82.5	276	k__Bacteria; p__Firmicutes; c__Clostridia; o__Clostridiales; f__Lachnospiraceae; g__; s__
TACGTATGGTGCAAGCGTTATTCGGATTTACTGGGTGTAAAGGGAGCGTAGACGGCATAGCAAGTCTGAAGTGAAATGCGGGGGCTCAACCCCTGAACTGCTTTGGAAACTGTTAAGCTAGAGTG		FALSE	1	4.75	20	33.25	312	1	1	1	23	167	k__Bacteria; p__Firmicutes; c__Clostridia; o__Clostridiales; f__Lachnospiraceae; g__; s__
TACGTATGGTGCAAGCGTTATCCGGATTTGCTGGGTGTAAAGGGAGCGCAGGCGGTACGGCAAGTCTGATGTGAAAGCCCGGGGCTCAGCCCCGGTACTGCATTGGAAACTGTCGAACTAGAGTG		FALSE	1	1	1	2	7	1	1	1	2	7	k__Bacteria; p__Firmicutes; c__Clostridia; o__Clostridiales; f__Lachnospiraceae; g__Roseburia
TACGTATGGTGCAAGCGTTATCCGGATTTACTGGGTGTAAAGGGTGCGTAGGTGGTGAGACAAGTCTGAAGTGAAAATCCGGGGCTCAACCCCGGAACTGCTTTGGAAACTGCCTGACTAGAGTA		FALSE	1	1	1	1	3	1	1	1	2	22	k__Bacteria; p__Firmicutes; c__Clostridia; o__Clostridiales; f__Lachnospiraceae; g__Coprococcus; s__eutactus
TACGTATGGTGCAAGCGTTATCCGGATTTACTGGGTGTAAAGGGTGCGTAGGTGGTATGGTAAGTCAGAAGTGAAAACACGGGGCTCAACCCCGTGACTGCTTTTGAAACTGTCAAACTAGAGTG		FALSE	1	1	1	1	1	1	1	1	1	13	k__Bacteria; p__Firmicutes; c__Clostridia; o__Clostridiales; f__Lachnospiraceae; g__Coprococcus; s__
TACGTATGGTGCAAGCGTTATCCGGATTTACTGGGTGTAAAGGGTGCGTAGGTGGTATGGCAAGTCAGATGTGAAAACTTTGGGCTCAACCCAAAGCCTGCATTTGAAACTACCAAACTAGAGTG		FALSE	1	1	1	1	21	1	13	16	34	193	k__Bacteria; p__Firmicutes; c__Clostridia; o__Clostridiales; f__Lachnospiraceae; g__Coprococcus; s__
TACGTATGGTGCAAGCGTTATCCGGATTTACTGGGTGTAAAGGGTGCGTAGGTGGTATGGCAAGTCAGAAGTGAAATGCGGGGGCTCAACCCCTGAACTGCTTTTGAAACTGTCAAACTAGAGTG		FALSE	1	1.75	4	9	34	1	11	29	53	474	k__Bacteria; p__Firmicutes; c__Clostridia; o__Clostridiales; f__Lachnospiraceae; g__Coprococcus; s__
TACGTATGGTGCAAGCGTTATCCGGATTTACTGGGTGTAAAGGGTGCGTAGGTGGTATGGCAAGTCAGAAGTGAAAACTATGGGCTCAACCCATAGACTGCTTTTGAAACTGTCAAACTAGAGTG		FALSE	1	12.75	20.5	38	81	1	22.5	37	60	455	k__Bacteria; p__Firmicutes; c__Clostridia; o__Clostridiales; f__Lachnospiraceae; g__Coprococcus; s__
TACGTATGGTGCAAGCGTTATCCGGATTTACTGGGTGTAAAGGGTGCGTAGGTGGTATGGCAAGTCAGAAGTGAAAACACGGGGCTCAACCCCGTGACTGCTTTTGAAACTGTCAAACTAGAGTG		FALSE	1	5.5	11	16.5	48	5	23.5	45	95	403	k__Bacteria; p__Firmicutes; c__Clostridia; o__Clostridiales; f__Lachnospiraceae; g__Coprococcus; s__
TACGTATGGTGCAAGCGTTATCCGGATTTACTGGGTGTAAAGGGTGCGTAGGTGGTATGGCAAGTCAGAAGTGAAAACACGGGGCTCAACCCCGTGACTGCTTTTGAAACTGCCAAACTAGAGTG		FALSE	1	1	1	1	1	1	1	1	1	13	k__Bacteria; p__Firmicutes; c__Clostridia; o__Clostridiales; f__Lachnospiraceae; g__Coprococcus; s__
TACGTATGGTGCAAGCGTTATCCGGATTTACTGGGTGTAAAGGGTGCGTAGGTGGCATGGTAAGTCAGATGTGAAATACCGGGGCTCAACCCCGGGGCTGCATTTGAAACTGCCAGGCTGGAGTA		FALSE	1	3	9.5	14.75	37	1	5.5	12	14	61	k__Bacteria; p__Firmicutes; c__Clostridia; o__Clostridiales; f__Lachnospiraceae; g__Coprococcus; s__
TACGTATGGTGCAAGCGTTATCCGGATTTACTGGGTGTAAAGGGTGCGTAGGTGGCATGGCAAGTCTGAAGTGAAATGCGGGGGCTCAACCCCTGAACTGCTTTGGAAACTGTCAAGCTTGAGTA		FALSE	1	11.25	21.5	38	127	1	48	96	175.5	622	k__Bacteria; p__Firmicutes; c__Clostridia; o__Clostridiales; f__Lachnospiraceae
TACGTATGGTGCAAGCGTTATCCGGATTTACTGGGTGTAAAGGGTGCGTAGGTGGCATGGCAAGTCTGAAGTGAAATGCGGGGGCTCAACCCCTGAACTGCTTTGGAAACTGTCAAGCTAGAGTG		FALSE	1	8.75	18	37.25	217	1	9	31	54.5	290	k__Bacteria; p__Firmicutes; c__Clostridia; o__Clostridiales; f__Lachnospiraceae
TACGTATGGTGCAAGCGTTATCCGGATTTACTGGGTGTAAAGGGTGCGTAGGTGGCATGGCAAGTCTGAAGTGAAAGCTCGGGGCTCAACCCCGGAACTGCTTTGGAAACTGTCAAGCTAGAGTG		FALSE	1	1	1	1.25	9	1	1	4	8	23	k__Bacteria; p__Firmicutes; c__Clostridia; o__Clostridiales; f__Lachnospiraceae; g__Coprococcus
TACGTATGGTGCAAGCGTTATCCGGATTTACTGGGTGTAAAGGGTGCGTAGGTGGCATGGCAAGTCAGAAGTGAAATGCGGGGGCTCAACCCCTGAACTGCTTTTGAAACTGTCAAGCTAGAGTG		FALSE	1	1	2.5	12.5	27	1	1	5	16	72	k__Bacteria; p__Firmicutes; c__Clostridia; o__Clostridiales; f__Lachnospiraceae; g__Coprococcus; s__
TACGTATGGTGCAAGCGTTATCCGGATTTACTGGGTGTAAAGGGTGCGTAGGTGGCATGGCAAGTCAGAAGTGAAATGCGGGGGCTCAACCCCTGAACTGCTTTTGAAACTGTCAAGCTAGAGTA		FALSE	1	1	1	1	2	1	1	1	2	17	k__Bacteria; p__Firmicutes; c__Clostridia; o__Clostridiales; f__Lachnospiraceae; g__Coprococcus; s__
TACGTATGGTGCAAGCGTTATCCGGATTTACTGGGTGTAAAGGGTGCGTAGGTGGCATGGCAAGTCAGAAGTGAAAACACGGGGCTCAACCCCGTGACTGCTTTTGAAACTGTCAAGCTAGAGTG		FALSE	1	1	2.5	5.5	29	1	2.5	11	31	219	k__Bacteria; p__Firmicutes; c__Clostridia; o__Clostridiales; f__Lachnospiraceae; g__Coprococcus; s__
TACGTATGGTGCAAGCGTTATCCGGATTTACTGGGTGTAAAGGGTGCGTAGGTGGCAAGGCAAGTCTGAAGTGAAAGCTCGGGGCTCAACCCCGGAACTGCTTTGGAAACTGTTTAGCTAGAGTA		FALSE	1	1	1	1	3	1	1	1	3	6	k__Bacteria; p__Firmicutes; c__Clostridia; o__Clostridiales; f__Lachnospiraceae; g__Coprococcus; s__eutactus
TACGTATGGTGCAAGCGTTATCCGGATTTACTGGGTGTAAAGGGTGCGTAGGCGGCATGGTAAGTCAGATGTGAAATACCGGGGCTCAACCCCGGGGCTGCATTTGAAACTGCCAGGCTGGAGTA		FALSE	1	1	1	2.25	6	1	1	1	3	7	k__Bacteria; p__Firmicutes; c__Clostridia; o__Clostridiales; f__Lachnospiraceae; g__Coprococcus; s__
TACGTATGGTGCAAGCGTTATCCGGATTTACTGGGTGTAAAGGGTGCGTAGGCGGCATGGCAAGTCAGATGTGAAAGACCGGGGCTCAACTCCGGGGCTGCATTTGAAACTGCCAGGCTGGAGTA		FALSE	1	1	1	1	1	1	1	1	2	8	k__Bacteria; p__Firmicutes; c__Clostridia; o__Clostridiales; f__Lachnospiraceae; g__Coprococcus; s__
TACGTATGGTGCAAGCGTTATCCGGATTTACTGGGTGTAAAGGGAGTGTAGGTGGTCTGGCAAGCCAGAAGTGAAAACCCGGGGCTCAACTCCGTGGATTGCTTTTGGAACTGTTGGACTAGAGT		FALSE	1	1	1	1	6	1	1	1	3	8	k__Bacteria; p__Firmicutes; c__Clostridia; o__Clostridiales; f__Lachnospiraceae; g__Coprococcus; s__
TACGTATGGTGCAAGCGTTATCCGGATTTACTGGGTGTAAAGGGAGCGTAGGTGGTTTGGCAAGCCAGAAGTGAAAACCCGGGGCTCAACTCCGTGGATTGCTTTTGGAACTGTTGGACTAGAGT		FALSE	1	1	1	3.25	7	1	1	3	6.5	39	k__Bacteria; p__Firmicutes; c__Clostridia; o__Clostridiales; f__Lachnospiraceae; g__Coprococcus; s__
TACGTATGGTGCAAGCGTTATCCGGATTTACTGGGTGTAAAGGGAGCGTAGGTGGTTTGGCAAGCCAGAAGTGAAAACCCGGGGCTCAACTCCGTGGATTGCTTTTGGAACTGTTGAACTAGAGT		FALSE	1	2	4	6.25	21	1	11	16	24.5	64	k__Bacteria; p__Firmicutes; c__Clostridia; o__Clostridiales; f__Lachnospiraceae; g__Coprococcus; s__
TACGTATGGTGCAAGCGTTATCCGGATTTACTGGGTGTAAAGGGAGCGTAGGTGGTTTGGCAAGCCAGAAGTGAAAACCCGGGGCTCAACTCCGCGGATTGCTTTTGGAACTGTTGGACTAGAGT		FALSE	1	1	1	1	9	1	2	5	8.5	20	k__Bacteria; p__Firmicutes; c__Clostridia; o__Clostridiales; f__Lachnospiraceae; g__Coprococcus; s__
TACGTATGGTGCAAGCGTTATCCGGATTTACTGGGTGTAAAGGGAGCGTAGGTGGTTTGGCAAGCCAGAAGTGAAAACCCGGGGCTCAACTCCGCGGATTGCTTTTGGAACTGTTGAACTGGAGT		FALSE	1	1	1	2	8	1	1	1	1	4	k__Bacteria; p__Firmicutes; c__Clostridia; o__Clostridiales; f__Lachnospiraceae; g__Coprococcus; s__
TACGTATGGTGCAAGCGTTATCCGGATTTACTGGGTGTAAAGGGAGCGTAGGTGGTTTGGCAAGCCAGAAGTGAAAACCCGGGGCTCAACTCCGCGGATTGCTTTTGGAACTGTTGAACTAGAGT		FALSE	1	1	2.5	4	13	1	1	1	1	5	k__Bacteria; p__Firmicutes; c__Clostridia; o__Clostridiales; f__Lachnospiraceae; g__Coprococcus; s__
TACGTATGGTGCAAGCGTTATCCGGATTTACTGGGTGTAAAGGGAGCGTAGGTGGTTTGGCAAGCCAGAAGTGAAAACCCGGGGCTCAACCCCGTGGATTGCTTTTGGAACTGTTGAACTAGAGT		FALSE	1	1	2	5.25	19	1	1.5	4	9.5	36	k__Bacteria; p__Firmicutes; c__Clostridia; o__Clostridiales; f__Lachnospiraceae; g__Coprococcus; s__
TACGTATGGTGCAAGCGTTATCCGGATTTACTGGGTGTAAAGGGAGCGTAGGTGGTTTGGCAAGCCAGAAGTGAAAACCCGGAGCTCAACTCCGTGGATTGCTTTTGGAACTGTTGAACTAGAGT		FALSE	1	1	2	3	8	1	2	4	6	13	k__Bacteria; p__Firmicutes; c__Clostridia; o__Clostridiales; f__Lachnospiraceae; g__Coprococcus; s__
TACGTATGGTGCAAGCGTTATCCGGATTTACTGGGTGTAAAGGGAGCGTAGGTGGTCTGGCAAGCCAGAAGTGAAAACCCGGGGCTCAACCCCGTGGATTGCTTTTGGAACTGTTGGACTAGAGT		FALSE	1	1	1	3	4	1	1	2	3	11	k__Bacteria; p__Firmicutes; c__Clostridia; o__Clostridiales; f__Lachnospiraceae; g__Coprococcus; s__
TACGTATGGTGCAAGCGTTATCCGGATTTACTGGGTGTAAAGGGAGCGTAGGTGGTCTGGCAAGCCAGAAGTGAAAACCCGGGGCTCAACCCCGCGGATTGCTTTTGGAACTGTTGGACTAGAGT		FALSE	1	1	1	1.25	4	1	1	2	4	12	k__Bacteria; p__Firmicutes; c__Clostridia; o__Clostridiales; f__Lachnospiraceae; g__Coprococcus; s__
TACGTATGGTGCAAGCGTTATCCGGATTTACTGGGTGTAAAGGGAGCGTAGGTGGCCTGGCAAGCCAGAGGTGAAAACCCGGGGCTCAACCCCGCGGATTGCCTTTGGAACTGTTGGGCTGGAGT		FALSE	1	1	2	4.25	31	1	1	1	2	7	k__Bacteria; p__Firmicutes; c__Clostridia; o__Clostridiales
TACGTATGGTGCAAGCGTTATCCGGATTTACTGGGTGTAAAGGGAGCGTAGGCGGTTTTGCAAGTCTGATGTGAAAGCCCGGGGCTCAACTCCGGTATTGCATTGGAAACTGTAGAACTAGAGTG		FALSE	1	1	1	1.25	24	1	1	1	2	62	k__Bacteria; p__Firmicutes; c__Clostridia; o__Clostridiales; f__Lachnospiraceae; g__Pseudobutyrivibrio; s__
TACGTATGGTGCAAGCGTTATCCGGATTTACTGGGTGTAAAGGGAGCGTAGGCGGTTTTATAAGTCTGAAGTGAAAGCCCGGGGCTCAACCCCGGGACTGCTTTGGAAACTGTAGAACTAGAGTG		FALSE	1	1	1	3	8	1	1	3	8	70	k__Bacteria; p__Firmicutes; c__Clostridia; o__Clostridiales; f__Lachnospiraceae
TACGTATGGTGCAAGCGTTATCCGGATTTACTGGGTGTAAAGGGAGCGTAGGCGGTTTTACAAGTCTGATGTGAAAGCCCGGGGCTCAACTCCGGTATTGCATTGGAAACTGTAGAACTAGAGTG		FALSE	1	23.5	38.5	50	228	29	48	73	133.5	334	k__Bacteria; p__Firmicutes; c__Clostridia; o__Clostridiales; f__Lachnospiraceae; g__Pseudobutyrivibrio; s__
TACGTATGGTGCAAGCGTTATCCGGATTTACTGGGTGTAAAGGGAGCGTAGGCGGTTTTACAAGTCTGATGTGAAAGCCCGGGGCTCAACTCCGGTACTGCATTGGAAACTGTAGAACTAGAGTG		FALSE	1	10.75	24.5	46	163	1	59	88	120	1200	k__Bacteria; p__Firmicutes; c__Clostridia; o__Clostridiales; f__Lachnospiraceae; g__Pseudobutyrivibrio; s__
TACGTATGGTGCAAGCGTTATCCGGATTTACTGGGTGTAAAGGGAGCGTAGGCGGTTTTACAAGTCTGATGTGAAAGCCCAGGGCTCAACCCTGGTACTGCATTGGAAACTGTAGAACTAGAGTG		FALSE	1	1	1.5	5.25	31	1	2.5	12	27	184	k__Bacteria; p__Firmicutes; c__Clostridia; o__Clostridiales; f__Lachnospiraceae; g__Pseudobutyrivibrio; s__
TACGTATGGTGCAAGCGTTATCCGGATTTACTGGGTGTAAAGGGAGCGTAGGCGGTTTGGCAAGTCTGATGTGAAACCCCGGGGCTTAACCCCGGGCATGCATTGGAAACTGTCGGACTAGAGTG		FALSE	1	1	1	11.25	77	1	1	1	14	92	k__Bacteria; p__Firmicutes; c__Clostridia; o__Clostridiales; f__Lachnospiraceae
TACGTATGGTGCAAGCGTTATCCGGATTTACTGGGTGTAAAGGGAGCGTAGGCGGTTTGGCAAGTCTGATGTGAAACCCCGGGGCTTAACCCCGGGCATGCATTGGAAACTGTCGAACTAGAGTG		FALSE	1	1	1	1	11	1	1	1	1	37	k__Bacteria; p__Firmicutes; c__Clostridia; o__Clostridiales; f__Lachnospiraceae
TACGTATGGTGCAAGCGTTATCCGGATTTACTGGGTGTAAAGGGAGCGTAGGCGGTTTGGCAAGCCAGAAGTGAAAACCCGTGGCTCAACCATGAGGATTGCTTTTGGAACTGTTGGACTAGAGT		FALSE	1	1	1	1.5	10	1	1	1	3.5	20	k__Bacteria; p__Firmicutes; c__Clostridia; o__Clostridiales
TACGTATGGTGCAAGCGTTATCCGGATTTACTGGGTGTAAAGGGAGCGTAGGCGGTTTGGCAAGCCAGAAGTGAAAACCCGTGGCTCAACCATGAGGATTGCTTTTGGAACTGTTGAACTAGAGT		FALSE	1	1	1	1	5	1	1	1	5	70	k__Bacteria; p__Firmicutes; c__Clostridia; o__Clostridiales; f__Lachnospiraceae
TACGTATGGTGCAAGCGTTATCCGGATTTACTGGGTGTAAAGGGAGCGTAGGCGGTTTATTAAGTCTGATGTGAAAGCCCGGGGCTCAACTCCGGTATTGCATTGGAAACTGGTAAACTTGAGTG		FALSE	1	1	1	1	4	1	3	5	9.5	21	k__Bacteria; p__Firmicutes; c__Clostridia; o__Clostridiales; f__Lachnospiraceae; g__Pseudobutyrivibrio; s__
TACGTATGGTGCAAGCGTTATCCGGATTTACTGGGTGTAAAGGGAGCGTAGGCGGTTTAATAAGTCTGATGTGAAAGCCCGGGGCTCAACTCCGGTATTGCATTGGAAACTGTTAAACTTGAGTG		FALSE	1	1	1	2.25	7	1	1	1	3	21	k__Bacteria; p__Firmicutes; c__Clostridia; o__Clostridiales; f__Lachnospiraceae; g__Pseudobutyrivibrio; s__
TACGTATGGTGCAAGCGTTATCCGGATTTACTGGGTGTAAAGGGAGCGTAGGCGGTTCATTAAGTCTGATGTGAAAACCCAGGGCTCAACTTTGGGATTGCATTGGAAACTGGTGAACTTGAGTG		FALSE	1	1	1	1	5	1	1	3	6	21	k__Bacteria; p__Firmicutes; c__Clostridia; o__Clostridiales; f__Lachnospiraceae
TACGTATGGTGCAAGCGTTATCCGGATTTACTGGGTGTAAAGGGAGCGTAGGCGGTCTTGCAAGTCTGATGTGAAAACCCGGGGCTCAACTTCGGGATTGCATTGGAAACTGTGAGACTAGAGTG		FALSE	1	1	1	1	3	1	1	1	2.5	18	k__Bacteria; p__Firmicutes; c__Clostridia; o__Clostridiales; f__Lachnospiraceae; g__Shuttleworthia; s__
TACGTATGGTGCAAGCGTTATCCGGATTTACTGGGTGTAAAGGGAGCGTAGGCGGTCTTGCAAGTCTGATGTGAAAACCCGGGGCTCAACTTCGGGATTGCATTGGAAACTGTAAGACTAGAGTG		FALSE	1	1	1	1	77	1	1	1	5	25	k__Bacteria; p__Firmicutes; c__Clostridia; o__Clostridiales; f__Lachnospiraceae; g__Shuttleworthia; s__
TACGTATGGTGCAAGCGTTATCCGGATTTACTGGGTGTAAAGGGAGCGTAGGCGGTCTTACAAGTCTGATGTGAAAGCCCGGGGCTCAACTCCGGTACTGCATTGGAAACTGTAGGACTAGAGTG		FALSE	1	1	1	1	9	1	1	1	1.5	19	k__Bacteria; p__Firmicutes; c__Clostridia; o__Clostridiales; f__Lachnospiraceae
TACGTATGGTGCAAGCGTTATCCGGATTTACTGGGTGTAAAGGGAGCGTAGGCGGTCTGGCAAGTCTGATGTGAAACCCCGGGGCTTAACCCCGGGCTTGCATTGGAAACTGTTGGACTGGAGTG		FALSE	1	1	1	1	99	1	1	8	98.5	429	k__Bacteria; p__Firmicutes; c__Clostridia; o__Clostridiales; f__Lachnospiraceae
TACGTATGGTGCAAGCGTTATCCGGATTTACTGGGTGTAAAGGGAGCGTAGGCGGTCTGGCAAGTCTGATGTGAAAACCCGGGGCTTAACCTCGGGATTGCATTGGAAACTGTCGGACTTGAGTG		FALSE	1	11	26.5	34.75	134	1	18.5	40	87	202	k__Bacteria; p__Firmicutes; c__Clostridia; o__Clostridiales; f__Lachnospiraceae
TACGTATGGTGCAAGCGTTATCCGGATTTACTGGGTGTAAAGGGAGCGTAGGCGGTCTGGCAAGTCTGATGTGAAAACCCGGGGCTTAACCTCGGGATTGCATTGGAAACTGTCGGACTGGAGTG		FALSE	1	1.75	17.5	39.25	1463	1	1	12	58.5	111	k__Bacteria; p__Firmicutes; c__Clostridia; o__Clostridiales; f__Lachnospiraceae
TACGTATGGTGCAAGCGTTATCCGGATTTACTGGGTGTAAAGGGAGCGTAGGCGGTCTAGCAAGTCTGATGTGAAAACCCGGGGCTCAACTTCGGGATTGCATTGGAAACTGTCAGACTAGAGTG		FALSE	1	2	5	9	31	3	8	16	30	122	k__Bacteria; p__Firmicutes; c__Clostridia; o__Clostridiales; f__Lachnospiraceae
TACGTATGGTGCAAGCGTTATCCGGATTTACTGGGTGTAAAGGGAGCGTAGGCGGTCGTACAAGTCTGATGTGAAAGCCCGGGGCTCAACTCCGGTACTGCATTGGAAACTGTATGGCTAGAGTG		FALSE	1	1	1	2	7	1	1	1	2.5	9	k__Bacteria; p__Firmicutes; c__Clostridia; o__Clostridiales; f__Lachnospiraceae
TACGTATGGTGCAAGCGTTATCCGGATTTACTGGGTGTAAAGGGAGCGTAGGCGGTCATGCAAGTCTGATGTGAAAACCCGGGGCTCAACTTCGGGATTGCATTGGAAACTGTAAGACTAGAGTG		FALSE	1	1	2	5	16	1	1	1	1	11	k__Bacteria; p__Firmicutes; c__Clostridia; o__Clostridiales; f__Lachnospiraceae
TACGTATGGTGCAAGCGTTATCCGGATTTACTGGGTGTAAAGGGAGCGTAGGCGGTATGCTAAGTCTGATGTGAAAGCCCGAGGCTCAACCTCGGTACTGCATTGGAAACTGGTAAACTAGAGTG		FALSE	1	4	7	10.25	73	1	7.5	14	22.5	56	k__Bacteria; p__Firmicutes; c__Clostridia; o__Clostridiales; f__Lachnospiraceae
TACGTATGGTGCAAGCGTTATCCGGATTTACTGGGTGTAAAGGGAGCGTAGGCGGTACGGCAAGTCTGATGTGAAAACCCGGGGCTCAACTCCGGGATTGCATTGGAAACTGTCGAACTAGAGTG		FALSE	1	1	2	7	37	1	1	3	8	42	k__Bacteria; p__Firmicutes; c__Clostridia; o__Clostridiales; f__Lachnospiraceae
TACGTATGGTGCAAGCGTTATCCGGATTTACTGGGTGTAAAGGGAGCGTAGGCGGTACGGCAAGTCTGAAGTGAAATCCCAGGGCTCAACCTTGGAACTGCTTTGGAAACTGTCGAACTAGAGTG		FALSE	1	10.75	26.5	52.75	131	20	59.5	89	131.5	356	k__Bacteria; p__Firmicutes; c__Clostridia; o__Clostridiales; f__Lachnospiraceae
TACGTATGGTGCAAGCGTTATCCGGATTTACTGGGTGTAAAGGGAGCGTAGGCGGCTTTGCAAGTCTGATGTGAAAGCCCGGGGCTCAACTCCGGTATTGCATTGGAAACTGTAGAGCTAGAGTG		FALSE	1	18.75	26	41.25	136	7	25.5	36	74.5	185	k__Bacteria; p__Firmicutes; c__Clostridia; o__Clostridiales; f__Lachnospiraceae; g__Pseudobutyrivibrio; s__
TACGTATGGTGCAAGCGTTATCCGGATTTACTGGGTGTAAAGGGAGCGTAGGCGGCTATGCAAGTCAGGTGTGAAAACCCGGGGCTCAACTCCGGGACTGCACTTGAAACTGCGGAGCTTGAGTA		FALSE	1	3	6	12.25	33	1	1	1	1	155	k__Bacteria; p__Firmicutes; c__Clostridia; o__Clostridiales; f__Lachnospiraceae
TACGTATGGTGCAAGCGTTATCCGGATTTACTGGGTGTAAAGGGAGCGTAGGCGGCTATGCAAGTCAGGTGTGAAAACCCGGGGCTCAACTCCGGGACTGCACTTGAAACTGCGAAGCTCGAGTA		FALSE	1	1	1	1	39	1	1	1	18	159	k__Bacteria; p__Firmicutes; c__Clostridia; o__Clostridiales; f__Lachnospiraceae
TACGTATGGTGCAAGCGTTATCCGGATTTACTGGGTGTAAAGGGAGCGTAGGCGGCCAAGCAAGTCTGATGTGAAAACCCGGGGCTCAACTTCGGGATTGCATTGGAAACTGTTTGGCTAGAGTG		FALSE	1	1	1	1	5	1	1	4	7	18	k__Bacteria; p__Firmicutes; c__Clostridia; o__Clostridiales; f__Lachnospiraceae
TACGTATGGTGCAAGCGTTATCCGGATTTACTGGGTGTAAAGGGAGCGTAGGCGGCATGGCAAGTCAGATGTGAAAGCCCGGGGCCCAACCCCGGAACTGCATTTGAAACTGTCAGGCTAGAGTG		FALSE	1	1	1	3	9	1	1	1	2.5	11	k__Bacteria; p__Firmicutes; c__Clostridia; o__Clostridiales; f__Lachnospiraceae
TACGTATGGTGCAAGCGTTATCCGGATTTACTGGGTGTAAAGGGAGCGTAGGCGGCATGGCAAGCCAGATGTGAAAGCCCGGGGCCCAACCCCGGAACTGCATTTGGAACTGTCAGGCTAGAGTA		FALSE	1	1	1	1	9	1	1	1	1	53	k__Bacteria; p__Firmicutes; c__Clostridia; o__Clostridiales; f__Lachnospiraceae; g__[Ruminococcus]; s__gnavus
TACGTATGGTGCAAGCGTTATCCGGATTTACTGGGTGTAAAGGGAGCGTAGGCGGCAAGATAAGTCTGAAGTGAAAGCCCGGGGCTCAACCGCGGGATTGCTTTGGAAACTGTAGTGCTAGAGTG		FALSE	1	1	2	5	26	1	8	12	24	82	k__Bacteria; p__Firmicutes; c__Clostridia; o__Clostridiales; f__Lachnospiraceae
TACGTATGGTGCAAGCGTTATCCGGATTTACTGGGTGTAAAGGGAGCGTAGGCGGAATTTTAAGTCTGATGTGAAAGCCCAGGGCTCAACCCTGGTACTGCATTGGAAACTGGAGTTCTAGAGTG		FALSE	1	1	1	4	10	1	1	4	9	19	k__Bacteria; p__Firmicutes; c__Clostridia; o__Clostridiales; f__Lachnospiraceae
TACGTATGGTGCAAGCGTTATCCGGATTTACTGGGTGTAAAGGGAGCGTAGGCGGAATCTTAAGTCTGATGTGAAAACCCGGGGCTCAACTTCGGGATTGCATTGGAAACTGAGGATCTAGAGTG		FALSE	1	1	1	4	17	1	3	6	9	68	k__Bacteria; p__Firmicutes; c__Clostridia; o__Clostridiales; f__Lachnospiraceae
TACGTATGGTGCAAGCGTTATCCGGATTTACTGGGTGTAAAGGGAGCGTAGGCGGAACTTTAAGTCTGATGTGAAAGCCCGGGGCTCAACTCCGGTACTGCATTGGAAACTGGAGTTCTAGAGTG		FALSE	1	1	1	1	5	1	1	1	3	11	k__Bacteria; p__Firmicutes; c__Clostridia; o__Clostridiales; f__Lachnospiraceae
TACGTATGGTGCAAGCGTTATCCGGATTTACTGGGTGTAAAGGGAGCGTAGACGGTATGGCAAGTCTGAAGTGAAAGCTCGGGGCTCAACCCCGGAACTGCTTTGGAAACTGTCGCACTAGAGTG		FALSE	1	1	1	1	2	1	1	1	1	20	k__Bacteria; p__Firmicutes; c__Clostridia; o__Clostridiales; f__Lachnospiraceae
TACGTATGGTGCAAGCGTTATCCGGATTTACTGGGTGTAAAGGGAGCGTAGACGGCTTAGTAAGTCTGAAGTGAAAGCCCGGGGCTCAACCCCGGGACTGCTTTGGAAACTATTGAGCTAGAGTG		FALSE	1	1	1	1	8	1	1	1	3	20	k__Bacteria; p__Firmicutes; c__Clostridia; o__Clostridiales; f__Lachnospiraceae; g__Dorea; s__
TACGTATGGTGCAAGCGTTATCCGGATTTACTGGGTGTAAAGGGAGCGTAGACGGCTGTGCAAGTCTGAAGTGAAAGCCCCGGGCTCAACTCGGGAACTGCTTTGGAAACTGTGCAGCTAGAGTG		FALSE	1	1	1	2	66	1	1	1	3	27	k__Bacteria; p__Firmicutes; c__Clostridia; o__Clostridiales; f__Lachnospiraceae; g__Dorea
TACGTATGGTGCAAGCGTTATCCGGATTTACTGGGTGTAAAGGGAGCGTAGACGGCTGTGCAAGTCTGAAGTGAAAGCCCCGGGCTCAACTCGGGAACTGCTTTGGAAACTGTATAGCTAGAGTG		FALSE	1	1	1	3.75	46	1	1	3	7	99	k__Bacteria; p__Firmicutes; c__Clostridia; o__Clostridiales; f__Lachnospiraceae
TACGTATGGTGCAAGCGTTATCCGGATTTACTGGGTGTAAAGGGAGCGTAGACGGCGAGGTAAGTCTGATGTGAAAGCTATGGGCTCAACCCATAAACTGCATTGGAAACTATCTTGCTAGAGTG		FALSE	1	1	1	1	1	1	1	1	1	59	k__Bacteria; p__Firmicutes; c__Clostridia; o__Clostridiales; f__Lachnospiraceae
TACGTATGGTGCAAGCGTTATCCGGATTTACTGGGTGTAAAGGGAGCGTAGACGGCGAGGCAAGTCTGATGTGAAAGGCTGGGGCTCAACCCCGGGACTGCATTGGAAACTGTTTTGCTAGAGTG		FALSE	1	1	1	1	3	1	1	1	1	48	k__Bacteria; p__Firmicutes; c__Clostridia; o__Clostridiales; f__Lachnospiraceae
TACGTATGGTGCAAGCGTTATCCGGATTTACTGGGTGTAAAGGGAGCGTAGACGGCGAGGCAAGTCTGATGTGAAAGCTATGGGCTCAACCCATAAACTGCATTGGAAACTGTCTGGCTAGAGTG		FALSE	1	1	1	1.25	96	1	1	1	1	1	k__Bacteria; p__Firmicutes; c__Clostridia; o__Clostridiales; f__Lachnospiraceae; g__; s__
TACGTATGGTGCAAGCGTTATCCGGATTTACTGGGTGTAAAGGGAGCGTAGACGGCGAGGCAAGTCTGAAGTGAAATGCGGGGGCTCAACCCCTGAACTGCTTTGGAAACTGTTTTGCTAGAGTG		FALSE	1	1	1	1	25	1	1	2	8	79	k__Bacteria; p__Firmicutes; c__Clostridia; o__Clostridiales; f__Lachnospiraceae; g__; s__
TACGTATGGTGCAAGCGTTATCCGGATTTACTGGGTGTAAAGGGAGCGTAGACGGCGAGGCAAGTCTGAAGTGAAAGCTCGGGGCTCAACCCCGGAACTGCTTTGGAAACTGTTTTGCTAGAGTG		FALSE	1	1	1	2.25	61	1	1	3	10	71	k__Bacteria; p__Firmicutes; c__Clostridia; o__Clostridiales; f__Lachnospiraceae
TACGTATGGTGCAAGCGTTATCCGGATTTACTGGGTGTAAAGGGAGCGTAGACGGCGAGGCAAGTCTGAAGTGAAAGCTCAGGGCTCAACCCTGGAACTGCTTTGGAAACTGTTTTGCTAGAGTG		FALSE	1	1	1	1	1	1	1	1	1.5	22	k__Bacteria; p__Firmicutes; c__Clostridia; o__Clostridiales; f__Lachnospiraceae
TACGTATGGTGCAAGCGTTATCCGGATTTACTGGGTGTAAAGGGAGCGTAGACGGCGAGGCAAGTCCGAAGTGAAAGGTGGGGGCTCAACCCCCAAGCTGCTTTGGAAACTGTTTTGCTAGAGTG		FALSE	1	1	1	1	30	1	1	1	1	105	k__Bacteria; p__Firmicutes; c__Clostridia; o__Clostridiales; f__Lachnospiraceae; g__; s__
TACGTATGGTGCAAGCGTTATCCGGATTTACTGGGTGTAAAGGGAGCGTAGACGGCATGGCAAGTCTGAAGTGAAAGCTCGGGGCTCAACCCCGGAACTGCTTTGGAAACTGTCGCGCTAGAGTG		FALSE	1	1	1	3.25	20	1	1	1	1	68	k__Bacteria; p__Firmicutes; c__Clostridia; o__Clostridiales; f__Lachnospiraceae
TACGTATGGTGCAAGCGTTATCCGGATTTACTGGGTGTAAAGGGAGCGTAGACGGCATGGCAAGTCTGAAGTGAAAGCCTGGGGCTCAACCCCGGAACTGCTTTGGAAACTGTTAAGCTAGAGTG		FALSE	1	35.25	90.5	138.5	453	1	225.5	378	726	1738	k__Bacteria; p__Firmicutes; c__Clostridia; o__Clostridiales; f__Lachnospiraceae
TACGTATGGTGCAAGCGTTATCCGGATTTACTGGGTGTAAAGGGAGCGTAGACGGCATGGCAAGTCTGAAGTGAAAGCCCGGGGCTCAACCCCGGGACTGCTTTGGAAACTGCTAAGCTAGAGTG		FALSE	1	1	4.5	22.25	138	1	1	1	3	242	k__Bacteria; p__Firmicutes; c__Clostridia; o__Clostridiales; f__Lachnospiraceae; g__Dorea; s__
TACGTATGGTGCAAGCGTTATCCGGATTTACTGGGTGTAAAGGGAGCGTAGACGGCATGGCAAGCCAGATGTGAAATGCGGGGGCTCAACTCCTGAACTGCATTTGGAACTGTCAAGCTAGAGTA		FALSE	1	1	1	1	15	1	1	1	6.5	46	k__Bacteria; p__Firmicutes; c__Clostridia; o__Clostridiales; f__Lachnospiraceae
TACGTATGGTGCAAGCGTTATCCGGATTTACTGGGTGTAAAGGGAGCGTAGACGGCATGGCAAGCCAGATGTGAAATGCGGGGGCTCAACCCCTGAACTGCATTTGGAACTGTCAAGCTAGAGTA		FALSE	1	1	1	2.25	9	1	1	1	3	15	k__Bacteria; p__Firmicutes; c__Clostridia; o__Clostridiales; f__Lachnospiraceae
TACGTATGGTGCAAGCGTTATCCGGATTTACTGGGTGTAAAGGGAGCGTAGACGGCATGGCAAGCCAGATGTGAAAGGTGGGGGCTCAACTCCCAAGCTGCATTTGGAACTGTCAAGCTAGAGTA		FALSE	1	1	1	2.25	10	1	5	8	16	32	k__Bacteria; p__Firmicutes; c__Clostridia; o__Clostridiales; f__Lachnospiraceae
TACGTATGGTGCAAGCGTTATCCGGATTTACTGGGTGTAAAGGGAGCGTAGACGGCATGGCAAGCCAGATGTGAAAGGTGGGGGCTCAACCCCCAAACGGCATTTGGAACTGTCAAGCTAGAGTA		FALSE	1	1	1	1	5	1	1	1	1	85	k__Bacteria; p__Firmicutes; c__Clostridia; o__Clostridiales; f__Lachnospiraceae; g__[Ruminococcus]; s__gnavus
TACGTATGGTGCAAGCGTTATCCGGATTTACTGGGTGTAAAGGGAGCGTAGACGGCATGGCAAGCCAGATGTGAAAGGCAGGGGCTCAACTCCTGGACTGCATTTGGAACTGTCAAGCTAGAGTA		FALSE	1	8	14	26.75	149	1	8	18	33.5	316	k__Bacteria; p__Firmicutes; c__Clostridia; o__Clostridiales; f__Lachnospiraceae
TACGTATGGTGCAAGCGTTATCCGGATTTACTGGGTGTAAAGGGAGCGTAGACGGCATGGCAAGCCAGATGTGAAAGGCAGGGGCTCAACCCCTGGACTGCATTTGGAACTGTCAAGCTAGAGTA		FALSE	1	3	8.5	22.25	92	1	13	24	45	270	k__Bacteria; p__Firmicutes; c__Clostridia; o__Clostridiales; f__Lachnospiraceae; g__[Ruminococcus]; s__gnavus
TACGTATGGTGCAAGCGTTATCCGGATTTACTGGGTGTAAAGGGAGCGTAGACGGCATAGCAAGTCTGATGTGAAAGCTATGGGCTCAACCCATAAACTGCATTGGAAACTGTTAAGCTAGAGTG		FALSE	1	5.75	12.5	34	75	1	38.5	70	102.5	356	k__Bacteria; p__Firmicutes; c__Clostridia; o__Clostridiales; f__Lachnospiraceae; g__; s__
TACGTATGGTGCAAGCGTTATCCGGATTTACTGGGTGTAAAGGGAGCGTAGACGGCATAGCAAGCCAGATGTGAAATGCGGGGGCTCAACCCCTGAACTGCATTTGGAACTGTTAAGCTAGAGTA		FALSE	1	17.5	34.5	54.5	137	2	29	70	113.5	294	k__Bacteria; p__Firmicutes; c__Clostridia; o__Clostridiales; f__Lachnospiraceae
TACGTATGGTGCAAGCGTTATCCGGATTTACTGGGTGTAAAGGGAGCGTAGACGGCATAGCAAGCCAGATGTGAAAGGTGGGGGCTCAACCCCCAAGCTGCATTTGGAACTGTTAAGCTAGAGTA		FALSE	1	2	5	9.25	307	1	1	2	7.5	310	k__Bacteria; p__Firmicutes; c__Clostridia; o__Clostridiales; f__Lachnospiraceae
TACGTATGGTGCAAGCGTTATCCGGATTTACTGGGTGTAAAGGGAGCGTAGACGGCAATGCAAGTCTGATGTGAAATCTCCGGGCTCAACCCGGAAACTGCATTGGAAACTGTATAGCTAGAGTG		FALSE	1	1	1	4.25	149	1	1	1	1	74	k__Bacteria; p__Firmicutes; c__Clostridia; o__Clostridiales; f__Lachnospiraceae
TACGTATGGTGCAAGCGTTATCCGGATTTACTGGGTGTAAAGGGAGCGTAGACGGCAAGGCAAGTCTGAAGTGAAAGCCTGGGGCTCAACCCCGGAACTGCTTTGGAAACTGTCTGGCTAGAGTG		FALSE	1	8.5	14	55.75	327	1	5	19	28	111	k__Bacteria; p__Firmicutes; c__Clostridia; o__Clostridiales; f__Lachnospiraceae; g__; s__
TACGTATGGTGCAAGCGTTATCCGGATTTACTGGGTGTAAAGGGAGCGTAGACGGCAAGGCAAGCCAGATGTGAAAGGCTGGGGCTCAACCCCGGGACTGCATTTGGAACTGTCTAGCTAGAGTA		FALSE	1	5.75	15	34.5	108	1	3	11	28.5	61	k__Bacteria; p__Firmicutes; c__Clostridia; o__Clostridiales; f__Lachnospiraceae; g__[Ruminococcus]
TACGTATGGTGCAAGCGTTATCCGGATTTACTGGGTGTAAAGGGAGCGTAGACGGCAAAGCAAGTCTGATGTGAAAGCTATGGGCTCAACCCATAAACTGCATTGGAAACTGTTTAGCTAGAGTG		FALSE	1	8.75	20.5	37	64	1	19	51	120.5	382	k__Bacteria; p__Firmicutes; c__Clostridia; o__Clostridiales; f__Lachnospiraceae; g__; s__
TACGTATGGTGCAAGCGTTATCCGGATTTACTGGGTGTAAAGGGAGCGTAGACGGATGGCTAAGTCTGATGTGAAAGGTGAGGGCTCAACCCTTAAACTGCATTGGAAACTGGTCATCTAGAGTG		FALSE	1	1	1	5	18	1	1	12	56.5	265	k__Bacteria; p__Firmicutes; c__Clostridia; o__Clostridiales; f__Lachnospiraceae
TACGTATGGTGCAAGCGTTATCCGGATTTACTGGGTGTAAAGGGAGCGCAGGCGGTGTGGCAAGTCTGAAGTGAAATCCCGGGGCTCAACCCCGGAACTGCTTTGGAAACTGTCAGACTAGAGTG		FALSE	1	1	1	1	5	1	1	1	1	17	k__Bacteria; p__Firmicutes; c__Clostridia; o__Clostridiales; f__Lachnospiraceae
TACGTATGGTGCAAGCGTTATCCGGATTTACTGGGTGTAAAGGGAGCGCAGGCGGTGCGGCAAGTCTGATGTGAAAGCCCGGGGCTCAACCCCGGTACTGCATTGGAAACTGTCGTACTAGAGTG		FALSE	1	1	1	1	11	1	1	6	57	329	k__Bacteria; p__Firmicutes; c__Clostridia; o__Clostridiales; f__Lachnospiraceae; g__Roseburia; s__faecis
TACGTATGGTGCAAGCGTTATCCGGATTTACTGGGTGTAAAGGGAGCGCAGGCGGTGCGGCAAGTCTGAAGTGAAATCCCGGGGCTCAACCCCGGAACTGCTTTGGAAACTGTCGTACTAGAGTG		FALSE	1	1	1	3	12	1	1	2	5	44	k__Bacteria; p__Firmicutes; c__Clostridia; o__Clostridiales; f__Lachnospiraceae; g__Roseburia
TACGTATGGTGCAAGCGTTATCCGGATTTACTGGGTGTAAAGGGAGCGCAGGCGGTCTAGCAAGTCTGAAGTGAAATCCCGGGGCTCAACCCCGGAACTGCTTTGGAAACTGTTGGACTAGAGTG		FALSE	1	1	1	1	18	1	1	1	1.5	14	k__Bacteria; p__Firmicutes; c__Clostridia; o__Clostridiales; f__Lachnospiraceae
TACGTATGGTGCAAGCGTTATCCGGATTTACTGGGTGTAAAGGGAGCGCAGGCGGTCGTACAAGTCTGATGTGAAAACCCAGGGCTCAACCCTGGGATTGCATTGGAAACTGTATGACTAGAGTG		FALSE	1	1	1	1	19	1	1	3	5	14	k__Bacteria; p__Firmicutes; c__Clostridia; o__Clostridiales; f__Lachnospiraceae
TACGTATGGTGCAAGCGTTATCCGGATTTACTGGGTGTAAAGGGAGCGCAGGCGGTCCTGCAAGCCAGAGGTGAAAACCCGGGGCTCAACCCCGTGATTGCCTTTGGAACTGTAGGACTTGAGTA		FALSE	1	1	1	1	19	1	3	4	8	17	k__Bacteria; p__Firmicutes; c__Clostridia; o__Clostridiales
TACGTATGGTGCAAGCGTTATCCGGATTTACTGGGTGTAAAGGGAGCGCAGGCGGTCCTGCAAGCCAGAGGTGAAAACCCGGGGCTCAACCCCGCGGATTGCCTTTGGAACTGTGGGACTTGAGT		FALSE	1	1	1	1	3	1	1	1	4.5	55	k__Bacteria; p__Firmicutes; c__Clostridia; o__Clostridiales
TACGTATGGTGCAAGCGTTATCCGGATTTACTGGGTGTAAAGGGAGCGCAGGCGGTCCTGCAAGCCAGAGGTGAAAACCCGGGGCTCAACCCCGCGGATTGCCTTTGGAACTGTAGGACTGGAGT		FALSE	1	1	1	1	4	1	1	1	3	15	k__Bacteria; p__Firmicutes; c__Clostridia; o__Clostridiales
TACGTATGGTGCAAGCGTTATCCGGATTTACTGGGTGTAAAGGGAGCGCAGGCGGTCATGCAAGTCTGATGTGAAATCCCGGGGCTCAACCCCGGAACTGCATTGGAAACTGTGTGACTAGAGTG		FALSE	1	1	1	2	4	1	1	1	2	14	k__Bacteria; p__Firmicutes; c__Clostridia; o__Clostridiales; f__Lachnospiraceae
TACGTATGGTGCAAGCGTTATCCGGATTTACTGGGTGTAAAGGGAGCGCAGGCGGTCAAGCAAGTCTGAAGTGAAATCCCGGGGCTCAACCCCGGAACTGCTTTGGAAACTGTTGGACTAGAGTG		FALSE	1	1	1	1.25	7	1	1	1	2	15	k__Bacteria; p__Firmicutes; c__Clostridia; o__Clostridiales; f__Lachnospiraceae
TACGTATGGTGCAAGCGTTATCCGGATTTACTGGGTGTAAAGGGAGCGCAGGCGGTATGGCAAGTCTGATGTGAAAGCCCGGGGCTCAACCCCGGTACTGCATTGGAAACTACCAGACTAGAGTG		FALSE	1	1	1.5	4	13	1	1	2	4	17	k__Bacteria; p__Firmicutes; c__Clostridia; o__Clostridiales; f__Lachnospiraceae; g__Roseburia; s__
TACGTATGGTGCAAGCGTTATCCGGATTTACTGGGTGTAAAGGGAGCGCAGGCGGTACGGCAAGTCTGATGTGAAAGCCCGGGGCTCAACCCCGGTACTGCATTGGAAACTGTCGAACTAGAGTG		FALSE	1	105.75	204	251.25	496	106	327.5	430	694.5	1643	k__Bacteria; p__Firmicutes; c__Clostridia; o__Clostridiales; f__Lachnospiraceae; g__Roseburia; s__
TACGTATGGTGCAAGCGTTATCCGGATTTACTGGGTGTAAAGGGAGCGCAGGCGGCTTAGCAAGTCTGATGTGAAATCCCGGGGCTCAACCCCGGAACTGCATTGGAAACTGTTGAGCTAGAGTG		FALSE	1	1	1	1	4	1	1	1	1	15	k__Bacteria; p__Firmicutes; c__Clostridia; o__Clostridiales; f__Lachnospiraceae
TACGTATGGTGCAAGCGTTATCCGGATTTACTGGGTGTAAAGGGAGCGCAGGCGGCGCGGCAAGTCTGATGTGAAAGCCCGGGGCTCAACCCCGGTACTGCATTGGAAACTGTCGTGCTAGAGTG		FALSE	1	1	1	1	1	1	1	1	1	20	k__Bacteria; p__Firmicutes; c__Clostridia; o__Clostridiales; f__Lachnospiraceae; g__Roseburia; s__
TACGTATGGTGCAAGCGTTATCCGGATTTACTGGGTGTAAAGGGAGCGCAGGCGGCGCGGCAAGTCTGAAGTGAAATCCCGGGGCTCAACCCCGGAACTGCTTTGGAAACTGTCGAGCTAGAGTG		FALSE	1	1	2	9.75	38	1	1	5	10.5	50	k__Bacteria; p__Firmicutes; c__Clostridia; o__Clostridiales; f__Lachnospiraceae; g__; s__
TACGTATGGTGCAAGCGTTATCCGGATTTACTGGGTGTAAAGGGAGCGCAGGCGGCCTAGCAAGTCTGAAGTGAAATCCCGGGGCTCAACCCCGGAACTGCTTTGGAAACTGTTAGGCTAGAGTG		FALSE	1	1	1	2.25	8	1	1	1	5	30	k__Bacteria; p__Firmicutes; c__Clostridia; o__Clostridiales; f__Lachnospiraceae
TACGTATGGTGCAAGCGTTATCCGGATTTACTGGGTGTAAAGGGAGCGCAGGCGGCATAGCAAGCCAGAGGTGAAAACCCGGGGCTCAACCCCGAGGATTGCCTTTGGAACTGTTAAGCTTGAGT		FALSE	1	3	5.5	11	23	1	7.5	11	23.5	231	k__Bacteria; p__Firmicutes; c__Clostridia; o__Clostridiales
TACGTATGGTGCAAGCGTTATCCGGATTTACTGGGTGTAAAGGGAGCGCAGGCGGATGATTAAGTCTGATGTGAAATCCCGGGGCTCAACCCCGGAACTGCATTGGAAACTGGTTATCTAGAGTG		FALSE	1	1	1	1	1	1	1	1	2	6	k__Bacteria; p__Firmicutes; c__Clostridia; o__Clostridiales; f__Lachnospiraceae
TACGTATGGTGCAAGCGTTATCCGGATTTACTGGGTGTAAAGGGAGCGCAGACGGCTTTGCAAGTCTGAAGTGAAATCCACGGGCTCAACCCGTGAACTGCTTTGGAAACTGTAGAGCTAGAGTG		FALSE	1	1	1	1	5	1	1	3	5	42	k__Bacteria; p__Firmicutes; c__Clostridia; o__Clostridiales; f__Lachnospiraceae
TACGTATGGTGCAAGCGTTATCCGGATTTACTGGGTGTAAAGGGAGCGCAGACGGCTTGGCAAGTCTGAAGTGAAAGCTCGGGGCTCAACCCCGGAACTGCTTTGGAAACTGTTAGGCTAGAGTA		FALSE	1	1	1	1	1	1	1	1	1	40	k__Bacteria; p__Firmicutes; c__Clostridia; o__Clostridiales; f__Lachnospiraceae
TACGTATGGTGCAAGCGTTATCCGGATTTACTGGGTGTAAAGGGAGCGCAGACGGCTGTGCAAGTCTGAAGTGAAATGCGGGGGCTCAACCCCTGAACTGCTTTGGAAACTGTATAGCTTGAGTA		FALSE	1	1	1	3	7	1	1	2	10	246	k__Bacteria; p__Firmicutes; c__Clostridia; o__Clostridiales; f__Lachnospiraceae; g__; s__
TACGTATGGTGCAAGCGTTATCCGGATTTACTGGGTGTAAAGGGAGCGCAGACGGCATGGCAAGCCAGATGTGAAATGCGGGGGCTCAACTCCTGAACTGCATTTGGAACTGTCAAGCTAGAGTA		FALSE	1	13.75	32.5	60.75	246	7	51.5	90	130.5	273	k__Bacteria; p__Firmicutes; c__Clostridia; o__Clostridiales; f__Lachnospiraceae
TACGTATGGTGCAAGCGTTATCCGGATTTACTGGGTGTAAAGGGAGCGCAGACGGCATGGCAAGCCAGATGTGAAAGGTGGGGGCTCAACCCCCAAGCTGCATTTGGAACTGTCAAGCTAGAGTA		FALSE	1	12.75	21	45	196	13	35	62	85.5	167	k__Bacteria; p__Firmicutes; c__Clostridia; o__Clostridiales; f__Lachnospiraceae
TACGTATGGTGCAAGCGTTATCCGGATTTACTGGGTGTAAAGGGAGCGCAGACGGCATGGCAAGCCAGATGTGAAAGGCAGGGGCTCAACTCCTGGACTGCATTTGGAACTGTCAAGCTAGAGTA		FALSE	1	50.5	76.5	99.75	380	6	62	112	170	504	k__Bacteria; p__Firmicutes; c__Clostridia; o__Clostridiales; f__Lachnospiraceae
TACGTATGGTGCAAGCGTTATCCGGATTTACTGGGTGTAAAGGGAGCGCAGACGGCATGGCAAGCCAGATGTGAAAGGCAGGGGCTCAACCCCTGGACTGCATTTGGAACTGTCAAGCTAGAGTA		FALSE	1	1	1	1	15	1	1	1	1	101	k__Bacteria; p__Firmicutes; c__Clostridia; o__Clostridiales; f__Lachnospiraceae
TACGTATGGTGCAAGCGTTATCCGGATTTACTGGGTGTAAAGGGAGCGCAGACGGCATAGCAAGCCAGATGTGAAAGGTGGGGGCTCAACCCCCAAACTGCATTTGGAACTGTTAAGCTAGAGTG		FALSE	1	1.75	4	7.25	30	1	1	3	6	54	k__Bacteria; p__Firmicutes; c__Clostridia; o__Clostridiales; f__Lachnospiraceae
TACGTATGGTGCAAGCGTTATCCGGATTTACTGGGTGTAAAGGGAGCGCAGACGGCAGAGCAAGTCTGAAGTGAAATCCCCGGGCTCAACCCGGGAACTGCTTTGGAAACTGTTTTGCTAGAGTG		FALSE	1	1	1	1	1	1	1	1	1	24	k__Bacteria; p__Firmicutes; c__Clostridia; o__Clostridiales; f__Lachnospiraceae
TACGTATGGTGCAAGCGTTATCCGGATTTACTGGGTGTAAAGGGAGCGCAGACGGCAAGGCAAGTCTGAAGTGAAATGCGCGGGCTCAACCCGTGAACTGCTTTGGAAACTGTCTAGCTAGAGTG		FALSE	1	1	1	1	4	1	1	1	1	91	k__Bacteria; p__Firmicutes; c__Clostridia; o__Clostridiales; f__Lachnospiraceae
TACGTATGGTGCAAGCGTTATCCGGATTTACTGGGCGTAAAGGGAGCGTAGGCGGCTTGGCAAGCCAGAAGTGAAAACCCGGGGCTCAACCCCGTGGATTGCTTTTGGAACTGTTGAGCTAGAGT		FALSE	1	1	1.5	4.25	18	1	3.5	11	25.5	44	k__Bacteria; p__Firmicutes; c__Clostridia; o__Clostridiales
TACGTATGGTGCAAGCGTTATCCGGATTTACTGGGCGTAAAGGGAGCGTAGGCGGCTTGGCAAGCCAGAAGTGAAAACCCGGGGCTCAACCCCGAGGATTGCTTTTGGAACTGTTGAGCTAGAGT		FALSE	1	1	6.5	15.25	126	1	1	1	1	116	k__Bacteria; p__Firmicutes; c__Clostridia; o__Clostridiales
TACGTATGGGGCGAGCGTTGTTCGGAATTATTGGGCGTAAAGGGCGTATAGGCGGGGGATTAAGTTAGATGTGAAATCCATGGGCTCAACCCATGAACTGCATCTAAAACTGGTTCTCTTGAGTC		FALSE	1	1	1	4.25	15	1	1	1	1	25	k__Bacteria; p__Spirochaetes; c__[Leptospirae]; o__[Leptospirales]; f__Sediment-4; g__SJA-88; s__
TACGTATGGGGCGAGCGTTATCCGGAATCATTGGGCGTAAAGCGCGCGTAGGCGGCTGTCCAAGCGGGGCGTCAAATCCCGGGGCTCAACCCCGGGCCGCGCCCCGAACTGGGCGGCTTGAGTCC		FALSE	1	1	1	1.5	18	1	1	1	3.5	8	k__Bacteria; p__Actinobacteria; c__Coriobacteriia; o__Coriobacteriales; f__Coriobacteriaceae
TACGTATGGGGCAAGCGTTGTTCGGAATTATTGGGCGTAAAGGGCGTATAGGCGGGGGAGTAAGTTAGATGTGAAATCCATGGGCTCAACCCATGAACTGCATCTAAAACTGTTTCTCTTGAGTC		FALSE	1	1	1	1.5	8	1	1	1	3	6	k__Bacteria; p__Spirochaetes; c__[Leptospirae]; o__[Leptospirales]; f__Sediment-4; g__SJA-88; s__
TACGTATGGGGCAAGCGTTATCCGGATTTACTGGGTGTAAAGGGAGCGCAGGTGGCGAGGCAAGTCAGAAGTGAAAACCCGGGGCTCAACCCCGAGGATTGCTTTTGAGACTGTTTTGCTGGAGT		FALSE	1	1	1	1	1	1	1	1	2	8	k__Bacteria; p__Firmicutes; c__Clostridia; o__Clostridiales; f__Lachnospiraceae; g__Coprococcus; s__
TACGTATGGGGCAAGCGTTATCCGGATTTACTGGGTGTAAAGGGAGCGCAGGTGGCAAGGCAAGTCAGAAGTGAAAACTCGGGGCTCAACCCCGTAGATTGCTTTTGAGACTGTTTAGCTAGAGT		FALSE	1	1	1	3	5	1	2	6	13	29	k__Bacteria; p__Firmicutes; c__Clostridia; o__Clostridiales; f__Lachnospiraceae
TACGTATGGGGCAAGCGTTATCCGGATTTACTGGGTGTAAAGGGAGCGCAGGTGGCAAGGCAAGTCAGAAGTGAAAACTCGGGGCTCAACCCCGCAGATTGCTTTTGAGACTGTTTAGCTAGAGT		FALSE	1	1	1	1	9	1	3	6	12	36	k__Bacteria; p__Firmicutes; c__Clostridia; o__Clostridiales
TACGTATGGGGCAAGCGTTATCCGGATTTACTGGGTGTAAAGGGAGCGCAGGCGGCAAGGCAAGTCAGAAGTGAAAACCCGGGGCTCAACCCCGTGGATTGCTTTTGAGACTGTTTAGCTAGAGT		FALSE	1	1	1	1	5	1	3	4	8	39	k__Bacteria; p__Firmicutes; c__Clostridia; o__Clostridiales; f__Lachnospiraceae
TACGTATGGGGCAAGCGTTATCCGGATTTACTGGGTGTAAAGGGAGCGCAGGCGGCAAGGCAAGTCAGAAGTGAAAACCCGGGGCTCAACCCCGCGGATTGCTTTTGAGACTGTTTAGCTGGAGT		FALSE	1	1	1	1	3	1	1	1	4	10	k__Bacteria; p__Firmicutes; c__Clostridia; o__Clostridiales; f__Lachnospiraceae; g__Coprococcus; s__
TACGTATGGGGCAAGCGTTATCCGGATTTACTGGGTGTAAAGGGAGCGCAGGCGGCAAGGCAAGTCAGAAGTGAAAACCCGGGGCTCAACCCCGCGGATTGCTTTTGAGACTGTTTAGCTAGAGT		FALSE	1	1	1	1	3	1	1	1	3.5	13	k__Bacteria; p__Firmicutes; c__Clostridia; o__Clostridiales; f__Lachnospiraceae
TACGTATGGAGCGAGCGTTATCCGGATTTACTGGGTGTAAAGGGAGCGCAGGCGGTTTTACAAGTCTGGTGTGAAAGCCCGGGGCTCAACCCCGGGACTGCACCGGAAACTGTAGAACTAGAGTA		FALSE	1	1	1	1	1	1	1	1	2.5	17	k__Bacteria; p__Firmicutes; c__Clostridia; o__Clostridiales; f__Lachnospiraceae
TACGTATGGAGCGAGCGTTATCCGGATTCATTGGGCGTAAAGCGCGCGTAGGCGGCTCGTTAAGCGAGGTGTCAAATCCAGGGGCTCAACCTCTGGCCGCACCTTGAACTGGCGGGCTTGAGTTC		FALSE	1	1	1	1	7	1	1	1	1	6	k__Bacteria; p__Actinobacteria; c__Coriobacteriia; o__Coriobacteriales; f__Coriobacteriaceae; g__; s__
TACGTATGGAGCGAGCGTTATCCGGATTCATTGGGCGTAAAGCGCGCGTAGGCGGCCGCCTAAGCGGAACCTCTAACCTTGGGGCTCAACCTCAAGCCGGGTTCCGAACTGGGCGGCTCGAGTCC		FALSE	1	1	1	3.25	20	1	1	1	3	9	k__Bacteria; p__Actinobacteria; c__Coriobacteriia; o__Coriobacteriales; f__Coriobacteriaceae; g__Adlercreutzia; s__
TACGTATGGAGCAAGCGTTGTCCGGAATTATTGGGCGTAAAGAGTACGTAGGCGGTTTAGTAAGCGCAAGGTGAAAGGCATGGGCTCAACCGGTGTCAGCCTTGCGAACTGCTGAACTTGAGTGC		FALSE	1	1	1	3.25	10	1	1	3	5	44	k__Bacteria; p__Firmicutes
TACGTATGGAGCAAGCGTTATCCGGATTTACTGGGTGTAAAGGGTGTGTAGGCGGCGAAGTAAGTCAGAAGTGAAAGACCGGGGCTCAACTCCGGGGCTGCTTTTGAAACTGCATTGCTGGAGTC		FALSE	1	1	1	5.25	28	1	3	5	12	49	k__Bacteria; p__Firmicutes; c__Clostridia; o__Clostridiales
TACGTATGGAGCAAGCGTTATCCGGATTTACTGGGTGTAAAGGGTGTGTAGGCGGCATGGCAAGTCAGAAGTGAAAGACCGGGGCTCAACCCCGGGGCTGCTTTTGAAACTGTCGTGCTTGAGTC		FALSE	1	1	1	1	5	1	1	4	6.5	13	k__Bacteria; p__Firmicutes; c__Clostridia; o__Clostridiales; f__Lachnospiraceae
TACGTATGGAGCAAGCGTTATCCGGATTTACTGGGTGTAAAGGGTGTGTAGGCGGCAAGGCAAGTCAGAAGTGAAATGCCGGGGCTCAACTCCGGAGCTGCTTTTGAAACTGCCATGCTGGAGTC		FALSE	1	1	1	1	1	1	1	1	2	25	k__Bacteria; p__Firmicutes; c__Clostridia; o__Clostridiales
TACGTATGGAGCAAGCGTTATCCGGATTTACTGGGTGTAAAGGGTGCGTAGGTGGCATTGCAAGTCAGATGTGAAATACCGGGGCTCAACCCCGGGGCTGCATTTGAAACTGCAAAGCTAGAGTG		FALSE	1	1	1	1	1	1	1	1	3	6	k__Bacteria; p__Firmicutes; c__Clostridia; o__Clostridiales; f__Lachnospiraceae; g__Coprococcus; s__
TACGTATGGAGCAAGCGTTATCCGGATTTACTGGGTGTAAAGGGTGCGTAGGTGGCATGGTAAGTCAGATGTGAAATACCGGGGCTCAACCCCGGAGCTGCATTTGAAACTGCCAGGCTGGAGTA		FALSE	1	1	1	3	22	1	1	4	7.5	51	k__Bacteria; p__Firmicutes; c__Clostridia; o__Clostridiales; f__Lachnospiraceae; g__Coprococcus; s__
TACGTATGGAGCAAGCGTTATCCGGATTTACTGGGTGTAAAGGGTGCGTAGGTGGCAGGGCAAGTCAGATGTGAAAGACCGGGGCTCAACTCCGGGGCTGCATTTGAAACTGTCTTGCTGGAGTG		FALSE	1	3	5	7.25	31	1	1	3	6	20	k__Bacteria; p__Firmicutes; c__Clostridia; o__Clostridiales; f__Lachnospiraceae; g__Coprococcus; s__
TACGTATGGAGCAAGCGTTATCCGGATTTACTGGGTGTAAAGGGTGCGTAGGCGGTATGGCAAGTCAGATGTGAAAGACCGGGGCTCAACTCCGGGGCTGCATTTGAAACTGCCAGACTGGAGTA		FALSE	1	1	1	1	7	1	1	1	4.5	15	k__Bacteria; p__Firmicutes; c__Clostridia; o__Clostridiales; f__Lachnospiraceae; g__Coprococcus; s__
TACGTATGGAGCAAGCGTTATCCGGATTTACTGGGTGTAAAGGGTGCGTAGGCGGCATGGTAAGTCAGATGTGAAAGACCGGGGCTCAACTCCGGGGCTGCATTTGAAACTGCCAGGCTTGAGTA		FALSE	1	1	4	6.5	28	1	3	6	9.5	20	k__Bacteria; p__Firmicutes; c__Clostridia; o__Clostridiales; f__Lachnospiraceae; g__Coprococcus; s__
TACGTATGGAGCAAGCGTTATCCGGATTTACTGGGTGTAAAGGGTGCGTAGGCGGCATGGCAAGTCAGATGTGAAAGACCGGGGCTCAACTCCGGGGCTGCATTTGAAACTGCCAGGCTGGAGTA		FALSE	1	1	1.5	4.25	17	1	1	4	10.5	137	k__Bacteria; p__Firmicutes; c__Clostridia; o__Clostridiales; f__Lachnospiraceae; g__Coprococcus; s__
TACGTATGGAGCAAGCGTTATCCGGATTTACTGGGTGTAAAGGGTGCGCAGGTGGTTTGGCAAGTCAGAAGTGAAAACCCGGGGCTCAACTCCGTGGATTGCTTTTGAAACTGTCGAACTAGAGT		FALSE	1	1	1	1	6	1	1	2	4.5	17	k__Bacteria; p__Firmicutes; c__Clostridia; o__Clostridiales; f__Lachnospiraceae; g__Coprococcus; s__
TACGTATGGAGCAAGCGTTATCCGGATTTACTGGGTGTAAAGGGTGCGCAGGTGGCAGAGCAAGTCAGAAGTGAAAACCCGGGGCTCAACTCCGTGGATTGCTTTTGAAACTGTTTTGCTAGAGT		FALSE	1	1	1	1	1	1	1	1	3	11	k__Bacteria; p__Firmicutes; c__Clostridia; o__Clostridiales; f__Lachnospiraceae; g__Coprococcus; s__
TACGTATGGAGCAAGCGTTATCCGGATTTACTGGGTGTAAAGGGAGTGTAGGCGGAAGGCTAAGTCTGATGTGAAAACCCGGGGCTCAACCCCGGGACTGCATTGGAAACTGGTTTTCTAGAGTA		FALSE	1	1	1	1	1	1	1	1	3	7	k__Bacteria; p__Firmicutes; c__Clostridia; o__Clostridiales; f__Lachnospiraceae
TACGTATGGAGCAAGCGTTATCCGGATTTACTGGGTGTAAAGGGAGCGTAGGTGGTTTTGTAAGTCAGAAGTGAAATGCCGGGGCTCAACCCCGGAGCTGCTTTTGAAACTGCGAAACTAGAGTG		FALSE	1	1	1	6.25	28	1	8.5	18	31	138	k__Bacteria; p__Firmicutes; c__Clostridia; o__Clostridiales; f__Lachnospiraceae; g__Coprococcus
TACGTATGGAGCAAGCGTTATCCGGATTTACTGGGTGTAAAGGGAGCGTAGGTGGTTTTGTAAGTCAGAAGTGAAATGCCGGGGCTCAACCCCGGAGCTGCTTTTGAAACTGCAGAACTAGAGTG		FALSE	1	1	3.5	6.25	35	4	17	32	65.5	321	k__Bacteria; p__Firmicutes; c__Clostridia; o__Clostridiales; f__Lachnospiraceae
TACGTATGGAGCAAGCGTTATCCGGATTTACTGGGTGTAAAGGGAGCGTAGGTGGTGTGGCAAGTCAGATGTGAAAGCCCGGGGCTTAACCTCGGGACTGCATTTGAAACTGCCATACTAGAGTG		FALSE	1	1	1	5	24	1	1	1	1	13	k__Bacteria; p__Firmicutes; c__Clostridia; o__Clostridiales; f__Lachnospiraceae; g__Coprococcus; s__
TACGTATGGAGCAAGCGTTATCCGGATTTACTGGGTGTAAAGGGAGCGTAGGTGGCGTGGCAAGTCAGAAGTGAAAGTCCAGGGCTCAACTCTGGGACTGCTTTTGAAACTGTCATGCTAGAGTG		FALSE	1	1	6	19	65	1	3	8	13.5	66	k__Bacteria; p__Firmicutes; c__Clostridia; o__Clostridiales; f__Lachnospiraceae; g__Coprococcus; s__
TACGTATGGAGCAAGCGTTATCCGGATTTACTGGGTGTAAAGGGAGCGTAGGTGGCGTGGCAAGTCAGAAGTGAAAGTCCAGAGCTCAACTCTGGGACTGCTTTTGAAACTGTCATGCTAGAGTG		FALSE	1	1	1	1.5	17	1	1	1	1	8	k__Bacteria; p__Firmicutes; c__Clostridia; o__Clostridiales; f__Lachnospiraceae; g__Coprococcus; s__
TACGTATGGAGCAAGCGTTATCCGGATTTACTGGGTGTAAAGGGAGCGTAGGTGGCGTGGCAAGTCAGAAGTGAAAACCCAGGGCTCAACCTTGGGACTGCTTTTGAAACTGTCATGCTAGAGTG		FALSE	1	1	1	1	12	1	1	1	6	16	k__Bacteria; p__Firmicutes; c__Clostridia; o__Clostridiales; f__Lachnospiraceae; g__Coprococcus; s__
TACGTATGGAGCAAGCGTTATCCGGATTTACTGGGTGTAAAGGGAGCGTAGGCGGTTTTATAAGTCTGATGTGAAAGCCCGGGGCTCAACCCCGGGACTGCATTGGAAACTGTAGAACTAGAGTG		FALSE	1	1	1	1	5	1	1	1	2	45	k__Bacteria; p__Firmicutes; c__Clostridia; o__Clostridiales; f__Lachnospiraceae
TACGTATGGAGCAAGCGTTATCCGGATTTACTGGGTGTAAAGGGAGCGTAGGCGGTGATGCAAGTCAGAAGTGAAAACCCGGGGCTCAACCCCGTGGATTGCTTTTGAGACTGTGTTGCTGGAGT		FALSE	1	1	1	1	1	1	1	1	1	28	k__Bacteria; p__Firmicutes; c__Clostridia; o__Clostridiales; f__Lachnospiraceae; g__Coprococcus; s__
TACGTATGGAGCAAGCGTTATCCGGATTTACTGGGTGTAAAGGGAGCGTAGGCGGCACGGCAAGCCAGAAGTGAAATGCCGGGGCTCAACCCCGGAACTGCTTTTGGAACTGTCGAGCTAGATTG		FALSE	1	1	1	2	5	1	1	1	4.5	19	k__Bacteria; p__Firmicutes; c__Clostridia; o__Clostridiales; f__Lachnospiraceae; g__Coprococcus; s__
TACGTATGGAGCAAGCGTTATCCGGATTTACTGGGTGTAAAGGGAGCGTAGGCGGAAGGCTAAGTCTGATGTGAAAACCCGGGGCTCAACCCCGGGACTGCATTGGAAACTGGTCATCTAGAGTG		FALSE	1	1	1	3	10	1	3	6	8	92	k__Bacteria; p__Firmicutes; c__Clostridia; o__Clostridiales; f__Lachnospiraceae; g__Roseburia; s__
TACGTATGGAGCAAGCGTTATCCGGATTTACTGGGTGTAAAGGGAGCGTAGGCGGAAGGCTAAGTCTGATGTGAAAACCCAGGGCTCAACCTTGGGACTGCATTGGAAACTGGTTTTCTAGAGTG		FALSE	1	4	7	11.5	22	2	8	12	19	82	k__Bacteria; p__Firmicutes; c__Clostridia; o__Clostridiales; f__Lachnospiraceae; g__Shuttleworthia
TACGTATGGAGCAAGCGTTATCCGGATTTACTGGGTGTAAAGGGAGCGTAGGCGGAAGGCTAAGTCTGATGTGAAAACCCAGGGCTCAACCCTGGGACTGCATTGGAAACTGGTTTTCTAGAGTG		FALSE	1	1	1	3	7	1	1	1	2	15	k__Bacteria; p__Firmicutes; c__Clostridia; o__Clostridiales; f__Lachnospiraceae
TACGTATGGAGCAAGCGTTATCCGGATTTACTGGGTGTAAAGGGAGCGTAGACGGTTTGCCAAGTCTGATGTGAAAGGTGTGGGCTCAACCCGCAAACTGCATTGGAAACTGGTAGACTAGAGTG		FALSE	1	1	1	1	23	1	1	1	1	6	k__Bacteria; p__Firmicutes; c__Clostridia; o__Clostridiales; f__Lachnospiraceae
TACGTATGGAGCAAGCGTTATCCGGATTTACTGGGTGTAAAGGGAGCGTAGACGGTTTGCCAAGTCTGATGTGAAAGGTGGGGGCTCAACCCCCAAACTGCATTGGAAACTGGTAGACTAGAGTG		FALSE	1	11.25	28	49.75	184	4	27	65	102.5	375	k__Bacteria; p__Firmicutes; c__Clostridia; o__Clostridiales; f__Lachnospiraceae
TACGTATGGAGCAAGCGTTATCCGGATTTACTGGGTGTAAAGGGAGCGTAGACGGTTTGCCAAGTCTGATGTGAAAGGTAGGGGCTCAACCCCTAAACTGCATTGGAAACTGGTAGACTAGAGTG		FALSE	1	1	2	4.75	17	1	2.5	9	28.5	340	k__Bacteria; p__Firmicutes; c__Clostridia; o__Clostridiales; f__Lachnospiraceae
TACGTATGGAGCAAGCGTTATCCGGATTTACTGGGTGTAAAGGGAGCGTAGACGGTTTGCCAAGTCTGATGTGAAAGCTTGGGGCTCAACCCCGAAACTGCATTGGAAACTGGTAGACTAGAGTG		FALSE	1	1	1	4	18	1	1	1	4.5	49	k__Bacteria; p__Firmicutes; c__Clostridia; o__Clostridiales; f__Lachnospiraceae
TACGTATGGAGCAAGCGTTATCCGGATTTACTGGGTGTAAAGGGAGCGTAGACGGTTTGCCAAGTCTGATGTGAAAGCTAGGGGCTCAACCCCTAAACTGCATTGGAAACTGGTAGACTAGAGTG		FALSE	1	1	5	12.5	710	1	1	2	36.5	698	k__Bacteria; p__Firmicutes; c__Clostridia; o__Clostridiales; f__Lachnospiraceae
TACGTATGGAGCAAGCGTTATCCGGATTTACTGGGTGTAAAGGGAGCGTAGACGGTTAAGCAAGTCTGAAGTGAAAGGTGTGGGCTCAACCCGCAAACTGCTTTGGAAACTGTTTAACTAGAGTG		FALSE	1	1	3	6.5	14	1	3.5	7	14	49	k__Bacteria; p__Firmicutes; c__Clostridia; o__Clostridiales; f__Lachnospiraceae; g__; s__
TACGTATGGAGCAAGCGTTATCCGGATTTACTGGGTGTAAAGGGAGCGTAGACGGTGTGGTAAGTCTGAAGTGAAAGCTCGAGGCTCAACTTCGGAATTGCTTTGGAAACTATCATACTAGAGTG		FALSE	1	1	1	3.25	13	1	4	6	13	43	k__Bacteria; p__Firmicutes; c__Clostridia; o__Clostridiales
TACGTATGGAGCAAGCGTTATCCGGATTTACTGGGTGTAAAGGGAGCGTAGACGGTGTGGTAAGTCTGAAGTGAAAGCTCGAGGCTCAACTTCGGAACTGCTTTGGAAACTATCATACTAGAGTG		FALSE	1	1	1	1	9	1	1	1	4	22	k__Bacteria; p__Firmicutes; c__Clostridia; o__Clostridiales; f__Lachnospiraceae
TACGTATGGAGCAAGCGTTATCCGGATTTACTGGGTGTAAAGGGAGCGTAGACGGTGTGGCAAGTCTGATGTGAAAGCTTGGGGCTCAACCCCGAAACTGCATTGGAAACTGTCAGACTAGAGTG		FALSE	1	1	1	2	9	1	1	1	4	154	k__Bacteria; p__Firmicutes; c__Clostridia; o__Clostridiales; f__Lachnospiraceae
TACGTATGGAGCAAGCGTTATCCGGATTTACTGGGTGTAAAGGGAGCGTAGACGGTGTGGCAAGTCTGATGTGAAAGCTAGGGGCTCAACCCCTAAACTGCATTGGAAACTGTCAGACTAGAGTG		FALSE	1	1	1	2.25	22	1	1	1	1	23	k__Bacteria; p__Firmicutes; c__Clostridia; o__Clostridiales; f__Lachnospiraceae
TACGTATGGAGCAAGCGTTATCCGGATTTACTGGGTGTAAAGGGAGCGTAGACGGTGATGCAAGTCTGAAGTGAAAGGTGGGGGCTCAACCCCCAAACTGCTTTGGAAACTGTATGACTAGAGTG		FALSE	1	1	1	1	1	1	1	1	1	101	k__Bacteria; p__Firmicutes; c__Clostridia; o__Clostridiales; f__Lachnospiraceae; g__; s__
TACGTATGGAGCAAGCGTTATCCGGATTTACTGGGTGTAAAGGGAGCGTAGACGGTGAGGCAAGTCTGAAGTGAAAGCTCGGGGCTCAACCCCGGAACTGCTTTGGAAACTGTCCCACTAGAGTG		FALSE	1	1	1	1	22	1	1	1	5.5	102	k__Bacteria; p__Firmicutes; c__Clostridia; o__Clostridiales; f__Lachnospiraceae
TACGTATGGAGCAAGCGTTATCCGGATTTACTGGGTGTAAAGGGAGCGTAGACGGTGACGCAAGTCTGAAGTGAAAGGTGTGGGCTCAACCCGCAAACTGCTTTGGAAACTGTGTGACTAGAGTG		FALSE	1	1	3	7.25	71	1	3.5	13	33.5	155	k__Bacteria; p__Firmicutes; c__Clostridia; o__Clostridiales; f__Lachnospiraceae
TACGTATGGAGCAAGCGTTATCCGGATTTACTGGGTGTAAAGGGAGCGTAGACGGTATGGTAAGTCTGAAGTGAAAGCTCGGGGCTCAACTTCGGAATTGCTTTGGAAACTATCATACTAGAGTG		FALSE	1	1	1	1.25	9	1	1	2	4	39	k__Bacteria; p__Firmicutes; c__Clostridia; o__Clostridiales; f__Lachnospiraceae
TACGTATGGAGCAAGCGTTATCCGGATTTACTGGGTGTAAAGGGAGCGTAGACGGTATGGTAAGTCTGAAGTGAAAGCTCGAGGCTCAACTTCGGAATTGCTTTGGAAACTATCATACTAGAGTG		FALSE	1	1	3.5	6.25	35	1	2	9	21.5	125	k__Bacteria; p__Firmicutes; c__Clostridia; o__Clostridiales
TACGTATGGAGCAAGCGTTATCCGGATTTACTGGGTGTAAAGGGAGCGTAGACGGTATGGTAAGTCTGAAGTGAAAGCTCGAGGCTCAACTTCGGAACTGCTTTGGAAACTATCATACTAGAGTG		FALSE	1	1	1.5	4	14	1	1	3	13	209	k__Bacteria; p__Firmicutes; c__Clostridia; o__Clostridiales; f__Lachnospiraceae
TACGTATGGAGCAAGCGTTATCCGGATTTACTGGGTGTAAAGGGAGCGTAGACGGTATGGCAAGTCTGATGTGAAAGCTTGGGGCTCAACCCCGAAACTGCATTGGAAACTGTCAAACTAGAGTG		FALSE	1	1	1	2.25	16	1	1	1	2	71	k__Bacteria; p__Firmicutes; c__Clostridia; o__Clostridiales; f__Lachnospiraceae
TACGTATGGAGCAAGCGTTATCCGGATTTACTGGGTGTAAAGGGAGCGTAGACGGTAAAGCAAGTCTGAAGTGAAATCCCGGGGCTCAACCCCGGAACTGCTTTGGAAACTGTTTAACTAGAGTG		FALSE	1	10.5	19	81.75	135	1	28	63	138.5	546	k__Bacteria; p__Firmicutes; c__Clostridia; o__Clostridiales; f__Lachnospiraceae; g__; s__
TACGTATGGAGCAAGCGTTATCCGGATTTACTGGGTGTAAAGGGAGCGTAGACGGGACAGCAAGTCTGATGTGAAATGCGGGGGCTCAACCCCTGGACTGCATTGGAAACTGCTGACCTTGAGTG		FALSE	1	1	1	1	4	1	1	1	2	9	k__Bacteria; p__Firmicutes; c__Clostridia; o__Clostridiales; f__Lachnospiraceae
TACGTATGGAGCAAGCGTTATCCGGATTTACTGGGTGTAAAGGGAGCGTAGACGGGACAGCAAGTCTGATGTGAAATGCGGGGGCTCAACCCCTGAACTGCATTGGAAACTGTTGACCTTGAGTG		FALSE	1	1	1	2	3	1	2	4	6	15	k__Bacteria; p__Firmicutes; c__Clostridia; o__Clostridiales; f__Lachnospiraceae
TACGTATGGAGCAAGCGTTATCCGGATTTACTGGGTGTAAAGGGAGCGTAGACGGGACAGCAAGTCTGATGTGAAAGGCGGGGGCTCAACCCCTGGACTGCATTGGAAACTGTTGACCTTGAGTG		FALSE	1	1	2.5	4	11	1	2.5	5	7	85	k__Bacteria; p__Firmicutes; c__Clostridia; o__Clostridiales; f__Lachnospiraceae; g__Blautia
TACGTATGGAGCAAGCGTTATCCGGATTTACTGGGTGTAAAGGGAGCGTAGACGGGACAGCAAGTCTGATGTGAAAGGCGGGGGCTCAACCCCTGGACTGCATTGGAAACTGCTGACCTTGAGTG		FALSE	1	1	1	3	9	1	1.5	4	7	15	k__Bacteria; p__Firmicutes; c__Clostridia; o__Clostridiales; f__Lachnospiraceae; g__Blautia
TACGTATGGAGCAAGCGTTATCCGGATTTACTGGGTGTAAAGGGAGCGTAGACGGCTTTGCAAGTCTGAAGTGAAAGCCCGGGGCTCAACCCCGGAACTGCTTTGGAAACTGTAGAGCTAGAGTA		FALSE	1	1	3.5	13.25	27	1	1	1	3	34	k__Bacteria; p__Firmicutes; c__Clostridia; o__Clostridiales; f__Lachnospiraceae
TACGTATGGAGCAAGCGTTATCCGGATTTACTGGGTGTAAAGGGAGCGTAGACGGCGTGGCAAGTCTGATGTGAAAGCTATGGGCTCAACCCATAAACTGCATTGGAAACTGTCATGCTAGAGTG		FALSE	1	3	4	6.25	23	1	1	1	2	32	k__Bacteria; p__Firmicutes; c__Clostridia; o__Clostridiales; f__Lachnospiraceae
TACGTATGGAGCAAGCGTTATCCGGATTTACTGGGTGTAAAGGGAGCGTAGACGGCGAGGCAAGTCTGATGTGAAAGCTATGGGCTCAACCCATAAACTGCATTGGAAACTGTCTTGCTTGAGTG		FALSE	1	1	2	4.75	10	1	1	1	1	23	k__Bacteria; p__Firmicutes; c__Clostridia; o__Clostridiales; f__Lachnospiraceae; g__; s__
TACGTATGGAGCAAGCGTTATCCGGATTTACTGGGTGTAAAGGGAGCGTAGACGGCGAGGCAAGTCTGATGTGAAAGCCATGGGCTCAACCCATGAACTGCATTGGAAACTGTTTTGCTTGAGTG		FALSE	1	1	1	2	13	1	1	1	4	19	k__Bacteria; p__Firmicutes; c__Clostridia; o__Clostridiales; f__Lachnospiraceae
TACGTATGGAGCAAGCGTTATCCGGATTTACTGGGTGTAAAGGGAGCGTAGACGGCGAGGCAAGTCTGATGTGAAAGCCATGGGCTCAACCCATGAACTGCATTGGAAACTGTCTTGCTTGAGTG		FALSE	1	1	1	1.25	7	1	4.5	8	14	27	k__Bacteria; p__Firmicutes; c__Clostridia; o__Clostridiales; f__Lachnospiraceae
TACGTATGGAGCAAGCGTTATCCGGATTTACTGGGTGTAAAGGGAGCGTAGACGGCGAGGCAAGTCTGATGTGAAAGCCATGGGCTCAACCCATGAACTGCATTGGAAACTGTCTTGCTAGAGTG		FALSE	1	1	3	5.25	29	1	1	1	4.5	17	k__Bacteria; p__Firmicutes; c__Clostridia; o__Clostridiales; f__Lachnospiraceae; g__; s__
TACGTATGGAGCAAGCGTTATCCGGATTTACTGGGTGTAAAGGGAGCGTAGACGGCGAAGCAAGTCTGAAGTGAAATGCCGGGGCTTAACCCCGGAACTGCTTTGGAAACTGTTTTGCTAGAGTG		FALSE	1	1	2.5	26	881	1	4	55	114.5	437	k__Bacteria; p__Firmicutes; c__Clostridia; o__Clostridiales; f__Lachnospiraceae
TACGTATGGAGCAAGCGTTATCCGGATTTACTGGGTGTAAAGGGAGCGTAGACGGCGAAGCAAGTCTGAAGTGAAATCCCGGGGCTCAACCCCGGAACTGCTTTGGAAACTGTTTTGCTAGAGTG		FALSE	1	1	1	9	91	1	1	1	10	161	k__Bacteria; p__Firmicutes; c__Clostridia; o__Clostridiales; f__Lachnospiraceae
TACGTATGGAGCAAGCGTTATCCGGATTTACTGGGTGTAAAGGGAGCGTAGACGGCCTAGCAAGTCTGAAGTGAAAGCCCGGGGCTCAACCCCGGAACTGCTTTGGAAACTGTTAAGCTAGAGTA		FALSE	1	1	5	11.25	80	1	1	6	29	387	k__Bacteria; p__Firmicutes; c__Clostridia; o__Clostridiales; f__Lachnospiraceae
TACGTATGGAGCAAGCGTTATCCGGATTTACTGGGTGTAAAGGGAGCGTAGACGGCATGGCAAGTCTGATGTGAAAGCTATGGGCTCAACCCATAAACTGCATTGGAAACTGTTAAGCTTGAGTG		FALSE	1	1	1	1	10	1	1	1	1	15	k__Bacteria; p__Firmicutes; c__Clostridia; o__Clostridiales; f__Lachnospiraceae
TACGTATGGAGCAAGCGTTATCCGGATTTACTGGGTGTAAAGGGAGCGTAGACGGCATGGCAAGTCTGATGTGAAAACCCCGGGCTCAACCCGGGGACTGCATTGGAAACTGTTAAGCTAGAGTG		FALSE	1	1	1	1	1	1	1	1	3	29	k__Bacteria; p__Firmicutes; c__Clostridia; o__Clostridiales; f__Lachnospiraceae; g__; s__
TACGTATGGAGCAAGCGTTATCCGGATTTACTGGGTGTAAAGGGAGCGTAGACGGCATAGCAAGTCTGATGTGAAATCCCCGGGCTCAACCCGGGAACTGCATTGGAAACTGTTAAGCTAGAGTG		FALSE	1	4.75	12	24	47	1	2	4	11.5	64	k__Bacteria; p__Firmicutes; c__Clostridia; o__Clostridiales; f__Lachnospiraceae
TACGTATGGAGCAAGCGTTATCCGGATTTACTGGGTGTAAAGGGAGCGTAGACGGCAGTGCAAGTCAGAAGTGAAAGCCCGGGGCTTAACTCCGGGACTGCTTTTGAAACTGTGCAGCTAGAGTG		FALSE	1	1	2	3.25	10	1	1	1	4	20	k__Bacteria; p__Firmicutes; c__Clostridia; o__Clostridiales; f__Lachnospiraceae; g__Coprococcus; s__
TACGTATGGAGCAAGCGTTATCCGGATTTACTGGGTGTAAAGGGAGCGTAGACGGCAGAGCAAGTCTGATGTGAAAGGTGGGGGCTCAACCCCCAAACTGCATTGGAAACTGTTTAGCTAGAGTG		FALSE	1	1	1	1	1	1	1	1	15	496	k__Bacteria; p__Firmicutes; c__Clostridia; o__Clostridiales; f__Lachnospiraceae
TACGTATGGAGCAAGCGTTATCCGGATTTACTGGGTGTAAAGGGAGCGTAGACGGCAAAGCAAGTCTGAAGTGAAATGCGGGGGCTTAACCCCTGAACTGCTTTGGAAACTGTTTAGCTAGAGTG		FALSE	1	5	15.5	25.25	89	1	1	8	50.5	592	k__Bacteria; p__Firmicutes; c__Clostridia; o__Clostridiales; f__Lachnospiraceae; g__; s__
TACGTATGGAGCAAGCGTTATCCGGATTTACTGGGTGTAAAGGGAGCGTAGACGGCAAAGCAAGTCTGAAGTGAAATCTATGGGCTCAACCCATAAACTGCTTTGGAAACTGTTTAGCTAGAGTG		FALSE	1	1	1	2	15	1	1	1	1	87	k__Bacteria; p__Firmicutes; c__Clostridia; o__Clostridiales; f__Lachnospiraceae
TACGTATGGAGCAAGCGTTATCCGGATTTACTGGGTGTAAAGGGAGCGTAGACGGCAAAGCAAGTCTGAAGTGAAATCCCGGGGCTCAACCCCGGAACTGCTTTGGAAACTGTTTAGCTAGAGTG		FALSE	1	137.75	229	356	2093	93	227.5	328	594.5	1257	k__Bacteria; p__Firmicutes; c__Clostridia; o__Clostridiales; f__Lachnospiraceae
TACGTATGGAGCAAGCGTTATCCGGATTTACTGGGTGTAAAGGGAGCGTAGACGGCAAAGCAAGTCCGAAGTGAAATCCCGGGGCTCAACCCCGGAACTGCTTTGGAAACTGTTTAGCTAGAGTG		FALSE	1	1	1	7.25	166	1	1	1	1	178	k__Bacteria; p__Firmicutes; c__Clostridia; o__Clostridiales; f__Lachnospiraceae
TACGTATGGAGCAAGCGTTATCCGGATTTACTGGGTGTAAAGGGAGCGTAGACGGATGTGCAAGTCTGATGTGAAAGGCTGCGGCTTAACTGCAGGACTGCATTGGAAACTGTACATCTGGAGTG		FALSE	1	1	1	3	4	1	1	3	8.5	34	k__Bacteria; p__Firmicutes; c__Clostridia; o__Clostridiales; f__Lachnospiraceae
TACGTATGGAGCAAGCGTTATCCGGATTTACTGGGTGTAAAGGGAGCGTAGACGGAATTGCAAGTCTGATGTGAAATTCCGGGGCTTAACCCCGTACCTGCATTGGAAACTGTAATTCTGGAGTG		FALSE	1	1	1	1	1	1	1	1	2	11	k__Bacteria; p__Firmicutes; c__Clostridia; o__Clostridiales; f__Lachnospiraceae
TACGTATGGAGCAAGCGTTATCCGGATTTACTGGGTGTAAAGGGAGCGTAGACGGAACAGCAAGTCTGATGTGAAAGGCGGGGGCTCAACTCCTGGACTGCATTGGAAACTGCTGATCTTGAGTG		FALSE	1	1	1	1	4	1	1	2	3.5	10	k__Bacteria; p__Firmicutes; c__Clostridia; o__Clostridiales; f__Lachnospiraceae; g__Blautia; s__
TACGTATGGAGCAAGCGTTATCCGGATTTACTGGGTGTAAAGGGAGCGTAGACGGAACAGCAAGTCTGATGTGAAAGGCAGGGGCTCAACTCCTGGACTGCATTGGAAACTGTTGATCTTGAGTG		FALSE	1	1	1	2	6	1	1	2	4	14	k__Bacteria; p__Firmicutes; c__Clostridia; o__Clostridiales; f__Lachnospiraceae; g__Blautia; s__
TACGTATGGAGCAAGCGTTATCCGGATTTACTGGGTGTAAAGGGAGCGTAGACGGAACAGCAAGTCTGATGTGAAAGGCAGGGGCTCAACTCCTGGACTGCATTGGAAACTGCTGATCTTGAGTG		FALSE	1	4	7	10	15	1	6.5	12	16.5	48	k__Bacteria; p__Firmicutes; c__Clostridia; o__Clostridiales; f__Lachnospiraceae; g__Blautia; s__
TACGTATGGAGCAAGCGTTATCCGGATTTACTGGGTGTAAAGGGAGCGCAGGCGGTTTTGCAAGTCTGAAGTGAAAGCCCGTGGCTCAACCGCGGGACTGCTTTGGAAACTGTAAAACTAGAGTA		FALSE	1	1	1	1	5	1	1	3	6.5	26	k__Bacteria; p__Firmicutes; c__Clostridia; o__Clostridiales; f__Lachnospiraceae; g__; s__
TACGTATGGAGCAAGCGTTATCCGGATTTACTGGGTGTAAAGGGAGCGCAGGCGGTTTAGTAAGTTGGGTGTGAAAACCCGGGGCTCAACCTCGGGACTGCACCCAAAACTGCCAAACTAGAGTA		FALSE	1	1	1	1	5	1	1	1	4.5	13	k__Bacteria; p__Firmicutes; c__Clostridia; o__Clostridiales; f__Lachnospiraceae
TACGTATGGAGCAAGCGTTATCCGGATTTACTGGGTGTAAAGGGAGCGCAGGCGGTGTGGCAAGTCTGAAGTGAAAGCCCGTGGCTCAACCGCGGGACTGCTTTGGAAACTGTCATACTAGAGTA		FALSE	1	1	1	1	8	1	1	3	8	28	k__Bacteria; p__Firmicutes; c__Clostridia; o__Clostridiales; f__Lachnospiraceae; g__; s__
TACGTATGGAGCAAGCGTTATCCGGATTTACTGGGTGTAAAGGGAGCGCAGGCGGTCAGATAAGTCTGATGTGAAACTCCGGGGCTCAACCCCGGAACTGCATTGGAAACTGTTTGACTAGAGTG		FALSE	1	1	1	1	7	1	1	1	2	6	k__Bacteria; p__Firmicutes; c__Clostridia; o__Clostridiales; f__Lachnospiraceae
TACGTATGGAGCAAGCGTTATCCGGATTTACTGGGTGTAAAGGGAGCGCAGGCGGTATTGTAAGTCTGATGTGAAAATCCGGGGCTCAACCCCGGAACTGCATTGGAAACTGCAGTACTAGAGTG		FALSE	1	1	1	3	7	1	1	3	5	17	k__Bacteria; p__Firmicutes; c__Clostridia; o__Clostridiales; f__Lachnospiraceae
TACGTATGGAGCAAGCGTTATCCGGATTTACTGGGTGTAAAGGGAGCGCAGGCGGCAGGCCAAGTCAGATGTGAAAACCCGGGGCTCAACCCCGGGACTGCATTTGAAACTGGTCAGCTAGAGTG		FALSE	1	1	1	1	2	1	1	1	3.5	13	k__Bacteria; p__Firmicutes; c__Clostridia; o__Clostridiales; f__Lachnospiraceae
TACGTATGGAGCAAGCGTTATCCGGATTTACTGGGTGTAAAGGGAGCGCAGGCGGAAGGCTAAGTCTGATGTGAAACTCCGGGGCTCAACCCCGGAACTGCATTGGAAACTGGTCATCTAGAGTG		FALSE	1	1	1	1	4	1	1	3	3.5	30	k__Bacteria; p__Firmicutes; c__Clostridia; o__Clostridiales; f__Lachnospiraceae; g__Roseburia; s__
TACGTATGGAGCAAGCGTTATCCGGATTTACTGGGTGTAAAGGGAGCGCAGACGGTTTGCCAAGTCTGATGTGAAAGGTGGGGGCTCAACCCCCAAACTGCATTGGAAACTGGTAGACTAGAGTG		FALSE	1	1	1	1	84	1	1	1	1.5	10	k__Bacteria; p__Firmicutes; c__Clostridia; o__Clostridiales; f__Lachnospiraceae
TACGTATGGAGCAAGCGTTATCCGGATTTACTGGGTGTAAAGGGAGCGCAGACGGTTTGCCAAGTCTGATGTGAAAGGTAGGGGCTCAACCCCTAAACTGCATTGGAAACTGGTAGACTAGAGTG		FALSE	1	1	1	2	4	1	1	1	1.5	8	k__Bacteria; p__Firmicutes; c__Clostridia; o__Clostridiales; f__Lachnospiraceae
TACGTATGGAGCAAGCGTTATCCGGATTTACTGGGTGTAAAGGGAGCGCAGACGGTTTGCCAAGTCTGATGTGAAAGCTAGGGGCTCAACCCCTAAACTGCATTGGAAACTGGTAGACTAGAGTG		FALSE	1	1	1	3.25	10	1	5	12	22.5	56	k__Bacteria; p__Firmicutes; c__Clostridia; o__Clostridiales; f__Lachnospiraceae
TACGTAGGTTGCGAGCGTTGTCCGGATTTACTGGGTGTAAAGGGCGTGTAGGCGGAGTTGCAAGTCAGATGTGAAATCTATGGGCTCAACCCATAAATTGCATTTGAAACTGTAACCCTTGAGTA		FALSE	1	1	1	1	14	1	1	1	1	12	k__Bacteria; p__Firmicutes; c__Clostridia; o__Clostridiales; f__Ruminococcaceae
TACGTAGGTTGCAAGCGTTGTCCGGATTTACTGGGTGTAAAGGGCGTGTAGGCGGAGTGGCAAGTCAGATGTGAAATCTATGGGCTCAACCCATAAATTGCATTTGAAACTGTCACCCTTGAGTA		FALSE	1	1	1	1	1	1	1	1	1	17	k__Bacteria; p__Firmicutes; c__Clostridia; o__Clostridiales; f__Ruminococcaceae; g__; s__
TACGTAGGTTGCAAGCGTTGTCCGGATTTACTGGGTGTAAAGGGCGTGTAGGCGGAGGAGCAAGTCAGATGTGAAATCCCGGGGCTCAACCCCGGAACTGCATTTGAAACTGTTTCCCTTGAGTA		FALSE	1	1	1	1	34	1	1	1	1.5	79	k__Bacteria; p__Firmicutes; c__Clostridia; o__Clostridiales; f__Ruminococcaceae; g__; s__
TACGTAGGTTGCAAGCGTTGTCCGGATTTACTGGGTGTAAAGGGCGTGTAGGCGGAGCTGCAAGTCAGATGTGAAATCCCGGGGCTTAACCCCGGAACTGCATTTGAAACTGTAGCCCTTGAGTA		FALSE	1	1	1	1	19	1	1	1	1	68	k__Bacteria; p__Firmicutes; c__Clostridia; o__Clostridiales; f__Ruminococcaceae; g__; s__
TACGTAGGTTGCAAGCGTTGTCCGGATTTACTGGGTGTAAAGGGCGTGTAGGCGGAGCTGCAAGTCAGATGTGAAATCCCGGGGCTCAACCCCGGAACTGCATTTGAAACTGTAGCCCTTGAGTA		FALSE	1	43.75	65	96.25	361	27	112.5	159	233.5	974	k__Bacteria; p__Firmicutes; c__Clostridia; o__Clostridiales; f__Ruminococcaceae; g__; s__
TACGTAGGTTGCAAGCGTTGTCCGGATTTACTGGGTGTAAAGGGCGTGTAGGCGGAGCTGCAAGTCAGATGTGAAATCCATGGGCTCAACCCATGAATTGCATTTGAAACTGTAGCCCTTGAGTA		FALSE	1	1	1	1	1	1	1	1	2	13	k__Bacteria; p__Firmicutes; c__Clostridia; o__Clostridiales; f__Ruminococcaceae; g__; s__
TACGTAGGTTGCAAGCGTTGTCCGGATTTACTGGGTGTAAAGGGCGTGTAGGCGGAGAGGCAAGTCAGATGTGAAATCCCGGGGCTCAACCCCGGAACTGCATTTGAAACTGTCTCCCTTGAGTA		FALSE	1	2	4	7	58	1	7	8	14.5	108	k__Bacteria; p__Firmicutes; c__Clostridia; o__Clostridiales; f__Ruminococcaceae; g__; s__
TACGTAGGTTGCAAGCGTTGTCCGGATTTACTGGGTGTAAAGGGCGTGTAGGCGGAACTGCAAGTCAGATGTGAAATCCCGGAGCTCAACTCCGGAACTGCATTTGAAACTGTAGTCCTTGAGTA		FALSE	1	1	2	5	16	1	1	1	2.5	19	k__Bacteria; p__Firmicutes; c__Clostridia; o__Clostridiales; f__Ruminococcaceae
TACGTAGGTTGCAAGCGTTATCCGGAATTATTGGGCGTAAAGAGTGAGCGGGCGGTTTATTAAGTTTGAAGTTAAATGGATAGGCTTAACCTATTCTCGTTTCAAAAACTGATAAACTAGAGTAT		FALSE	1	1	1	1	7	1	1	1	1	75	k__Bacteria; p__Firmicutes; c__Erysipelotrichi; o__Erysipelotrichales; f__Erysipelotrichaceae; g__RFN20; s__
TACGTAGGTTGCAAGCGTTATCCGGAATTATTGGGCGTAAAGAGTGAGCAGGCGGCTTATCAAGTTTAAAGTCAAATCGTTGGGCTTAACCCAATCTCGCTTTAAAAACTAGTAGGCTAGAGTAT		FALSE	1	1	1	1	5	1	1	1	3	10	k__Bacteria; p__Firmicutes; c__Erysipelotrichi; o__Erysipelotrichales; f__Erysipelotrichaceae; g__RFN20; s__
TACGTAGGTTCCGAGCGTTATCCGGAATTATTGGGCGTAAAGAGTGAGTAGGTGGTTTCTTAAGTCTGAAGTCAAAAGCAGTGGCTCAACCATTGTTCGCTTTGGAAACTGGGAAACTAGAGTGC		FALSE	1	1	1	1	16	1	1	1	3	13	k__Bacteria; p__Firmicutes
TACGTAGGTTCCAAGCGTTATCCGGAATTATTGGGCGTAAAGAGTGAGTAGGTGGTTTCTTAAGTCTGAAGTCAAAAGCAGTGGCTCAACCATTGTTCGCTTTGGAAACTGGGAAACTAGAGTGC		FALSE	1	1	1	1	6	1	1	1	5	24	k__Bacteria; p__Firmicutes; c__Erysipelotrichi; o__Erysipelotrichales; f__Erysipelotrichaceae
TACGTAGGTTCCAAGCGTTATCCGGAATTATTGGGCGTAAAGAGTGAGCAGGCGGTTTTCTAAGTCTGAAGTCAAATGCGGTGGCTCAACCATCGTTCGCTTTGGAAACTGGAAGACTAGAGTTC		FALSE	1	68	181	392.25	835	20	98.5	168	317.5	1653	k__Bacteria; p__Firmicutes; c__Erysipelotrichi; o__Erysipelotrichales; f__Erysipelotrichaceae; g__; s__
TACGTAGGTTACGAGCGTTATCCGGAATTATTGGGCGTAAAGAGTGAGCAGGCGGCAGGGTAAGTTTGGAGTGAAAGCGTGGGGCTCAACCCCATATAGCTCTGAAAACTGCCCAGCTAGAGTAC		FALSE	1	1	5.5	12.5	21	1	1	4	14	93	k__Bacteria; p__Firmicutes; c__Erysipelotrichi; o__Erysipelotrichales; f__Erysipelotrichaceae; g__RFN20; s__
TACGTAGGTTACAAGCGTTATCCGGAATTATTGGGCGTAAAGGGTGCGCAGTCGGTCGATTAAGTCTGTGTTGAAAGTGCGAGGCTCAACCTCGTATTGGCATGGAAACTGATTGACTAGAGTAC		FALSE	1	1	1	1	1	1	1	1	5	16	k__Bacteria
TACGTAGGTGTCAAGCGTTGTCCGGAATTACTGGGCGTAAAGAGAGCGTAGGTTGTTTCTTAAGTTGAATGTGAAAGCCCGGGGCTCAACTCCGGAATGTCATTCAATACTGGGAGACTAGAGTT		FALSE	1	1	1	1	8	1	2	9	13	39	k__Bacteria
TACGTAGGTGTCAAGCGTTGTCCGGAATTACTGGGCGTAAAGAGAGCGTAGGTGGCTTATTAAGTTGAATGTGAAATCCCGGGGCTCAACTCCGGAAGGTCATTCAATACTGGTAGGCTTGAGTT		FALSE	1	1	1	1	7	1	1	1	2	17	k__Bacteria
TACGTAGGTGTCAAGCGTTGTCCGGAATTACTGGGCGTAAAGAGAGCGTAGGTGGCTTATTAAGTTGAATGTGAAAGCCCGGGGCTTAACTCCGGAAGGTCATTCAATACTGGTAGGCTTGAGTT		FALSE	1	1	1	5	18	1	17.5	32	57.5	171	k__Bacteria
TACGTAGGTGTCAAGCGTTGTCCGGAATTACTGGGCGTAAAGAGAGCGTAGGTGGCTTATTAAGTTGAATGTGAAAGCCCGGGGCTTAACTCCGGAAAGTCATTCAATACTGGTAGGCTTGAGTT		FALSE	1	1	1	1	1	1	1	1	1.5	54	k__Bacteria
TACGTAGGTGTCAAGCGTTGTCCGGAATTACTGGGCGTAAAGAGAGCGTAGGCGGCTTATTAAGTTGAATGTGAAATCCCGGGGCTCAACTCCGGACGGTCATTCAATACTGGTAGGCTTGAGTT		FALSE	1	1	1	3	5	1	1	4	6.5	13	k__Bacteria
TACGTAGGTGTCAAGCGTTGTCCGGAATTACTGGGCGTAAAGAGAGCGTAGGCGGCTTATTAAGTCGAATGTGAAAGCCCGGGGCTCAACCCCGGAAGGTCATTCGATACTGGTAGGCTTGAGTT		FALSE	1	1	1	1	7	1	2	6	11.5	45	k__Bacteria
TACGTAGGTGGCGAGCGTTGTTCGGATTTATTGGGCGTAAAGGGTTCGTAGGAGGTCTGTTAAAATTGGGGTGAAATGCCGGAGCTCAACTCCGGAATTGCCTCGGTGACTGATGGACTGGAGTG		FALSE	1	1	1	1	7	1	1	1	1	10	k__Bacteria
TACGTAGGTGGCGAGCGTTGTTCGGATTTATTGGGCGTAAAGGGTCTGTAGGATGTTTGTTAAAAGTGAGGTGAAATCTGGGAGCTCAACTTTCAAATTGCCTTGCTGACTGATAAACTAGGGTA		FALSE	1	1	1	1	16	1	3	7	15	63	k__Bacteria; p__Lentisphaerae; c__[Lentisphaeria]; o__Victivallales; f__Victivallaceae
TACGTAGGTGGCGAGCGTTGTTCGGATTTATTGGGCGTAAAGGGTCTGTAGGATGTTTGATAAATGCGGGGTGAAATCCGGGAGCTCAACTCCCGAACTGCCTTGTACACTGTCAGACTAGAGTA		FALSE	1	1	1	1	7	1	1	1	3	8	k__Bacteria; p__Lentisphaerae; c__[Lentisphaeria]; o__Victivallales; f__Victivallaceae; g__; s__
TACGTAGGTGGCGAGCGTTGTTCGGATTTATTGGGCGTAAAGGGTCTGTAGGATGTTGATTAAATACGGGGTGAAATCTGAGAGCTCAACTCTCAAACTGCCCTGTAGACTGATTGACTAGGGTA		FALSE	1	1	1	1	6	1	1	1	1	10	k__Bacteria; p__Lentisphaerae; c__[Lentisphaeria]; o__Victivallales; f__Victivallaceae
TACGTAGGTGGCGAGCGTTGTTCGGATTTATTGGGCGTAAAGGGTCTGTAGGAGGTTTGTTAAGATTGGGGTGAAATCCCGGAGCTCAACTCTGGAACTGCCCCGGTTACTGATGAACTTGAGCC		FALSE	1	1	1	1.5	6	1	1	1	5	19	k__Bacteria; p__Lentisphaerae; c__[Lentisphaeria]; o__Victivallales; f__Victivallaceae
TACGTAGGTGGCGAGCGTTGTTCGGATTTATTGGGCGTAAAGGGTCTGTAGGAGGTTTGTTAAATGTGGGGTGAAATCCGGGAGCTCAACTCCCGAATTGCCCTGTAGACTGATGAACTGGGGTA		FALSE	1	1	1	1	7	1	1	1	3	27	k__Bacteria; p__Lentisphaerae; c__[Lentisphaeria]; o__Victivallales; f__Victivallaceae
TACGTAGGTGGCGAGCGTTGTTCGGATTTATTGGGCGTAAAGGGTCTGTAGGAGGTTTGTTAAAAGTGGGGTGAAATCTGGCGGCTCAACTGCCAAATTGCCTTGCTGACTGATGAACTAGGGTA		FALSE	1	1	1	1	8	1	1	1	6	54	k__Bacteria; p__Lentisphaerae; c__[Lentisphaeria]; o__Victivallales; f__Victivallaceae; g__Victivallis; s__vadensis
TACGTAGGTGGCGAGCGTTGTTCGGATTTATTGGGCGTAAAGGGTCTGTAGGAGGTTTGCTAAATGCGGGGTGAAATCCGGGAGCTCAACTCCTGAACTGCCCTGTAGACTGGTGAACTAGGGTG		FALSE	1	1	1	1	11	1	1	1	3	9	k__Bacteria; p__Lentisphaerae; c__[Lentisphaeria]; o__Victivallales; f__Victivallaceae; g__; s__
TACGTAGGTGGCGAGCGTTGTTCGGATTTATTGGGCGTAAAGGGTCTGTAGGAGGTTTGCTAAATGCGGGGTGAAATCCGGGAGCTCAACTCCTGAACTGCCCTGTAGACTGGCGAACTGGGGTG		FALSE	1	1	1	3	30	1	1	4	8	50	k__Bacteria; p__Lentisphaerae; c__[Lentisphaeria]; o__Victivallales; f__Victivallaceae; g__; s__
TACGTAGGTGGCGAGCGTTGTTCGGATTTATTGGGCGTAAAGGGTCTGTAGGAGGTTCGTTAAATGCGGGGTGAAATCTGGGAGCTCAACTCCCAAACTGCCTTGCACACTGGCGGACTAGGGTG		FALSE	1	1	1	1.5	23	1	1	1	5.5	122	k__Bacteria; p__Lentisphaerae; c__[Lentisphaeria]; o__Victivallales; f__Victivallaceae
TACGTAGGTGGCGAGCGTTGTTCGGATTTATTGGGCGTAAAGGGTCTGTAGGAGGTTCGTTAAATGCGGGGTGAAATCCGGGAGCTCAACTCCCGAACTGCCCTGTAGACTGATGGACTTGGGTG		FALSE	1	1	2	10	93	1	1	1	7.5	71	k__Bacteria; p__Lentisphaerae; c__[Lentisphaeria]; o__Victivallales; f__Victivallaceae; g__; s__
TACGTAGGTGGCGAGCGTTGTTCGGATTTATTGGGCGTAAAGGGTCTGTAGGAGGTTCGTTAAATGCGGGGTGAAATCCGGGAGCTCAACTCCCGAACTGCCCTGTAGACTGATGGACTTGGGTA		FALSE	1	1	1	1	1	1	1	1	5.5	68	k__Bacteria; p__Lentisphaerae; c__[Lentisphaeria]; o__Victivallales; f__Victivallaceae; g__; s__
TACGTAGGTGGCGAGCGTTGTTCGGATTTATTGGGCGTAAAGGGTCTGTAGGAGGTTCGTTAAATACGGGGTGAAATCCGGGAGCTCAACTCCCGAATTGCCTTGTAGACTGACGGACTAGGGTG		FALSE	1	1	1	1	10	1	1	1	5.5	11	k__Bacteria; p__Lentisphaerae; c__[Lentisphaeria]; o__Victivallales; f__Victivallaceae; g__; s__
TACGTAGGTGGCGAGCGTTGTTCGGATTTATTGGGCGTAAAGGGTCTGTAGGAGGTTCGTTAAATACGGGGTGAAATCCGGGAGCTCAACTCCCGAACTGCCTTGTAGACTGATGGACTTGAGTA		FALSE	1	1	1	1.5	10	1	1	1	6	37	k__Bacteria; p__Lentisphaerae; c__[Lentisphaeria]; o__Victivallales; f__Victivallaceae; g__; s__
TACGTAGGTGGCGAGCGTTGTTCGGATTTATTGGGCGTAAAGGGTCTGTAGGAGGTTCATTAAATACGGGGTGAAATCCGGGAGCTCAACTCCCGAACTGCCTTGTTGATTGATGGACTAGGGTA		FALSE	1	1	1	1.5	9	1	1	1	1	22	k__Bacteria; p__Lentisphaerae; c__[Lentisphaeria]; o__Victivallales; f__Victivallaceae; g__; s__
TACGTAGGTGGCGAGCGTTGTTCGGATTTATTGGGCGTAAAGGGTCTGTAGGAGGTCGGTTAAATTTGGGGTGAAATCCCGAAGCTCAACTTCGGAACTGCCTTGGAGACTGGCCGGCTGGAGTA		FALSE	1	1	1	5.25	20	1	1	1	1	32	k__Bacteria; p__Lentisphaerae; c__[Lentisphaeria]; o__Victivallales; f__Victivallaceae; g__; s__
TACGTAGGTGGCGAGCGTTGTTCGGATTTATTGGGCGTAAAGGGTCTGTAGGAGGTCGGTTAAATTTGGGGTGAAATCCCGAAGCTCAACTTCGGAACTGCCTTGGAGACTGGCCGACTGGAGTT		FALSE	1	1	1	1	12	1	1	1	1	37	k__Bacteria; p__Lentisphaerae; c__[Lentisphaeria]; o__Victivallales; f__Victivallaceae
TACGTAGGTGGCGAGCGTTGTTCGGATTTATTGGGCGTAAAGGGTCCGTAGGTGGCGAATTAAGTTTGGTGTGAAATACCGGAGCTCAACTCCGGAACTGCATTGAAAACTGATTTGCTGGAGTA		FALSE	1	1	1	4	10	1	1	1	1	19	k__Bacteria; p__Lentisphaerae; c__[Lentisphaeria]
TACGTAGGTGGCGAGCGTTGTTCGGATTTATTGGGCGTAAAGGGTCCGTAGGAGGTTTTGCAAGTTCGACGTGAAATCCCGGAGCTCAACTCCGGAACTGCGTTGAAAACTGTGGAGCTAGAGTA		FALSE	1	9	13	21.25	78	1	4.5	10	12.5	49	k__Bacteria; p__Lentisphaerae; c__[Lentisphaeria]; o__Victivallales; f__Victivallaceae; g__; s__
TACGTAGGTGGCGAGCGTTGTTCGGATTTATTGGGCGTAAAGGGTCCGCAGGTGGTTTGTTAAGTTTGACGTGAAATCCCGAAGCTCAACTTCGGAACTGCGTTGAAAACTGATGAACTCGAGTA		FALSE	1	1	1	5.25	20	1	5	9	19.5	76	k__Bacteria; p__Lentisphaerae; c__[Lentisphaeria]; o__Victivallales; f__Victivallaceae; g__; s__
TACGTAGGTGGCGAGCGTTGTTCGGATTTATTGGGCGTAAAGGGTCCGCAGGTGGTTGGATAAGTTTGATGTGAAATCCCAGAGCTCAACTCTGGAACTGCATTGAACACTGTCTGACTGGAGTA		FALSE	1	1	1	1	1	1	1	1	4	21	k__Bacteria; p__Lentisphaerae; c__[Lentisphaeria]; o__Victivallales; f__Victivallaceae; g__; s__
TACGTAGGTGGCGAGCGTTGTTCGGATTTATTGGGCGTAAAGGGTCCGCAGGTGGTTGGATAAGTTTGACGTGAAATCCCGGAGCTCAACTCCGGAACTGCGTTGAACACTGTCTGACTGGAGTA		FALSE	1	1	1	1	1	1	1	1	4	49	k__Bacteria; p__Lentisphaerae; c__[Lentisphaeria]; o__Victivallales; f__Victivallaceae; g__; s__
TACGTAGGTGGCGAGCGTTGTTCGGATTTATTGGGCGTAAAGGGTCCGCAGGTGGCCTTTCAAGTTTGACGTGAAATCCCGGAGCTCAACTCCGGAACTGCGTTGAAAACTGATTGGCTGGAGTG		FALSE	1	1	1	1	11	1	1	3	7	50	k__Bacteria; p__Lentisphaerae; c__[Lentisphaeria]; o__Victivallales; f__Victivallaceae; g__; s__
TACGTAGGTGGCGAGCGTTGTTCGGATTTATTGGGCGTAAAGGGTCCGCAGGTGGCAGGATAAGTTTGACGTGAAATACCGGAGCTCAACTCCGGAACTGCGTTGAAGACTGTCCTGCTAGAGTA		FALSE	1	1	1	1	40	1	2	6	11	28	k__Bacteria; p__Lentisphaerae; c__[Lentisphaeria]; o__Victivallales; f__Victivallaceae; g__; s__
TACGTAGGTGGCGAGCGTTGTTCGGATTTATTGGGCGTAAAGGGTCCGCAGGGGGTTGATTAAGTTTGACGTGAAATCCCGGAGCTTAACTCCGGAACTGCGTTGGAGACTGGTTGACTAGAGTG		FALSE	1	1	1	1	11	1	1	1	2	12	k__Bacteria; p__Lentisphaerae; c__[Lentisphaeria]; o__Victivallales; f__Victivallaceae; g__; s__
TACGTAGGTGGCGAGCGTTGTTCGGATTTATTGGGCATAAAGGGTCCGTAGGTGGCGAACTAAGTTTGGTGTGAAATTCCGGAGCTCAACTCCGGAACTGCATTGAAGACTGGTTGGCTGGAGAA		FALSE	1	1	1	7	16	1	8	15	37.5	272	k__Bacteria
TACGTAGGTGGCGAGCGTTGTTCGGATTTATTGGGCATAAAGGGTCCGTAGGTGGCGAACTAAGTTTGATGTGAAATTCCGGAGCTCAACTCCGGAACTGCATTGAAGACTGGTTGGCTGGAGAA		FALSE	1	1	1	1	1	1	1	1	1	79	k__Bacteria
TACGTAGGTGGCGAGCGTTGTTCGGATTTATTGGGCATAAAGGGTCCGTAGGCGGCGAATTAAGTTTGGTGTGAAATACCGGAGCTCAACTCCGGAACTGCATTGAAAACTGATTTGCTGGAGTA		FALSE	1	1	1	5	33	1	1	3	8	65	k__Bacteria
TACGTAGGTGGCGAGCGTTGTTCGGATTCATTGGGCGTAAAGGGTCTGTAGGAGGTCTGTTAAAAGTGGGGTGAAATGCCGGAGCTCAACTCCGGAACTGCCTTGCTGACTGATGGACTAGAGTA		FALSE	1	1	1	1.5	11	1	1	1	1	5	k__Bacteria
TACGTAGGTGGCGAGCGTTGTCCGGATTTACTGGGTGTAAAGGGTGTGTAGGCGGGTCTGCAAGTCTGATGTGAAATGCCGGGGCTTAACTCCGGAGCTGCATTGGAAACTGTGGATCTTGAGAG		FALSE	1	1	1	1	6	1	1	1	1	37	k__Bacteria; p__Firmicutes; c__Clostridia; o__Clostridiales
TACGTAGGTGGCGAGCGTTGTCCGGATTTACTGGGTGTAAAGGGTGTGTAGGCGGGTCTGCAAGTCAGATGTGAAATACCGAGGCTTAACTTCGGGGCTGCATTTGAAACTGTGGATCTTGAGAG		FALSE	1	1	1	1	7	1	1	1	1	7	k__Bacteria; p__Firmicutes; c__Clostridia; o__Clostridiales; f__Ruminococcaceae; g__; s__
TACGTAGGTGGCGAGCGTTGTCCGGATTTACTGGGTGTAAAGGGCGTGTAGGCGGGTAGGCAAGTTGGATGTGAAATATCACGGCTCAACCGTGGGGCTGCATTCAAAACTGCCAATCTTGAGTG		FALSE	1	1	1	1	4	1	1	1	1	10	k__Bacteria; p__Firmicutes; c__Clostridia; o__Clostridiales
TACGTAGGTGGCGAGCGTTGTCCGGATTTACTGGGTGTAAAGGGCGTGTAGGCGGGGGAGCAAGTCAGATGTGAAATACCGTGGCTTAACCACGGAGCTGCATTTGAAACTGTTCTTCTTGAGTG		FALSE	1	1	1	1	15	1	1	3	4	15	k__Bacteria; p__Firmicutes; c__Clostridia; o__Clostridiales; f__Ruminococcaceae
TACGTAGGTGGCGAGCGTTGTCCGGATTTACTGGGTGTAAAGGGCGTGTAGGCGGGATTACAAGTCAGATGTGAAATACCGAGGCTTAACTTCGGGGCTGCATTTGAAACTGTAGTTCTTGAGTG		FALSE	1	1	3.5	8	19	1	3.5	5	8	17	k__Bacteria; p__Firmicutes; c__Clostridia; o__Clostridiales; f__Ruminococcaceae; g__; s__
TACGTAGGTGGCGAGCGTTGTCCGGATTTACTGGGTGTAAAGGGCGTGTAGGCGGGATCGTAAGTCAGATGTGAAATGCAGAGGCTTAACCTCTGAGCTGCATTTGAAACTGCGATTCTTGAGTG		FALSE	1	1	1	1	6	1	3	7	13.5	24	k__Bacteria; p__Firmicutes; c__Clostridia; o__Clostridiales; f__Ruminococcaceae
TACGTAGGTGGCGAGCGTTGTCCGGATTTACTGGGTGTAAAGGGCGTGTAGGCGGGATAGCAAGTCAGATGTGAAATGCGGAGGCTTAACCTCCGAGCTGCATTTGAAACTGTTATTCTTGAGTA		FALSE	1	1	1	1	4	1	1	1	1	8	k__Bacteria; p__Firmicutes; c__Clostridia; o__Clostridiales; f__Ruminococcaceae
TACGTAGGTGGCGAGCGTTGTCCGGATTTACTGGGTGTAAAGGGCGTGTAGGCGGGACTTTAGGTCAGATGTGAAATACCGAGGCTTAACCACGGAGCTGCATTTGAAACCGGAGTTCTTGAGTG		FALSE	1	1	1	1	5	1	1	1	3	5	k__Bacteria; p__Firmicutes; c__Clostridia; o__Clostridiales; f__Ruminococcaceae; g__; s__
TACGTAGGTGGCGAGCGTTGTCCGGATTTACTGGGTGTAAAGGGCGTGTAGGCGGGACTACAAGTCAGATGTGAAATACCGGGGCTTAACTCCGGAGCTGCATTTGAAACTGTAGTTCTTGAGTG		FALSE	1	1	1	1	5	1	1	1	3	17	k__Bacteria; p__Firmicutes; c__Clostridia; o__Clostridiales; f__Ruminococcaceae; g__; s__
TACGTAGGTGGCGAGCGTTGTCCGGATTTACTGGGTGTAAAGGGCGTGTAGGCGGATCGACAAGTCAGATGTGAAAACCCGCGGCTTAACTGCGGGACTGCATTTGAAACTGTAGGTCTTGAGTA		FALSE	1	1	3	6	22	1	1	1	2	23	k__Bacteria; p__Firmicutes; c__Clostridia; o__Clostridiales; f__Ruminococcaceae
TACGTAGGTGGCGAGCGTTGTCCGGATTTACTGGGTGTAAAGGGCGTGTAGGCGGATCAACAAGTCAGATGTGAAAACCCGCGGCTTAACTGCGGGACTGCATTTGAAACTGTAGGTCTTGAGTA		FALSE	1	1	1	1	4	1	1	1	2	10	k__Bacteria; p__Firmicutes; c__Clostridia; o__Clostridiales; f__Ruminococcaceae
TACGTAGGTGGCGAGCGTTGTCCGGATTTACTGGGTGTAAAGGGCGTGTAGGCGGAATGGCAAGTCAGATGTGAAAACCCGCGGCTTAACTGCGGGACTGCATTTGAAACTGTTGTTCTTGAGTG		FALSE	1	1	1	3.25	21	1	1	1	1	10	k__Bacteria; p__Firmicutes; c__Clostridia; o__Clostridiales; f__Ruminococcaceae
TACGTAGGTGGCGAGCGTTGTCCGGATTTACTGGGTGTAAAGGGCGCGTAGGTGGGTGTGCAAGTCAGATGTGAAATGCCAAGGCTTAACCTTGGAGCTGCATTTGAAACTGTGCATCTTGAGTA		FALSE	1	1	1	1	4	1	1	4	6	11	k__Bacteria; p__Firmicutes; c__Clostridia; o__Clostridiales; f__Ruminococcaceae
TACGTAGGTGGCGAGCGTTGTCCGGATTTACTGGGTGTAAAGGGCGCGTAGGTGGGTGTGCAAGTCAGATGTGAAATACCAGGGCTTAACTCTGGGGCTGCATTTGAAACTGTGCATCTTGAGTA		FALSE	1	1	1	1	8	1	1	1	3	6	k__Bacteria; p__Firmicutes; c__Clostridia; o__Clostridiales; f__Ruminococcaceae
TACGTAGGTGGCGAGCGTTGTCCGGATTTACTGGGTGTAAAGGGCGCGTAGGCGGGTTAGCAAGTCAGTCGTGAAATGTCGAGGCTTAACTTCGGAGCTGCGATTGAAACTGTTAATCTTGAGTG		FALSE	1	1	1	1	15	1	1	1	1	6	k__Bacteria
TACGTAGGTGGCGAGCGTTGTCCGGATTTACTGGGTGTAAAGGGCGCGTAGGCGGGTGAGCAAGTCAGTCGTGAAATACCGAGGCTTAACTTCGGGGCTGCGATTGAAACTGTTCATCTTGAGTG		FALSE	1	1	1	1	4	1	1	1	3	22	k__Bacteria; p__Firmicutes; c__Clostridia; o__Clostridiales
TACGTAGGTGGCGAGCGTTGTCCGGATTTACTGGGTGTAAAGGGCGCGTAGGCGGGGATGCAAGTCAGGAGTGAAATCTATGGGCTTAACCCATAAATTGCTTTTGAAACTGCATTTCTTGAGTA		FALSE	1	1	1	1	7	1	1	1	1	8	k__Bacteria; p__Firmicutes; c__Clostridia; o__Clostridiales; f__Ruminococcaceae; g__; s__
TACGTAGGTGGCGAGCGTTGTCCGGATTTACTGGGTGTAAAGGGCGCGTAGGCGGGCTTTCAAGTCAGATGTGAAATACCGGGGCTTAACTCCGGGGCTGCATTTGAAACTGTAAGTCTTGAGTA		FALSE	1	1	1	1	3	1	1	1	1	8	k__Bacteria; p__Firmicutes; c__Clostridia; o__Clostridiales; f__Ruminococcaceae
TACGTAGGTGGCGAGCGTTGTCCGGATTTACTGGGTGTAAAGGGCGCGTAGGCGGGCTTTCAAGTCAGATGTGAAATACCGGAGCTTAACTCCGGAGCTGCATTTGAAACTGTAAGTCTTGAGTA		FALSE	1	1	1	1	3	1	1	1	3	10	k__Bacteria; p__Firmicutes; c__Clostridia; o__Clostridiales
TACGTAGGTGGCGAGCGTTGTCCGGATTTACTGGGTGTAAAGGGCGCGTAGGCGGGATGACAAGTCAGATGTGAAATCCATGGGCTCAACCCATGAACTGCATTTGAAACTGCCATTCTTGAGTA		FALSE	1	1	1	1	3	1	1	4	8.5	32	k__Bacteria; p__Firmicutes; c__Clostridia; o__Clostridiales; f__Ruminococcaceae
TACGTAGGTGGCGAGCGTTGTCCGGATTTACTGGGTGTAAAGGGCGCGTAGACGGCTCAGCAAGTCAGATGTGAAATACCGAAGCTTAACTTCGGGGCTGCATTTGAAACTGTTGAGCTTGAGTA		FALSE	1	1	1	1	4	1	1	1	2	6	k__Bacteria; p__Firmicutes; c__Clostridia; o__Clostridiales; f__Ruminococcaceae
TACGTAGGTGGCGAGCGTTGTCCGGATTTACTGGGTGTAAAGGGCGCGCAGGCGGGAAAGCAAGTCAGATGTGAAATCCATGGGCTCAACCCATGAACTGCATTTGAAACTGTTTTTCTTGAGTG		FALSE	1	1	1	1	6	1	1	2	5	16	k__Bacteria; p__Firmicutes; c__Clostridia; o__Clostridiales; f__Ruminococcaceae
TACGTAGGTGGCGAGCGTTGTCCGGATTTACTGGGTGTAAAGGGCGAGTAGGCGGGGATGCAAGTCAGATGTGAAATACCGAGGCTTAACCTCGGAGCTGCATTTGAAACTGCATTTCTTGAGTG		FALSE	1	1	1	1	1	1	1	1	3.5	16	k__Bacteria; p__Firmicutes; c__Clostridia; o__Clostridiales; f__Ruminococcaceae
TACGTAGGTGGCGAGCGTTGTCCGGATTTACTGGGTGTAAAGGGCGAGTAGGCGGGCTAACAAGTCAGATGTGAAATACCGAGGCTCAACTTCGGGGCTGCATTTGAAACTGTAAGTCTTGAGTG		FALSE	1	1	1	3	7	1	3	6	8.5	21	k__Bacteria; p__Firmicutes; c__Clostridia; o__Clostridiales
TACGTAGGTGGCGAGCGTTGTCCGGATTTACTGGGTGTAAAGGGCGAGTAGGCGGGAATGCAAGTCAGATGTGAAATACCGAGGCTTAACCTCGGAGCTGCATTTGAAACTGCATTTCTTGAGTG		FALSE	1	1	1	4.25	20	1	1	1	1	8	k__Bacteria; p__Firmicutes; c__Clostridia; o__Clostridiales; f__Ruminococcaceae; g__; s__
TACGTAGGTGGCGAGCGTTGTCCGGATTTACTGGGTGTAAAGGGAGCGCAGGCGGGACTGCAAGTTGGATGTGAAATACCGAGGCTTAACCTCGGAGCTGCATCCAAAACTGCAGTTCTTGAGTG		FALSE	1	1	1	1	7	1	1	3	8	67	k__Bacteria; p__Firmicutes; c__Clostridia; o__Clostridiales; f__Ruminococcaceae; g__; s__
TACGTAGGTGGCGAGCGTTGTCCGGATTTACTGGGTGTAAAGGGAGCGCAGGCGGGACAGCAAGTTGGATGTGAAATACCGAGGCTTAACTTCGGAGCTGCATCCAAAACTGCCGTTCTTGAGTG		FALSE	1	2.5	5.5	10.25	46	1	3.5	7	14.5	130	k__Bacteria; p__Firmicutes; c__Clostridia; o__Clostridiales; f__Ruminococcaceae; g__; s__
TACGTAGGTGGCGAGCGTTGTCCGGATTTACTGGGTGTAAAGGGAGCGCAGGCGGGACAGCAAGTTGGATGTGAAATACCGAGGCTTAACCTCGGAGCTGCATCCAAAACTGCCGTTCTTGAGTG		FALSE	1	1	1	1.25	14	1	1	1	9	38	k__Bacteria; p__Firmicutes; c__Clostridia; o__Clostridiales; f__Ruminococcaceae; g__; s__
TACGTAGGTGGCGAGCGTTGTCCGGATTTACTGGGTGTAAAGGGAGCGCAGGCGGGACAGCAAGTTGGATGTGAAATACCGAGGCTTAACCACGGAGCTGCATCCAAAACTGCCGTTCTTGAGTG		FALSE	1	1	1	1	2	1	1	1	5.5	39	k__Bacteria; p__Firmicutes; c__Clostridia; o__Clostridiales; f__Ruminococcaceae; g__; s__
TACGTAGGTGGCGAGCGTTGTCCGGATTTACTGGGCGTAAAGGGAGCGTAGGCGGATTCTTAAGTGGGATGTGAAATACCCGGGCTTAACCTGGGTGCTGCATTCCAAACTGGGAATCTAGAGTG		FALSE	1	1	1	1.5	78	1	1	1	1	1	k__Bacteria; p__Firmicutes; c__Clostridia; o__Clostridiales; f__Clostridiaceae; g__Clostridium
TACGTAGGTGGCGAGCGTTGTCCGGAATTATTGGGCGTAAAGGGAGCGCAGGTGGGACTTCAAGTCAGTCTTAAAAGTGCGGGGCTCAACCCCGTGATGGGATTGAAACTGTAGTTCTTGAGTGC		FALSE	1	1	1	1	18	1	1	1	1	6	k__Bacteria; p__Firmicutes; c__Clostridia; o__Clostridiales; f__Veillonellaceae; g__Anaerovibrio; s__
TACGTAGGTGGCGAGCGTTGTCCGGAATTATTGGGCGTAAAGGGAGCGCAGGTGGGAAGGTAAGTCAGTCTTAAAAGTGCGGGGCTCAACCCCGTGATGGGATTGAAACTACTTTTCTTGAGTGC		FALSE	1	1	1	1.5	6	1	1	1	1	27	k__Bacteria; p__Firmicutes; c__Clostridia; o__Clostridiales; f__Veillonellaceae; g__Anaerovibrio; s__
TACGTAGGTGGCGAGCGTTGTCCGGAATTATTGGGCGTAAAGGGAGCGCAGGTGGGAAGATAAGTCAGTCTTAAAAGTGCGGGGCTCAACCCCGTGATGGGATTGAAACTATTTTTCTTGAGTGC		FALSE	1	1	1	1	3	1	1	1	3	7	k__Bacteria; p__Firmicutes; c__Clostridia; o__Clostridiales; f__Veillonellaceae
TACGTAGGTGGCGAGCGTTGTCCGGAATTATTGGGCGTAAAGGGAGCGCAGGTGGGAAAGTAAGTCAGTCTTAAAAGTGCGGGGCTCAACCCCGTGATGGGATTGAAACTACTTTTCTTGAGTGC		FALSE	1	1	1	3	6	1	3	7	9	18	k__Bacteria; p__Firmicutes; c__Clostridia; o__Clostridiales; f__Veillonellaceae; g__Anaerovibrio; s__
TACGTAGGTGGCGAGCGTTGTCCGGAATTATTGGGCGTAAAGGGAGCGCAGGCGGAAGGACAAGCCAGATTTGAAAGTTCGGGGCTCACCCCCGTGACGGATCTGGAACTGTCCTCCTTGAGAGC		FALSE	1	1	1	3	10	1	1	5	11	64	k__Bacteria; p__Firmicutes; c__Clostridia; o__Clostridiales; f__Veillonellaceae; g__; s__
TACGTAGGTGGCGAGCGTTGTCCGGAATTATTGGGCGTAAAGCGCATGTAGGCGGTTTTCTAAGTCTGGAGTGAAAATGCGGGGCTCAACCCCGTATGGCTCTGGATACTGGATGACTAGAGTGC		FALSE	1	69.25	153	292	623	40	109	176	312	697	k__Bacteria; p__Firmicutes; c__Clostridia; o__Clostridiales; f__Veillonellaceae; g__Phascolarctobacterium; s__
TACGTAGGTGGCGAGCGTTGTCCGGAATTATTGGGCGTAAAGCGCATGTAGGCGGTTTCTTAAGTCTGGAGTGAAAATGCGGGGCTTAACCCCGTATGGCTCTGGATACTGGGGGACTGGAGTGC		FALSE	1	1	3.5	13	75	1	1	1	1	27	k__Bacteria; p__Firmicutes; c__Clostridia; o__Clostridiales; f__Veillonellaceae; g__Phascolarctobacterium; s__
TACGTAGGTGGCGAGCGTTGTCCGGAATTATTGGGCGTAAAGCGCATGTAGGCGGTTTCTTAAGTCTGGAGTGAAAATGCGGGGCTTAACCCCGTATGGCTCTGGATACTGGGGAACTGGAGTGC		FALSE	1	1	1	2.25	267	1	1	1	1	1	k__Bacteria; p__Firmicutes; c__Clostridia; o__Clostridiales; f__Veillonellaceae; g__Phascolarctobacterium; s__
TACGTAGGTGGCGAGCGTTGTCCGGAATTATTGGGCGTAAAGCGCATGTAGGCGGTTTCTTAAGTCTGGAGTGAAAATGCGGGGCTCAACCCCGTATGGCTTTGGATACTGAGGAACTTGAGTGC		FALSE	1	1	1	2.25	21	1	1	1	1	11	k__Bacteria; p__Firmicutes; c__Clostridia; o__Clostridiales; f__Veillonellaceae; g__Phascolarctobacterium; s__
TACGTAGGTGGCGAGCGTTGTCCGGAATTATTGGGCGTAAAGCGCATGTAGGCGGTTTCTTAAGTCTGGAGTGAAAATGCGGGGCTCAACCCCGTATGGCTCTGGATACTGGGGGACTGGAGTGC		FALSE	1	1	1	1	1	1	1	1	1	372	k__Bacteria; p__Firmicutes; c__Clostridia; o__Clostridiales; f__Veillonellaceae; g__Phascolarctobacterium; s__
TACGTAGGTGGCGAGCGTTGTCCGGAATTATTGGGCGTAAAGCGCATGTAGGCGGTTTCTTAAGTCTGGAGTGAAAATGCGGGGCTCAACCCCGTATGGCTCTGGATACTGGGAAACTTGAGTGC		FALSE	1	1	1	7.25	55	1	1	1	1	4	k__Bacteria; p__Firmicutes; c__Clostridia; o__Clostridiales; f__Veillonellaceae; g__Phascolarctobacterium; s__
TACGTAGGTGGCGAGCGTTGTCCGGAATTATTGGGCGTAAAGCGCATGTAGGCGGTTGCTTAAGTCTGGAGTGAAAATGCGGGGCTCAACCCCGTATGGCTCTGGATACTGGGCGACTGGAGTGC		FALSE	1	1	1	1	466	1	1	1	25.5	169	k__Bacteria; p__Firmicutes; c__Clostridia; o__Clostridiales; f__Veillonellaceae; g__Phascolarctobacterium; s__
TACGTAGGTGGCGAGCGTTGTCCGGAATTATTGGGCGTAAAGCGCATGTAGGCGGTTCCTTAAGTCTGGAGTGAAAATGCGGGGCTCAACCCCGTATGGCTCTGGATACTGGGGGGCTGGAGTGC		FALSE	1	1	1	5	48	1	10	34	62	148	k__Bacteria; p__Firmicutes; c__Clostridia; o__Clostridiales; f__Veillonellaceae; g__Phascolarctobacterium; s__
TACGTAGGTGGCGAGCGTTGTCCGGAATTATTGGGCGTAAAGCGCATGTAGGCGGTCTCTTAAGTCTGGAGTGAAAATGCGGGGCTCAACCCCGTATGGCTCTGGATACTGTGGGACTAGAGTGC		FALSE	1	1	1	1	7	1	1	1	2.5	49	k__Bacteria; p__Firmicutes; c__Clostridia; o__Clostridiales; f__Veillonellaceae; g__Phascolarctobacterium; s__
TACGTAGGTGGCGAGCGTTGTCCGGAATTATTGGGCGTAAAGCGCATGTAGGCGGTCTCTTAAGTCTGGAGTGAAAATGCGGGGCTCAACCCCGTATGGCTCTGGATACTGGGGGACTAGAGTGC		FALSE	1	1	1	10.25	71	1	23	69	153.5	627	k__Bacteria; p__Firmicutes; c__Clostridia; o__Clostridiales; f__Veillonellaceae; g__Phascolarctobacterium; s__
TACGTAGGTGGCGAGCGTTGTCCGGAATTATTGGGCGTAAAGAGCATGTAGGCGGTTTCTTAAGTCTGGAGTGAAAATGCGGGGCTCAACCCCGTATGGCTTTGGATACTGGGAGACTTGAGTGC		FALSE	1	1	1	1	306	1	1	1	1	92	k__Bacteria; p__Firmicutes; c__Clostridia; o__Clostridiales; f__Veillonellaceae; g__Phascolarctobacterium; s__
TACGTAGGTGGCGAGCGTTGTCCGGAATTATTGGGCGTAAAGAGCATGTAGGCGGTTTCTTAAGTCTGGAGTGAAAATGCGGGGCTCAACCCCGTATGGCTCTGGATACTGGGAGGCTTGAGTGC		FALSE	1	15.25	27.5	53.25	259	1	9	16	31.5	125	k__Bacteria; p__Firmicutes; c__Clostridia; o__Clostridiales; f__Veillonellaceae; g__Phascolarctobacterium; s__
TACGTAGGTGGCGAGCGTTGTCCGGAATTATTGGGCGTAAAGAGCATGTAGGCGGTTTCTTAAGTCCGGAGTGAAAATGCGGGGCTCAACCCCGTATGGCTTTGGATACTGGGAGACTTGAGTGC		FALSE	1	1	1	2.25	24	1	1	1	1	12	k__Bacteria; p__Firmicutes; c__Clostridia; o__Clostridiales; f__Veillonellaceae; g__Phascolarctobacterium; s__
TACGTAGGTGGCGAGCGTTGTCCGGAATTATTGGGCGTAAAGAGCATGTAGGCGGTTTCCTAAGTCCGGAGTGAAAATGCGGGGCTCAACCCCGTATGGCTCTGGATACTGGGAGGCTTGAGTGC		FALSE	1	6.75	16.5	27.5	101	1	2	5	13	110	k__Bacteria; p__Firmicutes; c__Clostridia; o__Clostridiales; f__Veillonellaceae; g__Phascolarctobacterium; s__
TACGTAGGTGGCGAGCGTTGTCCGGAATTATTGGGCGTAAAGAGCATGTAGGCGGTTGCTTAAGTCTGGAGTGAAAATGCGGGGCTCAACCCCGTATGGCTTTGGATACTGGGCGGCTTGAGTGC		FALSE	1	1	1	1	21	1	1	1	2	95	k__Bacteria; p__Firmicutes; c__Clostridia; o__Clostridiales; f__Veillonellaceae; g__Phascolarctobacterium; s__
TACGTAGGTGGCGAGCGTTGTCCGGAATTATTGGGCGTAAAGAGCATGTAGGCGGTTGCTTAAGTCTGGAGTGAAAATGCGGGGCTCAACCCCGTATGGCTTTGGATACTGGGCAGCTTGAGTGC		FALSE	1	59.25	104	173.5	387	26	100	141	253.5	624	k__Bacteria; p__Firmicutes; c__Clostridia; o__Clostridiales; f__Veillonellaceae; g__Phascolarctobacterium; s__
TACGTAGGTGGCGAGCGTTGTCCGGAATTATTGGGCGTAAAGAGCATGTAGGCGGTCTTTTAAGTCGGGAGTGAAAATGCGGGGCTCAACCCCGTATGGCTTCCGATACTGGAAGGCTTGAGTGC		FALSE	1	5.75	13.5	18.75	71	1	10.5	20	31.5	85	k__Bacteria; p__Firmicutes; c__Clostridia; o__Clostridiales; f__Veillonellaceae; g__Phascolarctobacterium; s__
TACGTAGGTGGCGAGCGTTGTCCGGAATTATTGGGCGTAAAGAGCATGTAGGCGGTCCTTTAAGTCTGGAGTGAAAATGCGGGGCTCAACCCCGTATGGCTTTGGATACTGGGGGACTTGAGTGC		FALSE	1	1	1	7.75	274	1	1	1	1	5	k__Bacteria; p__Firmicutes; c__Clostridia; o__Clostridiales; f__Veillonellaceae; g__Phascolarctobacterium; s__
TACGTAGGTGGCGAGCGTTGTCCGGAATTACTGGGTGTAAAGGGTGCGCAGGCGGGACTGCAAGTTGGATGTGAAATCCCGGAGCTTAACTCCGGAACTGCATCCAAAACTGTGGTTCTTGAGTG		FALSE	1	1	1	1	13	1	1	1	3.5	21	k__Bacteria; p__Firmicutes; c__Clostridia; o__Clostridiales; f__Ruminococcaceae
TACGTAGGTGGCGAGCGTTGTCCGGAATTACTGGGTGTAAAGGGCGTGTAGGCGGGTAATCAAGTCAGATGTGAAATACCGGGGCTCAACTCCGGGGCTGCATTTGAAACTGAATATCTTGAGTG		FALSE	1	1	1	1	10	1	1	1	1	20	k__Bacteria; p__Firmicutes; c__Clostridia; o__Clostridiales; f__Ruminococcaceae
TACGTAGGTGGCGAGCGTTGTCCGGAATTACTGGGTGTAAAGGGCGTGTAGGCGGGTAATCAAGTCAGATGTGAAATACCGAGGCTTAACTTCGGGGCTGCATTTGAAACTGAATATCTTGAGTG		FALSE	1	1	1	1	4	1	1	1	3	10	k__Bacteria; p__Firmicutes; c__Clostridia; o__Clostridiales
TACGTAGGTGGCGAGCGTTGTCCGGAATTACTGGGTGTAAAGGGCGCGTAGACGGGCATGTAAGTCAGATGTGAAATACCGGAGCTTAACTCCGGAGCTGCATTTGAAACTGCAAGTCTTGAGTG		FALSE	1	1	1	1	6	1	1	1	3.5	18	k__Bacteria; p__Firmicutes; c__Clostridia; o__Clostridiales; f__Ruminococcaceae
TACGTAGGTGGCGAGCGTTGTCCGGAATTACTGGGTGTAAAGGGCGAGTAGGCGGGTGTGCAAGTCAGATGTGAAATGCCGGGGCTTAACCCCGGAGCTGCATTTGAAACTGCATATCTTGAGTG		FALSE	1	1	1	3	6	1	1	1	3	6	k__Bacteria; p__Firmicutes; c__Clostridia; o__Clostridiales; f__Ruminococcaceae
TACGTAGGTGGCGAGCGTTGTCCGGAATTACTGGGTGTAAAGGGAGCGTAGGCGGGTATGCAAGTTGAATGTGAAATCTATCGGCTCAACTGATAGGCTGCGTTCAAAACTGTATATCTTGAGTG		FALSE	1	2.5	3.5	6	9	1	5	8	14	34	k__Bacteria; p__Firmicutes; c__Clostridia; o__Clostridiales; f__Ruminococcaceae
TACGTAGGTGGCGAGCGTTGTCCGGAATTACTGGGTGTAAAGGGAGCGTAGGCGGGGAGGCAAGTCAGCTGTGAAATACATGGGCTTAACCGATGAATTGCAGTTGAAACTGTCACTCTTGAGAG		FALSE	1	1	1	1	8	1	1	1	3.5	11	k__Bacteria; p__Firmicutes; c__Clostridia; o__Clostridiales; f__Ruminococcaceae
TACGTAGGTGGCGAGCGTTGTCCGGAATTACTGGGTGTAAAGGGAGCGCAGGCGGGGAGGCAAGTCAGCTGTGAAATACATGGGCTTAACCGATGAATTGCAGTTGAAACTGTCACTCTTGAGAG		FALSE	1	1	1	1	7	1	1	1	2.5	28	k__Bacteria; p__Firmicutes; c__Clostridia; o__Clostridiales; f__Ruminococcaceae; g__; s__
TACGTAGGTGGCGAGCGTTGTCCGGAATTACTGGGTGTAAAGGGAGCGCAGGCGGGGAAGCAAGTCAGCTGTGAAATACATGGGCTTAACCGATGAATTGCAGTTGAAACTGTTTTTCTTGAGAG		FALSE	1	1	1	1	5	1	1	1	1	6	k__Bacteria; p__Firmicutes; c__Clostridia; o__Clostridiales; f__Ruminococcaceae; g__; s__
TACGTAGGTGGCGAGCGTTGTCCGGAATTACTGGGTGTAAAGGGAGCGCAGGCGGGGAAGCAAGTCAGCTGTGAAAACCACGGGCTTAACCTGTGGACTGCAGTTGAAACTGTTTTTCTTGAGAG		FALSE	1	1	1	3	7	1	1	1	5.5	14	k__Bacteria; p__Firmicutes; c__Clostridia; o__Clostridiales; f__Ruminococcaceae; g__; s__
TACGTAGGTGGCGAGCGTTGTCCGGAATTACTGGGTGTAAAGGGAGCGCAGGCGGGATAGCAAGTCAGCGGTGAAATATATGGGCTTAACCCATAGACTGCCGTTGAAACTGTTGTTCTTGAGTG		FALSE	1	1	1	1	11	1	1	1	1	55	k__Bacteria; p__Firmicutes; c__Clostridia; o__Clostridiales; f__Ruminococcaceae
TACGTAGGTGGCGAGCGTTGTCCGGAATTACTGGGCGTAAAGGGCGTGTAGGCGGATGCTTAAGTCAGATGTGAAAACCCGGGGCTTAACTTCGGGACTGCATTTGATACTGGGTATCTTGAGGA		FALSE	1	1	1	1	5	1	1	1	3	7	k__Bacteria; p__Firmicutes; c__Clostridia; o__Clostridiales; f__Dehalobacteriaceae; g__; s__
TACGTAGGTGGCGAGCGTTGTCCGGAATGACTGGGCGTAAAGGGTACGTAGGTGGGCAAGCAAGTTAGTTGTGAAATCCCGGGGCTTAACTCCGGTGCTACAATTAAAACTGTTTGTCTTGAGTG		FALSE	1	1	1	1	1	1	1	1	1	19	k__Bacteria
TACGTAGGTGGCGAGCGTTGTCCGGAATGACTGGGCGTAAAGGGTACGTAGGTGGCTTGACAAGTTAGTTGTGAAATCCCGGGGCTTAACTCCGGTGCTACAATTAAGACTGCCGAGCTTGAGTG		FALSE	1	1	1	1	11	1	1	1	3	13	k__Bacteria
TACGTAGGTGGCGAGCGTTGTCCGGAATGACTGGGCGTAAAGGGTACGTAGGTGGCTAAGTAAGTTAGTGGTGAAATTCCGGGGCTCAACTCCGGCGCTACCACTAAGACTGTTTAGCTTGAGTG		FALSE	1	1	1	1.5	11	1	1	1	5	22	k__Bacteria
TACGTAGGTGGCGAGCGTTGTCCGGAATGACTGGGCGTAAAGGGAGCGTAGGTGGTTTGGTAAGTTAAATGTGAAAGACCGGGGCTCAACTCCGGAACTGCATTTAATACTGTCAGACTAGAGTA		FALSE	1	1	1	1	4	1	1	3	6.5	12	k__Bacteria
TACGTAGGTGGCGAGCGTTGTCCGGAATAACTGGGCGTAAAGGGAGCGTAGGTGGTTGGTTAAGTTAAATGTGAAAGCCCTGGGCTCAACTCAGGAACTGCATTTAATACTGGTCAACTAGAGTA		FALSE	1	1	1	4	18	1	1	1	1	1	k__Bacteria
TACGTAGGTGGCGAGCGTTGTCCGGAATAACTGGGCGTAAAGGGAGCGTAGGTGGTTATTTAAGTTAAATGTGAAATCCCGGGGCTTAACTTCGGAACTGCATTTAATACTGGGTAACTAGAGTA		FALSE	1	1	1	1	10	1	1	1	1	13	k__Bacteria; p__Proteobacteria
TACGTAGGTGGCGAGCGTTGTCCGGAATAACTGGGCGTAAAGGGAGCGTAGGTGGTTATTTAAGTTAAATGTGAAATCCCGGGGCTCAACTCCGGAACTGCATTTAATACTGGGTAACTAGAGTA		FALSE	1	1	1	5	91	1	1	1	1	17	k__Bacteria; p__Proteobacteria
TACGTAGGTGGCGAGCGTTGTCCGGAATAACTGGGCGTAAAGGGAGCGTAGGTGGTTATTTAAGTTAAATGTGAAAGCCCAGGGCTCAACTCTGGAATAGCATTTAATACTGGGTAACTAGAGTA		FALSE	1	1	1	1	1	1	1	1	5.5	68	k__Bacteria; p__Proteobacteria; c__Gammaproteobacteria
TACGTAGGTGGCGAGCGTTGTCCGGAATAACTGGGCGTAAAGGGAGCGTAGGTGGTTAGGTAAGTGAAATGTGAAAGCCCGTGGCTCAACCACGGAACTGCATTTCATACTGTCTAACTAGAGTG		FALSE	1	1	1	3.25	7	1	1	1	1	9	k__Bacteria
TACGTAGGTGGCGAGCGTTGTCCGGAATAACTGGGCGTAAAGGGAGCGTAGGTGGTGAATTAAGTTAAATGTGAAATCCCATGGCTTAACTATGGAACTGCATTTAATACTGGTTTGCTTGAGTA		FALSE	1	1	1	1	7	1	1	5	11	46	k__Bacteria
TACGTAGGTGGCGAGCGTTATTCGGATTTACTGGGCGTAAAGGGTCCGCAGGGGGCGTGCCACGCCCGCCGTGAAAGACCGGAGCTCAACTCCGGGTCTGCGGCGGGTACGGGCGCGCTGGAGTG		FALSE	1	1	1	1.5	23	1	1	1	1	6	k__Bacteria; p__Lentisphaerae; c__[Lentisphaeria]; o__Z20; f__R4-45B; g__; s__
TACGTAGGTGGCGAGCGTTATTCGGATTTACTGGGCGTAAAGGGTCCGCAGGGGGCGTGCCACGCCCGCCGTGAAAAACCGGAGCTCAACTCCGGGACTGCGGCGGGTACGGGCGCGCTGGAGTT		FALSE	1	1	1	1	17	1	1	1	5.5	37	k__Bacteria; p__Lentisphaerae; c__[Lentisphaeria]; o__Z20; f__R4-45B; g__; s__
TACGTAGGTGGCGAGCGTTATTCGGATTTACTGGGCGTAAAGGGTCCGCAGGGGGCGTGCCACGCCCGCCGTGAAAAACCGGAGCTCAACTCCGGGACTGCGGCGGGTACGGGCGCGCTGGAGTG		FALSE	1	1	1	2.25	18	1	1	1	3	31	k__Bacteria; p__Lentisphaerae; c__[Lentisphaeria]; o__Z20; f__R4-45B; g__; s__
TACGTAGGTGGCGAGCGTTATTCGGATTTACTGGGCGTAAAGGGTCCGCAGGGGGCGCGCCGCGCCCGCCGTGAAATACCGGAGCTCAACTCCGGGACTGCGGCGGGTACGGGCGCGCTGGAGTT		FALSE	1	1	1	1	1	1	1	1	8	90	k__Bacteria; p__Lentisphaerae; c__[Lentisphaeria]; o__Z20; f__R4-45B; g__; s__
TACGTAGGTGGCGAGCGTTATTCGGATTCACTGGGCGTAAAGGGTCCGCAGGGGGCCTTCCAAGCCTGCCGTGAAATCCAGGGGCTCAACCCCTGGCCTGCGGTGGGGACTGGCGGGCTGGAGTG		FALSE	1	1	1	1	4	1	1	1	4	17	k__Bacteria; p__Lentisphaerae; c__[Lentisphaeria]; o__Z20; f__R4-45B; g__; s__
TACGTAGGTGGCGAGCGTTATTCGGATTCACTGGGCGTAAAGGGTCCGCAGGGGGCCCTCCAAGCCCGCCGTGAAATCCCGGGGCTCAACCCCGGAAGTGCGGCGGGGACTGGCGGGCTGGAGTT		FALSE	1	1	1	1	3	1	1	1	2	11	k__Bacteria; p__Lentisphaerae; c__[Lentisphaeria]; o__Z20; f__R4-45B; g__; s__
TACGTAGGTGGCGAGCGTTATTCGGAATTACTGGGCGTAAAGGGTCCGCAGGGGGCGCGTTGCGCCCGCCGTGAAAAACCGGTGCTCAACACCGGGACTGCGGCGGGTACGGACGCGCTGGAGTG		FALSE	1	1	1	3	12	1	1	1	4.5	14	k__Bacteria; p__Lentisphaerae; c__[Lentisphaeria]; o__Z20; f__R4-45B; g__; s__
TACGTAGGTGGCGAGCGTTATCCGGATTTATTGGGTGTAAAGGGTGTGTAGGCGGGGTTGCAAGTCAGATGTGAAAATCATGAGCTTAACTCATGACCTGCATTTGAAACTGCAGCTCTTGAGAG		FALSE	1	1	1	1.5	13	1	1	1	3	10	k__Bacteria; p__Firmicutes; c__Clostridia; o__Clostridiales; f__Ruminococcaceae
TACGTAGGTGGCGAGCGTTATCCGGATTTATTGGGCGTAAAGGGTGTGTAGGCGGTTTGTTAAGTATAAAATTAAATTCCGAAGCTTAACTTCGGTTCGTTTTATAAACTGGCAGGCTAGAGTAC		FALSE	1	1	1	1	24	1	1	7	23	72	k__Bacteria; p__Tenericutes; c__Mollicutes; o__RF39; f__; g__; s__
TACGTAGGTGGCGAGCGTTATCCGGATTTATTGGGCGTAAAGGGTGTGTAGGCGGTTTGTTAAGTATAAAATTAAATCCCGAAGCTTAACTTCGGTTCGTTTTATAAACTGGCAGACTAGAGTAC		FALSE	1	1	1	2	12	1	1	1	1	9	k__Bacteria; p__Tenericutes; c__Mollicutes; o__RF39; f__; g__; s__
TACGTAGGTGGCGAGCGTTATCCGGATTTATTGGGCGTAAAGGGTGTGTAGGCGGTTTGTTAAGTATAAAATTAAAGTCCGAGGCTTAACTTCGGTTCGTTTTATAAACTGGCAGACTTGAGTAC		FALSE	1	1	1	1	5	1	1	1	2.5	12	k__Bacteria; p__Tenericutes; c__Mollicutes; o__RF39; f__; g__; s__
TACGTAGGTGGCGAGCGTTATCCGGATTTATTGGGCGTAAAGGGTGTGTAGGCGGTTTGTTAAGTATAAAATTAAAGCCCGAAGCTTAACTTCGGTTCGTTTTGTAAACTGGCAGACTAGAGTAC		FALSE	1	1	1	1.25	14	1	1	2	5	38	k__Bacteria; p__Tenericutes; c__Mollicutes; o__RF39; f__; g__; s__
TACGTAGGTGGCGAGCGTTATCCGGATTTATTGGGCGTAAAGGGTGTGTAGGCGGTTTGTTAAGTATAAAATTAAAGCCCGAAGCTTAACTTCGGTTCGTTTTATAAACTGGCAGGCTAGAGTAC		FALSE	1	1	1	1	25	1	1	1	1	13	k__Bacteria; p__Tenericutes; c__Mollicutes; o__RF39; f__; g__; s__
TACGTAGGTGGCGAGCGTTATCCGGATTTATTGGGCGTAAAGGGTGTGTAGGCGGTTTGTTAAGTATAAAATTAAAGCCCGAAGCTTAACTTCGGTTCGTTTTATAAACTGGCAGACTTGAGTAC		FALSE	1	1	1	1	1	1	1	1	2	11	k__Bacteria; p__Tenericutes; c__Mollicutes; o__RF39; f__; g__; s__
TACGTAGGTGGCGAGCGTTATCCGGATTTATTGGGCGTAAAGGGTGTGTAGGCGGTTTGTTAAGTATAAAATTAAAGCCCGAAGCTTAACTTCGGTTCGTTTTATAAACTGGCAGACTAGAGTAC		FALSE	1	4.75	9.5	18.5	78	1	8.5	15	29.5	69	k__Bacteria; p__Tenericutes; c__Mollicutes; o__RF39; f__; g__; s__
TACGTAGGTGGCGAGCGTTATCCGGATTTATTGGGCGTAAAGGGTGTGTAGGCGGTTTGTTAAGTATAAAATAAAAGCCCGAAGCTTAACTTCGGTTCGTTTTATAAACTGGCAGGCTTGAGTAC		FALSE	1	1	1	1	3	1	1	1	1	16	k__Bacteria; p__Tenericutes; c__Mollicutes; o__RF39; f__; g__; s__
TACGTAGGTGGCGAGCGTTATCCGGATTTATTGGGCGTAAAGGGTGTGTAGGCGGTTTGTTAAGTATAAAATAAAAGCCCGAAGCTTAACTTCGGTTCGTTTTATAAACTGGCAGGCTAGAGTAC		FALSE	1	1	1	2	12	1	1	1	1	6	k__Bacteria; p__Tenericutes; c__Mollicutes; o__RF39; f__; g__; s__
TACGTAGGTGGCGAGCGTTATCCGGATTTATTGGGCGTAAAGGGTGTGTAGGCGGTTTGTTAAGTATAAAATAAAAGCCCGAAGCTTAACTTCGGTTCGTTTTATAAACTGGCAGACTAGAGTAC		FALSE	1	1	1	1.5	27	1	1	1	1	6	k__Bacteria; p__Tenericutes; c__Mollicutes; o__RF39; f__; g__; s__
TACGTAGGTGGCGAGCGTTATCCGGATTTATTGGGCGTAAAGGGTGTGTAGGCGGCTTGTTAAGTATAAAATTAAATTCCGAAGCTTAACTTCGGTTCGTTTTATAAACTGGCAGGCTAGAGTAC		FALSE	1	1	1	1	9	1	3.5	8	23	90	k__Bacteria; p__Tenericutes; c__Mollicutes; o__RF39; f__; g__; s__
TACGTAGGTGGCGAGCGTTATCCGGATTTATTGGGCGTAAAGGGTGTGTAGGCGGCTTGTTAAGTATAAAATTAAATCCCGAAGCTTAACTTCGGTTCGTTTTATAAACTGGCAGGCTTGAGTAC		FALSE	1	1	1	4	8	1	1	1	2	10	k__Bacteria; p__Tenericutes; c__Mollicutes; o__RF39; f__; g__; s__
TACGTAGGTGGCGAGCGTTATCCGGATTTATTGGGCGTAAAGGGTGTGTAGGCGGCTTGTTAAGTATAAAATTAAAGTCCGAAGCTTAACTTCGGTTCGTTTTGTAAACTGGCAGGCTTGAGTAC		FALSE	1	1	1	4	11	1	2	6	9	25	k__Bacteria; p__Tenericutes; c__Mollicutes; o__RF39; f__; g__; s__
TACGTAGGTGGCGAGCGTTATCCGGATTTATTGGGCGTAAAGGGTGCGTAGGCGGTTTGTTAAGTATAGAATAAAAGCCCGAAGCTTAACTTCGGTTTGTTCTATAAACTGGCAGGCTTGAGTAC		FALSE	1	1	1	1	4	1	1	1	1	12	k__Bacteria; p__Tenericutes; c__Mollicutes; o__RF39; f__; g__; s__
TACGTAGGTGGCGAGCGTTATCCGGATTTATTGGGCGTAAAGGGTGCGTAGGCGGTTTGTTAAGTATAAAATTAAAGCCCGAAGCTTAACTTCGGTTCGTTTTATAAACTGGCAGGCTTGAGTAC		FALSE	1	1	1	1	4	1	1	1	2	6	k__Bacteria; p__Tenericutes; c__Mollicutes; o__RF39; f__; g__; s__
TACGTAGGTGGCGAGCGTTATCCGGATTTATTGGGCGTAAAGGGTGCGTAGGCGGCTTGTTAAGTATAAAATTAAAGCCCGAAGCTTAACTTCGGTTCGTTTTATAAACTGGCAGGCTTGAGTAC		FALSE	1	1	1	3.75	60	1	1	1	1	146	k__Bacteria; p__Tenericutes; c__Mollicutes; o__RF39; f__; g__; s__
TACGTAGGTGGCGAGCGTTATCCGGATTTATTGGGCGTAAAGGGTGCGTAGGCGGCTTATTAAGTGTAAGATTAAAGCCCGGAGCTTAACTCCGGTTCGTTTTACAAACTGGTAGGCTAGAGTAC		FALSE	1	1	1	1	3	1	1	1	3	7	k__Bacteria; p__Tenericutes; c__Mollicutes; o__RF39; f__; g__; s__
TACGTAGGTGGCGAGCGTTATCCGGATTTATTGGGCGTAAAGGGTGCGTAGGCGGCTGTTTAAGTTTGTGGTGAAAGCGTGGGGCTCAACCCCATCGAGCCACGAAAACTGGACGGCTAGAGTGC		FALSE	1	1	1	4	12	1	1	1	3	9	k__Bacteria; p__Firmicutes; c__Erysipelotrichi; o__Erysipelotrichales; f__Erysipelotrichaceae
TACGTAGGTGGCGAGCGTTATCCGGATTTATTGGGCGTAAAGGGTGCGTAGGCGGCTGTTTAAGTCTGTGGTTAAAGCGTAGGGCTCAACCCTATAAAGCTATGGAAACTGAACAGCTAGAGTGC		FALSE	1	1	3.5	7	17	1	4	7	15	52	k__Bacteria
TACGTAGGTGGCGAGCGTTATCCGGATTTATTGGGCGTAAAGGGTGCGTAGGCGGCCTGTTAAGTGTAAGATTAAAGCCTGGAGCTTAACTCCAGTTCGTTTTACAAACTGGCAGGCTAGAGTAC		FALSE	1	1	1	1	20	1	1	1	1	8	k__Bacteria
TACGTAGGTGGCGAGCGTTATCCGGATTTATTGGGCGTAAAGGGTGCGTAGGCGGCAGCTTAAGTTTGTAGTTAAATCGTGGGGCTCAACTCCATTCAGCTACAAAAACTGGGCAGCTAGAGTGC		FALSE	1	1	1	1	1	1	1	4	8	24	k__Bacteria; p__Firmicutes; c__Erysipelotrichi; o__Erysipelotrichales; f__Erysipelotrichaceae; g__L7A_E11; s__
TACGTAGGTGGCGAGCGTTATCCGGATTTATTGGGCGTAAAGGGTGCGCAGGCGGTTTGTTAAGTATGAAATCAAAGCCCGAAGCTTAACTTCGGTTCGTTTCATAAACTGGCAGACTAGAGTAT		FALSE	1	1	1	1	5	1	1	1	1	44	k__Bacteria; p__Tenericutes; c__Mollicutes; o__RF39; f__; g__; s__
TACGTAGGTGGCGAGCGTTATCCGGATTTATTGGGCGTAAAGGGTGCGCAGGCGGTTTGCTAAGTATGAAATCAAAGCCCGAAGCTTAACTTCGGTTCGTTTCATAAACTGGCAGACTCGAGTAT		FALSE	1	1	1	1.5	4	1	1	3	9	109	k__Bacteria; p__Tenericutes; c__Mollicutes; o__RF39; f__; g__; s__
TACGTAGGTGGCGAGCGTTATCCGGATTTATTGGGCGTAAAGGGTGCGCAGGCGGTTTATTAAGTCTGAAATCAAACCTTGGGGCTTAACCCCATTTCGTTTCAGAAACTGATAGACTCGAGTAT		FALSE	1	1	1	3	6	1	1	4	8.5	54	k__Bacteria
TACGTAGGTGGCGAGCGTTATCCGGATTTATTGGGCGTAAAGGGTGCGCAGGCGGTTTATTAAGTCTAAGATGAAAGCCCGAAGCTTAACTTCGGTTTGTTTTAGAAACTGGTAGACTTGAGTAT		FALSE	1	1	1	1.25	7	1	1	2	3	9	k__Bacteria; p__Tenericutes; c__Mollicutes; o__RF39; f__; g__; s__
TACGTAGGTGGCGAGCGTTATCCGGATTTATTGGGCGTAAAGGGTGCGCAGGCGGTTTATTAAGTCTAAGATGAAAGCCCGAAGCTTAACTTCGGTTTGTTTTAGAAACTGGTAGACTAGAGTAT		FALSE	1	1	1	2	12	1	1	2	4	15	k__Bacteria; p__Tenericutes; c__Mollicutes; o__RF39; f__; g__; s__
TACGTAGGTGGCGAGCGTTATCCGGATTTATTGGGCGTAAAGGGTGCGCAGGCGGTTTATTAAGTCTAAGATAAAAGCCCGAAGCTTAACTTCGGTTTGTTTTAGAAACTGGTAGACTTGAGTAT		FALSE	1	1	3	5.25	10	1	2	6	10.5	23	k__Bacteria; p__Tenericutes; c__Mollicutes; o__RF39; f__; g__; s__
TACGTAGGTGGCGAGCGTTATCCGGATTTATTGGGCGTAAAGGGTGCGCAGGCGGTTTATTAAGTCTAAGATAAAAGCCCGAAGCTTAACTTCGGTTTGTTTTAGAAACTGATAGACTTGAGTAT		FALSE	1	1	1	1.25	9	1	1	1	1	5	k__Bacteria; p__Tenericutes; c__Mollicutes; o__RF39; f__; g__; s__
TACGTAGGTGGCGAGCGTTATCCGGATTTATTGGGCGTAAAGGGTGCGCAGGCGGTTTATTAAGTCTAAGATAAAAGCCCGAAGCTTAACTTCGGTTTGTTTTAGAAACTGATAGACTCGAGTAT		FALSE	1	1	1	1	5	1	1	1	2	10	k__Bacteria; p__Tenericutes; c__Mollicutes; o__RF39; f__; g__; s__
TACGTAGGTGGCGAGCGTTATCCGGATTTATTGGGCGTAAAGGGTGCGCAGACGGTTTATTAAGTCTAGAATCAAATCTTGGAGCTTAACTCCATTTCGTTCTAGAAACTGGTAGACTTGAGTAT		FALSE	1	1	1	1	4	1	1	1	4	10	k__Bacteria; p__Tenericutes; c__Mollicutes; o__RF39; f__; g__; s__
TACGTAGGTGGCGAGCGTTATCCGGATTTATTGGGCGTAAAGCGTGCGCAGGCGGTTTGTTAGGTCTAAAATTAAAGCCCGAAGCTTAACTTCGGTTCGTTTTAGAAACCGGCAGGCTTGAGTAT		FALSE	1	1	1	1	3	1	1	1	1	29	k__Bacteria; p__Tenericutes; c__Mollicutes; o__RF39; f__; g__; s__
TACGTAGGTGGCGAGCGTTATCCGGATTTATTGGGCGTAAAGCGTGCGCAGGCGGTTTGTTAAGTCTAGAATAAAAGCCCGAAGCTTAACTTCGGTTCGTTCTAGAAACTGGCAGGCTTGAGTAT		FALSE	1	1	1	1	15	1	1	1	3	24	k__Bacteria; p__Tenericutes; c__Mollicutes; o__RF39; f__; g__; s__
TACGTAGGTGGCGAGCGTTATCCGGATTTATTGGGCGTAAAGCGTGCGCAGGCGGTTTATTAAGTCTAGAATTAAATTCCGAAGCTTAACTTCGGTTCGTTCTAGAAACTGGTAGACTCGAGTAT		FALSE	1	1	1	1	10	1	1	1	8.5	389	k__Bacteria; p__Tenericutes; c__Mollicutes; o__RF39; f__; g__; s__
TACGTAGGTGGCGAGCGTTATCCGGATTTATTGGGCGTAAAGCGTGCGCAGGCGGTTTATTAAGTCTAGAATTAAATCCCGAAGCTTAACTTCGGTTCGTTCTAGAAACTGATAGACTCGAGTGT		FALSE	1	1	1	1	32	1	1	1	4	74	k__Bacteria; p__Tenericutes; c__Mollicutes; o__RF39; f__; g__; s__
TACGTAGGTGGCGAGCGTTATCCGGATTTATTGGGCGTAAAGCGTGCGCAGGCGGTTTATTAAGTATAGAATTAAAGCCCGAAGCTTAACTTCGGTTCGTTCTATAAACTGATAGACTCGAGTAT		FALSE	1	1	1	1	3	1	1	1	1	15	k__Bacteria; p__Tenericutes; c__Mollicutes; o__RF39; f__; g__; s__
TACGTAGGTGGCGAGCGTTATCCGGATTTATTGGGCGTAAAGCGTGCGCAGGCGGCTTGTTAAGTCTAAGATAAAAGCCCGGAGCTTAACTCCGGTTCGTCTTAGAAACTGGCAGGCTTGAGTGT		FALSE	1	1	1	1	1	1	1	3	7	23	k__Bacteria; p__Tenericutes; c__Mollicutes; o__RF39; f__; g__; s__
TACGTAGGTGGCGAGCGTTATCCGGATTTATTGGGCGTAAAGCGTGCGCAGGCGGCTTGTTAAGTCTAAAATAAAAGCCCGAAGCTTAACTTCGGTTCGTTTTAGAAACTGGCAGGCTTGAGTAT		FALSE	1	1	1	1	6	1	1	1	1	59	k__Bacteria; p__Tenericutes; c__Mollicutes; o__RF39; f__; g__; s__
TACGTAGGTGGCGAGCGTTATCCGGATTTATTGGGCGTAAAGCGTGCGCAGACGGTTTGTTAAGTATAAAATTAAAGCCTGGAGCTTAACTCCAGTTCGTTTTATAAACTGGCTGACTTGAGTGT		FALSE	1	1	1	1.5	144	1	1	1	49	260	k__Bacteria; p__Tenericutes; c__Mollicutes; o__RF39; f__; g__; s__
TACGTAGGTGGCGAGCGTTATCCGGATTTATTGGGCGTAAAGCGTCCGCAGCCGGTTTTATAAGTCTAGAATGAAAGCCCGGAGCTCAACTCCGGTTTGTTTTAGAAACTGTATAACTCGAGTGT		FALSE	1	1	1	1	7	1	1	1	4	24	k__Bacteria; p__Tenericutes; c__Mollicutes; o__RF39; f__; g__; s__
TACGTAGGTGGCGAGCGTTATCCGGATTTATTGGGCGTAAAGCGTCCGCAGCCGGTTTTATAAGTCTAGAATAAAAGCCTGGAGCTCAACTCCAGTTCGTTCTAGAAACTGTAAGACTCGAGTGT		FALSE	1	1	1	1	3	1	1	1	3.5	13	k__Bacteria; p__Tenericutes; c__Mollicutes; o__RF39; f__; g__; s__
TACGTAGGTGGCGAGCGTTATCCGGATTTATTGGGCGTAAAGCGTCCGCAGCCGGTTTTATAAGTCTAGAATAAAAGCCCGGGGCTCAACCCCGGTTCGTTCTAGAAACTGTAAGACTCGAGTGT		FALSE	1	1	3	6.25	18	1	3	7	10.5	191	k__Bacteria; p__Tenericutes; c__Mollicutes; o__RF39; f__; g__; s__
TACGTAGGTGGCGAGCGTTATCCGGATTTATTGGGCGTAAAGCGTCCGCAGCCGGTTTTATAAGTCTAGAATAAAAGCCCGGGGCTCAACCCCGGATCGTTCTAGAAACTGTAAGACTCGAGTGT		FALSE	1	1	1	1	7	1	1	2	4	12	k__Bacteria; p__Tenericutes; c__Mollicutes; o__RF39; f__; g__; s__
TACGTAGGTGGCGAGCGTTATCCGGATTTATTGGGCGTAAAGCGTCCGCAGCCGGTTTTATAAGTCTAGAATAAAAGCCCGAGGCTCAACCTCGGTTCGTTCTAGAAACTGTAAGACTCGAGTGT		FALSE	1	1	1	1	16	1	1	1	1	10	k__Bacteria; p__Tenericutes; c__Mollicutes; o__RF39; f__; g__; s__
TACGTAGGTGGCGAGCGTTATCCGGATTTATTGGGCGTAAAGCGTCCGCAGCCGGTTTATTAAGTGTGAAATTAAAATTCTGGGCTTAACCCAGTCTCGTTTCATAAACTGATAGGCTAGAGTGT		FALSE	1	1	1	1	10	1	1	1	1	42	k__Bacteria; p__Tenericutes; c__Mollicutes; o__RF39; f__; g__; s__
TACGTAGGTGGCGAGCGTTATCCGGATTTATTGGGCGTAAAGCGTCCGCAGCCGGTTTATTAAGTGTGAAATTAAAATTCTGGGCTTAACCCAGTCTCGTTTCATAAACTGATAGACTAGAGTGT		FALSE	1	1	1	1	11	1	1	1	1	24	k__Bacteria; p__Tenericutes; c__Mollicutes; o__RF39; f__; g__; s__
TACGTAGGTGGCGAGCGTTATCCGGATTTATTGGGCGTAAAGCGTCCGCAGCCGGTTTATTAAGTGGAGAATTAAACTTCTGGGCTCAACCCAGTCTCGTTCTCCAAACTGATAGGCTAGAGTGT		FALSE	1	1	1	1	8	1	1	1	1	25	k__Bacteria
TACGTAGGTGGCGAGCGTTATCCGGATTTATTGGGCGTAAAGCGTCCGCAGCCGGTTTATTAAGTCTTAAATTAAAGCCTGGGGCTTAACCCCAGTTCGTTTAAGAAACTGATATACTTGAGTGT		FALSE	1	1	1	1	1	1	1	1	1	18	k__Bacteria; p__Tenericutes; c__Mollicutes; o__RF39; f__; g__; s__
TACGTAGGTGGCGAGCGTTATCCGGATTTATTGGGCGTAAAGCGTCCGCAGCCGGTTTATTAAGTCTAGAATTAAAGCCTGGAGCTTAACTCCAGTTCGTTTTAGAAACTGATAGACTAGAGTGC		FALSE	1	1	1	1	10	1	1	1	1	8	k__Bacteria; p__Tenericutes; c__Mollicutes; o__RF39; f__; g__; s__
TACGTAGGTGGCGAGCGTTATCCGGATTTATTGGGCGTAAAGCGTCCGCAGCCGGTTTATTAAGTCTAGAATTAAAGCCTGGAGCTTAACTCCAGTTCGTTCTAGAAACTGATTTACTTGAGTAT		FALSE	1	1	1	1	9	1	1	1	1	14	k__Bacteria; p__Tenericutes; c__Mollicutes; o__RF39; f__; g__; s__
TACGTAGGTGGCGAGCGTTATCCGGATTTATTGGGCGTAAAGCGTCCGCAGCCGGTTTATTAAGTCTAGAATTAAAGCCTGGAGCTCAACTCCAGTTCGTTCTAGAAACTGATTTACTTGAGTAT		FALSE	1	1	1	1	8	1	1	1	3	20	k__Bacteria; p__Tenericutes; c__Mollicutes; o__RF39; f__; g__; s__
TACGTAGGTGGCGAGCGTTATCCGGATTTATTGGGCGTAAAGCGTCCGCAGCCGGTTTATTAAGTCTAGAATTAAAGCCTGGAGCTCAACTCCAGTTCGTTCTAGAAACTGATTTACTCGAGTGC		FALSE	1	1	1	1	6	1	1	1	4	19	k__Bacteria; p__Tenericutes; c__Mollicutes; o__RF39; f__; g__; s__
TACGTAGGTGGCGAGCGTTATCCGGATTTATTGGGCGTAAAGCGTCCGCAGCCGGTTTATTAAGTCTAGAATTAAAGCCTGGAGCTCAACTCCAGTCCGTTCTAGAAACTGATTTACTAGAGTGT		FALSE	1	1	1	1.5	7	1	1	1	3	6	k__Bacteria; p__Tenericutes; c__Mollicutes; o__RF39; f__; g__; s__
TACGTAGGTGGCGAGCGTTATCCGGATTTATTGGGCGTAAAGCGTCCGCAGCCGGTTTATTAAGTCTAGAATTAAAGCCTGAGGCTTAACCTCAGTTCGTTTTAGAAACTGATAGACTAGAGTGC		FALSE	1	1	1	3	16	1	1	1	3.5	13	k__Bacteria; p__Tenericutes; c__Mollicutes; o__RF39; f__; g__; s__
TACGTAGGTGGCGAGCGTTATCCGGATTTATTGGGCGTAAAGCGTCCGCAGCCGGTTTATTAAGTCTAGAATCAAAGCCTGGAGCTCAACTCCAGTTCGTTTTAGAAACTGATAAACTCGAGTGT		FALSE	1	1	1	1	14	1	1	1	3	12	k__Bacteria; p__Tenericutes; c__Mollicutes; o__RF39; f__; g__; s__
TACGTAGGTGGCGAGCGTTATCCGGATTTATTGGGCGTAAAGCGTCCGCAGCCGGTTTATTAAGTCTAAAATTAAATCCTAAGGCTTAACCTTAGTTCGTTTTAGAAACTGATAGGCTAGAGTGC		FALSE	1	1	1	1.25	5	1	1	1	1	12	k__Bacteria; p__Tenericutes; c__Mollicutes; o__RF39; f__; g__; s__
TACGTAGGTGGCGAGCGTTATCCGGATTTATTGGGCGTAAAGCGTCCGCAGCCGGTTTATTAAGTCTAAAATTAAATCCTAAGGCTTAACCTTAGTTCGTTTTAGAAACTGATAGACTAGAGTGC		FALSE	1	1	1	3	12	1	1	1	1	8	k__Bacteria; p__Tenericutes; c__Mollicutes; o__RF39; f__; g__; s__
TACGTAGGTGGCGAGCGTTATCCGGATTTATTGGGCGTAAAGCGTCCGCAGCCGGTTTATTAAGTCTAAAATTAAAGCCTGGAGCTCAACTCCAGTTCGTTTTAGAAACTGATAGACTCGAGTGT		FALSE	1	1	1	1	1	1	1	1	2	12	k__Bacteria; p__Tenericutes; c__Mollicutes; o__RF39; f__; g__; s__
TACGTAGGTGGCGAGCGTTATCCGGATTTATTGGGCGTAAAGCGTCCGCAGCCGGTTTATTAAGTCTAAAATAAAAGCCTGGAGCTTAACTCCAGTTCGTTTTAGAAACTGATAGGCTAGAGTGC		FALSE	1	1	1	1	3	1	1	1	3	13	k__Bacteria; p__Tenericutes; c__Mollicutes; o__RF39; f__; g__; s__
TACGTAGGTGGCGAGCGTTATCCGGATTTATTGGGCGTAAAGCGTCCGCAGCCGGTTTATTAAGTCCTAAATTAAATTCCGAAGCTCAACTTCGGTTCGTTTAGGAAACTGGTAGACTCGAGTGT		FALSE	1	1	1	1	4	1	1	1	1	13	k__Bacteria; p__Tenericutes; c__Mollicutes; o__RF39; f__; g__; s__
TACGTAGGTGGCGAGCGTTATCCGGATTTATTGGGCGTAAAGCGTCCGCAGCCGGTTTATTAAGTCCAGAATTAAATTCCGAAGCTCAACTTCGGTTCGTTTTGGAAACTGGTAGACTTGAGTGT		FALSE	1	1	1	1	7	1	1	1	1	18	k__Bacteria; p__Tenericutes; c__Mollicutes; o__RF39; f__; g__; s__
TACGTAGGTGGCGAGCGTTATCCGGATTTATTGGGCGTAAAGCGTCCGCAGCCGGTTTATTAAGTCCAGAATTAAAGCCCGAAGCTTAACTTCGGTTCGTTTTGGAAACTGGTAGACTTGAGTGT		FALSE	1	1	1	1.5	6	1	1	1	1	6	k__Bacteria; p__Tenericutes; c__Mollicutes; o__RF39; f__; g__; s__
TACGTAGGTGGCGAGCGTTATCCGGATTTATTGGGCGTAAAGCGTCCGCAGCCGGTTTATTAAGTATGAAATTAAAATTCTGGGCTTAACCCAGTCTCGTTTCATAAACTGATAGGCTAGAGTGT		FALSE	1	1	1	1	7	1	1	1	1	16	k__Bacteria; p__Tenericutes; c__Mollicutes; o__RF39; f__; g__; s__
TACGTAGGTGGCGAGCGTTATCCGGATTTATTGGGCGTAAAGCGTCCGCAGCCGGTTTATTAAGTATGAAATCAAATTTCTGGGCTTAACCCAGTCTCGTTTCATAAACTGATAGGCTAGAGTGT		FALSE	1	1	1	3.25	95	1	1	1	3	65	k__Bacteria; p__Tenericutes; c__Mollicutes; o__RF39; f__; g__; s__
TACGTAGGTGGCGAGCGTTATCCGGATTTATTGGGCGTAAAGCGTCCGCAGCCGGTTTATTAAGTATAGAATTAAATTTCTGGGCTCAACCCAGTCTCGTTCTATAAACTGATAGACTAGAGTGT		FALSE	1	1	1	1	5	1	1	1	3	22	k__Bacteria; p__Tenericutes; c__Mollicutes; o__RF39; f__; g__; s__
TACGTAGGTGGCGAGCGTTATCCGGATTTATTGGGCGTAAAGCGTCCGCAGCCGGTTTATTAAGTATAGAATTAAATTTCGGGGCTTAACCCCGTCTCGTTCTATAAACTGATAGGCTAGAGTGT		FALSE	1	1	1	1	5	1	1	1	1.5	7	k__Bacteria; p__Tenericutes; c__Mollicutes; o__RF39; f__; g__; s__
TACGTAGGTGGCGAGCGTTATCCGGATTTATTGGGCGTAAAGCGTCCGCAGCCGGTTTATTAAGTATAGAATTAAATTTCGGGGCTTAACCCCGTCTCGTTCTATAAACTGATAGACTAGAGTGT		FALSE	1	1	1	1	5	1	1	1	1	10	k__Bacteria; p__Tenericutes; c__Mollicutes; o__RF39; f__; g__; s__
TACGTAGGTGGCGAGCGTTATCCGGATTTATTGGGCGTAAAGCGTCCGCAGCCGGTTTATTAAGTATAGAATTAAATTTCGGGGCTCAACCCCGTCTCGTTCTATAAACTGATAGGCTAGAGTGT		FALSE	1	1	1	1.5	18	1	1	1	4	16	k__Bacteria; p__Tenericutes; c__Mollicutes; o__RF39; f__; g__; s__
TACGTAGGTGGCGAGCGTTATCCGGATTTATTGGGCGTAAAGCGTCCGCAGCCGGTTTATTAAGTATAGAATTAAAGCCTGGGGCTCAACCCCAGTTCGTTCTATAAACTGATAAGCTAGAGTGT		FALSE	1	1	1	1	4	1	1	1	1	15	k__Bacteria; p__Tenericutes; c__Mollicutes; o__RF39; f__; g__; s__
TACGTAGGTGGCGAGCGTTATCCGGATTTATTGGGCGTAAAGCGTCCGCAGCCGGTTTATTAAGTATAGAATTAAAATTCTGGGCTTAACCCAGTCTCGTTCTATAAACTGATAGGCTAGAGTGT		FALSE	1	1	1	1	8	1	1	1	3.5	17	k__Bacteria; p__Tenericutes; c__Mollicutes; o__RF39; f__; g__; s__
TACGTAGGTGGCGAGCGTTATCCGGATTTATTGGGCGTAAAGCGTCCGCAGCCGGTTTATTAAGTATAGAATTAAAATTCTGGGCTTAACCCAGTCTCGTTCTATAAACTGATAAGCTAGAGTGT		FALSE	1	1	1	1	12	1	1	1	3	36	k__Bacteria; p__Tenericutes; c__Mollicutes; o__RF39; f__; g__; s__
TACGTAGGTGGCGAGCGTTATCCGGATTTATTGGGCGTAAAGCGTCCGCAGCCGGTTTATTAAGTATAGAATTAAAATTCTGGGCTCAACCCAGTCTCGTTCTATAAACTGATAGACTTGAGTGT		FALSE	1	1	1	1	6	1	1	1	1	26	k__Bacteria; p__Tenericutes; c__Mollicutes; o__RF39; f__; g__; s__
TACGTAGGTGGCGAGCGTTATCCGGATTTATTGGGCGTAAAGCGTCCGCAGCCGGTTTATTAAGTAGAGAATTAAATTTCTGGGCTTAACCCAGTCTCGTTCTCTAAACTGATAGGCTAGAGTGT		FALSE	1	1	1	1	7	1	1	1	1.5	6	k__Bacteria
TACGTAGGTGGCGAGCGTTATCCGGATTTATTGGGCGTAAAGCGTCCGCAGCCGGTTTATTAAGTAGAGAATTAAATTTCTGGGCTCAACCCAGTCTCGTTCTCTAAACTGATAGACTTGAGTGT		FALSE	1	1	1	1	8	1	1	1	1	26	k__Bacteria
TACGTAGGTGGCGAGCGTTATCCGGATTTATTGGGCGTAAAGCGTCCGCAGCCGGTTTATTAAGTAGAGAATTAAATTTCTGGGCTCAACCCAGTCTCGTTCTCTAAACTGATAGACTAGAGTGT		FALSE	1	1	1	1	2	1	1	1	1	25	k__Bacteria
TACGTAGGTGGCGAGCGTTATCCGGATTTATTGGGCGTAAAGCGTCCGCAGCCGGTTTATTAAGTAGAGAATTAAACTTCTGGGCTTAACCCAGTCTCGTTCTCTAAACTGATAGACTAGAGTGT		FALSE	1	1	1	5.25	19	1	2.5	10	22.5	88	k__Bacteria
TACGTAGGTGGCGAGCGTTATCCGGATTTATTGGGCGTAAAGCGTCCGCAGCCGGTTTATTAAGTAGAGAATTAAACTTCTGGGCTCAACCCAGTCTCGTTCTCTAAACTGATAAGCTAGAGTGT		FALSE	1	1	1	1	3	1	1	1	1	21	k__Bacteria
TACGTAGGTGGCGAGCGTTATCCGGATTTATTGGGCGTAAAGCGTCCGCAGCCGGTTTATTAAGTAGAGAATTAAAATTCTGGGCTTAACCCAGTCTCGTTCTCTAAACTGATAGGCTAGAGTGT		FALSE	1	1	1	1.25	8	1	1	1	3	11	k__Bacteria; p__Tenericutes; c__Mollicutes
TACGTAGGTGGCGAGCGTTATCCGGATTTATTGGGCGTAAAGCGTCCGCAGCCGGTTTATTAAGTAGAGAATTAAAATTCTGGGCTCAACCCAGTCTCGTTCTCTAAACTGATAGGCTAGAGTGT		FALSE	1	1	1	4	8	1	1	1	8	81	k__Bacteria
TACGTAGGTGGCGAGCGTTATCCGGATTTATTGGGCGTAAAGCGTCCGCAGCCGGTTTATTAAGTAAAGAATTAAATTTCTGGGCTTAACCCAGTCTCGTTCTTTAAACTGATAAACTAGAGTGT		FALSE	1	1	1	1	9	1	1	1	2.5	56	k__Bacteria
TACGTAGGTGGCGAGCGTTATCCGGATTTATTGGGCGTAAAGCGTCCGCAGCCGGTTTATTAAGTAAAGAATTAAATTTCTGGGCTCAACCCAGTCTCGTTCTTTAAACTGATAAACTAGAGTGT		FALSE	1	1	1	3.25	7	1	5	9	12.5	33	k__Bacteria
TACGTAGGTGGCGAGCGTTATCCGGATTTATTGGGCGTAAAGCGTCCGCAGCCGGCTTATTAAGTCTAGAATTAAAGCCCGAAGCTCAACTTCGGTTCGTTTTAGAAACTGGTAGGCTAGAGTGT		FALSE	1	1	1	1.5	6	1	1	1	1	14	k__Bacteria; p__Tenericutes; c__Mollicutes; o__RF39; f__; g__; s__
TACGTAGGTGGCGAGCGTTATCCGGATTTATTGGGCGTAAAGCGTCCGCAGCCGGCTTATTAAGTATGTAATTAAAGTCCGAAGCTCAACTTCGGTTCGTTACATAAACTGGTAGGCTTGAGTAT		FALSE	1	1	2	6	22	1	1	4	18	126	k__Bacteria; p__Tenericutes; c__Mollicutes; o__RF39; f__; g__; s__
TACGTAGGTGGCGAGCGTTATCCGGATTTATTGGGCGTAAAGCGTCCGCAGCCGGCTTATTAAGTATGTAATTAAAGCCCGAAGCTCAACTTCGGTTCGTTACATAAACTGGTAGGCTTGAGTAT		FALSE	1	1	1	3.25	16	1	1	1	9	97	k__Bacteria; p__Tenericutes; c__Mollicutes; o__RF39; f__; g__; s__
TACGTAGGTGGCGAGCGTTATCCGGATTTATTGGGCGTAAAGCGTCCGCAGCCGGCTTATTAAGTAAAGAATTAAATTTCTGGGCTCAACCCAGTCTCGTTCTTTAAACTGATAGGCTAGAGTGT		FALSE	1	1	1	1	4	1	1	1	5	10	k__Bacteria
TACGTAGGTGGCGAGCGTTATCCGGATTTATTGGGCGTAAAGCGTCCGCAGACGGTTTGTTAAGTTTAGAATCAAATCCCGAAGCTCAACTTCGGTTCGTTCTAAAAACTGGCAGACTTGAGTGT		FALSE	1	1	1	1	35	1	1	1	1	16	k__Bacteria; p__Tenericutes; c__Mollicutes; o__RF39; f__; g__; s__
TACGTAGGTGGCGAGCGTTATCCGGATTTATTGGGCGTAAAGCGTCCGCAGACGGTTTGTTAAGTTTAGAATCAAAGCCTGGAGCTTAACTCCAGTTCGTTCTAAAAACTGGCAGACTTGAGTGT		FALSE	1	1	1	1	2	1	1	1	3.5	15	k__Bacteria; p__Tenericutes; c__Mollicutes; o__RF39; f__; g__; s__
TACGTAGGTGGCGAGCGTTATCCGGATTTATTGGGCGTAAAGCGTCCGCAGACGGTTTGTTAAGTTTAGAATCAAAGCCTGGAGCTTAACTCCAGTTCGTTCTAAAAACTGGCAGACTTGAGTAT		FALSE	1	1	1	1	6	1	1	4	10.5	52	k__Bacteria; p__Tenericutes; c__Mollicutes; o__RF39; f__; g__; s__
TACGTAGGTGGCGAGCGTTATCCGGATTTATTGGGCGTAAAGCGTCCGCAGACGGTTTGTTAAGTTTAGAATCAAAGCCCGGAGCTCAACTCCGGTTCGTTCTAAAAACTGGCAGACTTGAGTGT		FALSE	1	1	1	1	1	1	1	1	1	14	k__Bacteria; p__Tenericutes; c__Mollicutes; o__RF39; f__; g__; s__
TACGTAGGTGGCGAGCGTTATCCGGATTTATTGGGCGTAAAGCGTCCGCAGACGGTTTGTTAAGTTTAGAATCAAAGCCCGAAGCTCAACTTCGGTTCGTTCTAAAAACTGGCAGACTTGAGTGC		FALSE	1	1	1	1	27	1	1	1	1	93	k__Bacteria; p__Tenericutes; c__Mollicutes; o__RF39; f__; g__; s__
TACGTAGGTGGCGAGCGTTATCCGGATTTATTGGGCGTAAAGCGTCCGCAGACGGTTTGTTAAGTTTAGAATCAAAGCCCGAAGCTCAACTTCGGTTCGTTCTAAAAACTGGCAGACTTGAGTAC		FALSE	1	1	1	1	10	1	1	1	3.5	69	k__Bacteria; p__Tenericutes; c__Mollicutes; o__RF39; f__; g__; s__
TACGTAGGTGGCGAGCGTTATCCGGATTTATTGGGCGTAAAGCGTCCGCAGACGGTTTGTTAAGTCTAGAATCAAAGCCCGGAGCTTAACTTCGGTTCGTTCTAGAAACTGGCAGACTTGAGTGC		FALSE	1	1	1	1	12	1	1	3	11	28	k__Bacteria; p__Tenericutes; c__Mollicutes; o__RF39; f__; g__; s__
TACGTAGGTGGCGAGCGTTATCCGGATTTATTGGGCGTAAAGCGTCCGCAGACGGTTTGTTAAGTCTAGAATCAAAGCCCGAAGCTCAACTTCGGTTCGTTCTAGAAACTGGCAGACTTGAGTGT		FALSE	1	1	1	3	14	1	1	4	13.5	193	k__Bacteria; p__Tenericutes; c__Mollicutes; o__RF39; f__; g__; s__
TACGTAGGTGGCGAGCGTTATCCGGATTTATTGGGCGTAAAGCGTCCGCAGACGGTTTGTTAAGTCTAGAATCAAAGCCCGAAGCTCAACTTCGGTTCGTTCTAGAAACTGGCAGACTTGAGTGC		FALSE	1	1	1	1	14	1	1	1	1	29	k__Bacteria; p__Tenericutes; c__Mollicutes; o__RF39; f__; g__; s__
TACGTAGGTGGCGAGCGTTATCCGGATTTATTGGGCGTAAAGCGTCCGCAGACGGTTTGTTAAGTATAGAATCAAATCCCGAAGCTTAACTTCGGTTCGTTCTATAAACTGGCAGACTTGAGTGT		FALSE	1	1	1	1	7	1	1	1	6	17	k__Bacteria; p__Tenericutes; c__Mollicutes; o__RF39; f__; g__; s__
TACGTAGGTGGCGAGCGTTATCCGGATTTATTGGGCGTAAAGCGTCCGCAGACGGTTTGTTAAGTATAGAATCAAATCCCGAAGCTTAACTTCGGTTCGTTCTATAAACTGGCAGACTTGAGTAT		FALSE	1	1	1	1	18	1	1	1	4	32	k__Bacteria; p__Tenericutes; c__Mollicutes; o__RF39; f__; g__; s__
TACGTAGGTGGCGAGCGTTATCCGGATTTATTGGGCGTAAAGCGTCCGCAGACGGTTTGTTAAGTATAGAATCAAAGCCTGGAGCTTAACTCCAGTTCGTTCTATAAACTGGCAGACTTGAGTGT		FALSE	1	1	1	4	17	1	1	1	4	35	k__Bacteria; p__Tenericutes; c__Mollicutes; o__RF39; f__; g__; s__
TACGTAGGTGGCGAGCGTTATCCGGATTTATTGGGCGTAAAGCGTCCGCAGACGGTTTATTAAGTTTAGAATCAAATCCCGAAGCTTAACTTCGGTTCGTTCTAAAAACTGGTAGACTTGAGTGT		FALSE	1	1	1	1	4	1	1	1	3	56	k__Bacteria; p__Tenericutes; c__Mollicutes; o__RF39; f__; g__; s__
TACGTAGGTGGCGAGCGTTATCCGGATTTATTGGGCGTAAAGCGTCCGCAGACGGTTTATTAAGTTTAGAATCAAAGCCTGGAGCTTAACTTCAGTTCGTTCTAAAAACTGGTAGACTTGAGTAT		FALSE	1	1	4	7.25	31	1	1	4	16.5	42	k__Bacteria; p__Tenericutes; c__Mollicutes; o__RF39; f__; g__; s__
TACGTAGGTGGCGAGCGTTATCCGGATTTATTGGGCGTAAAGCGTCCGCAGACGGTTTATTAAGTGTAGAATCAAAGCCTGGAGCTTAACTCCAGTTCGTTCTACAAACTGGTAGACTTGAGTAT		FALSE	1	1	1	3.25	41	1	1	1	2	21	k__Bacteria; p__Tenericutes; c__Mollicutes; o__RF39; f__; g__; s__
TACGTAGGTGGCGAGCGTTATCCGGATTTATTGGGCGTAAAGCGTCCGCAGACGGTTTATTAAGTATGTAATTAAAGCCCGAAGCTTAACTTCGGTTCGTTACATAAACTGGTAGACTTGAGTGC		FALSE	1	1	1	1.5	7	1	1	1	4	41	k__Bacteria; p__Tenericutes; c__Mollicutes; o__RF39; f__; g__; s__
TACGTAGGTGGCGAGCGTTATCCGGATTTATTGGGCGTAAAGCGTCCGCAGACGGTTTATTAAGTATAGAATCAAAGCCTGGAGCTTAACTCCAGTTCGTTCTATAAACTGGTAGACTTGAGTAT		FALSE	1	1	1	1	5	1	1	1	1	38	k__Bacteria; p__Tenericutes; c__Mollicutes; o__RF39; f__; g__; s__
TACGTAGGTGGCGAGCGTTATCCGGATTTATTGGGCGTAAAGCGTCCGCAGACGGCTTGTTAAGTTTAGAATCAAAGCCCGGAGCTCAACTCCGGTTCGTTCTAAAAACTGGCAGGCTTGAGTAT		FALSE	1	1	1	1	3	1	1	1	1	16	k__Bacteria; p__Tenericutes; c__Mollicutes; o__RF39; f__; g__; s__
TACGTAGGTGGCGAGCGTTATCCGGATTTATTGGGCGTAAAGCGTCCGCAGACGGCTTGTTAAGTCTAGAATCAAAGCCCGGAGCTTAACTTCGGTTCGTTCTAGAAACTGGCAGGCTTGAGTAT		FALSE	1	1	1	1	3	1	1	3	4.5	37	k__Bacteria; p__Tenericutes; c__Mollicutes; o__RF39; f__; g__; s__
TACGTAGGTGGCGAGCGTTATCCGGATTTATTGGGCGTAAAGCGTCCGCAGACGGCTTGTTAAGTCTAGAATCAAAGCCCGGAGCTTAACTCCGGTTCGTTCTAGAAACTGGCAGGCTTGAGTGT		FALSE	1	1	1	1	6	1	1	1	5	17	k__Bacteria; p__Tenericutes; c__Mollicutes; o__RF39; f__; g__; s__
TACGTAGGTGGCGAGCGTTATCCGGATTTATTGGGCGTAAAGAGTGCGCAGCCGGTTTATTAAGTCTAAGATGAAAGCCCGAAGCTCAACTTCGGTTTGTTTTAGAAACTGGTAGGCTAGAGTAT		FALSE	1	1	1	1	3	1	1	1	1	11	k__Bacteria; p__Tenericutes; c__Mollicutes; o__RF39; f__; g__; s__
TACGTAGGTGGCGAGCGTTATCCGGATTTATTGGGCGTAAAGAGTGCGCAGACGGTTTGTTAAGTATGAAATTAAAGCCTGGAGCTTAACTCCAGTTCGTTTCATAAACTGGCTGACTTGAGTGT		FALSE	1	1	1	3	25	1	1	1	1	1	k__Bacteria; p__Tenericutes; c__Mollicutes; o__RF39; f__; g__; s__
TACGTAGGTGGCGAGCGTTATCCGGATTTACTGGGTGTAAAGGGTGTGTAGTCGGGGAAGCAAGTCAGATGTGAAAATTATGGGCCTAACCCATAACCTGCATTTGAAACTGTTTTTCTTGAGTG		FALSE	1	3.75	6.5	9.5	20	1	12.5	19	25.5	81	k__Bacteria; p__Firmicutes; c__Clostridia; o__Clostridiales; f__Ruminococcaceae
TACGTAGGTGGCGAGCGTTATCCGGATTTACTGGGTGTAAAGGGTGTGTAGGTGGGAAGTCAAGTCAGATGTGAAATTCATGGGCTCAACCCGTGACTTGCATTTGAAACTGATTTTCTTGAGTG		FALSE	1	1	3.5	7	14	1	3	5	8	28	k__Bacteria; p__Firmicutes; c__Clostridia; o__Clostridiales; f__Ruminococcaceae
TACGTAGGTGGCGAGCGTTATCCGGATTTACTGGGTGTAAAGGGTGTGTAGGCGGGTTGGCAAGTCAGATGTGAAATGCCGGGGCTTAACTCCGGAGCTGCATTTGAAACTGTTGATCTTGAGAG		FALSE	1	1	1	1	3	1	1	3	6.5	27	k__Bacteria; p__Firmicutes; c__Clostridia; o__Clostridiales; f__Ruminococcaceae
TACGTAGGTGGCGAGCGTTATCCGGATTTACTGGGTGTAAAGGGTGTGTAGGCGGGTTGGCAAGTCAGATGTGAAAATTATGGGCTCAACTCATAACTTGCATTTGAAACTGTTGGCCTTGAGAG		FALSE	1	3.75	8	14	24	1	11.5	21	28.5	73	k__Bacteria; p__Firmicutes; c__Clostridia; o__Clostridiales; f__Ruminococcaceae; g__; s__
TACGTAGGTGGCGAGCGTTATCCGGATTTACTGGGTGTAAAGGGTGTGTAGGCGGGTTAGCAAGTCAGATGTGAAAATTATGGGCTTAACTCATAACTTGCATTTGAAACTGTTGATCTTGAGGG		FALSE	1	1	1.5	4.5	23	1	1	1	3	341	k__Bacteria; p__Firmicutes; c__Clostridia; o__Clostridiales; f__Ruminococcaceae; g__; s__
TACGTAGGTGGCGAGCGTTATCCGGATTTACTGGGTGTAAAGGGTGTGTAGGCGGGTTAGCAAGTCAGATGTGAAAATTATGGGCTCAACTCATAACTTGCATTTGAAACTGTTGATCTTGAGGG		FALSE	1	1	1	1	4	1	1	1	1	23	k__Bacteria; p__Firmicutes; c__Clostridia; o__Clostridiales; f__Ruminococcaceae; g__; s__
TACGTAGGTGGCGAGCGTTATCCGGATTTACTGGGTGTAAAGGGTGTGTAGGCGGGTTAGCAAGTCAGATGTGAAAACTATGGGCTCAACTCATAACTTGCATTTGAAACTGTTGATCTTGAGGG		FALSE	1	1	1	1	15	1	8	22	45.5	211	k__Bacteria; p__Firmicutes; c__Clostridia; o__Clostridiales; f__Ruminococcaceae; g__; s__
TACGTAGGTGGCGAGCGTTATCCGGATTTACTGGGTGTAAAGGGTGTGTAGGCGGGTGTGCAAGTCAGATGTGAAAATTATGGGCTTAACTCATAACTTGCATTTGAAACTGTACATCTTGAGTG		FALSE	1	1	4	7	31	1	3	8	19	218	k__Bacteria; p__Firmicutes; c__Clostridia; o__Clostridiales; f__Ruminococcaceae; g__; s__
TACGTAGGTGGCGAGCGTTATCCGGATTTACTGGGTGTAAAGGGTGTGTAGGCGGGTCTGCAAGTTAGATGTGAAAATTATGGGCTTAACTCATAACCTGCATTTAAAACTACGGATCTTGAGGT		FALSE	1	1	5	9.25	41	1	7	10	20	46	k__Bacteria; p__Firmicutes; c__Clostridia; o__Clostridiales; f__Ruminococcaceae; g__; s__
TACGTAGGTGGCGAGCGTTATCCGGATTTACTGGGTGTAAAGGGTGTGTAGGCGGGTCTGCAAGTCAGGTGTGAAATCTATGGGCTCAACCCGTAGGGTGCACTTGAAACTGTGGATCTTGAGAG		FALSE	1	1	3	4.25	13	1	1	5	8	19	k__Bacteria; p__Firmicutes; c__Clostridia; o__Clostridiales; f__Ruminococcaceae; g__; s__
TACGTAGGTGGCGAGCGTTATCCGGATTTACTGGGTGTAAAGGGTGTGTAGGCGGGTCTGCAAGTCAGGTGTGAAACCTATGGGCTTAACCCATAGCCTGCACTTGAAACTGTGGATCTTGAGAG		FALSE	1	1	1	1	8	1	1	1	1	7	k__Bacteria; p__Firmicutes; c__Clostridia; o__Clostridiales; f__Ruminococcaceae; g__; s__
TACGTAGGTGGCGAGCGTTATCCGGATTTACTGGGTGTAAAGGGTGTGTAGGCGGGTCTGCAAGTCAGGTGTGAAAACTATGGGCTTAACCCATAGCCTGCACTTGAAACTGTGGATCTTGAGAG		FALSE	1	1	1	2.25	16	1	5	9	16	36	k__Bacteria; p__Firmicutes; c__Clostridia; o__Clostridiales; f__Ruminococcaceae; g__; s__
TACGTAGGTGGCGAGCGTTATCCGGATTTACTGGGTGTAAAGGGTGTGTAGGCGGGTCTGCAAGTCAGGTGTGAAAACTATGGGCCTAACCCATAGCCTGCACTTGAAACTGTGGATCTTGAGAG		FALSE	1	1	1	3	17	1	1	1	4.5	23	k__Bacteria; p__Firmicutes; c__Clostridia; o__Clostridiales; f__Ruminococcaceae; g__; s__
TACGTAGGTGGCGAGCGTTATCCGGATTTACTGGGTGTAAAGGGTGTGTAGGCGGGTCTGCAAGTCAGGTGTGAAAACCATGGGCTTAACTCATGGCTTGCACTTGAAACTGTGGATCTTGAGGG		FALSE	1	1	1	2.25	9	1	1	1	3.5	10	k__Bacteria; p__Firmicutes; c__Clostridia; o__Clostridiales; f__Ruminococcaceae
TACGTAGGTGGCGAGCGTTATCCGGATTTACTGGGTGTAAAGGGTGTGTAGGCGGGTCTGCAAGTCAGATGTGAAACCTATGGGCTTAACCCATAGCCTGCATTTGAAACTGTGGATCTTGAGCA		FALSE	1	1	1	1	13	1	1	1	3	91	k__Bacteria; p__Firmicutes; c__Clostridia; o__Clostridiales; f__Ruminococcaceae
TACGTAGGTGGCGAGCGTTATCCGGATTTACTGGGTGTAAAGGGTGTGTAGGCGGGTCTGCAAGTCAGATGTGAAAATTATGGGCTTAACCCATAACTTGCATTTGAAACTGTGGATCTTGAGTG		FALSE	1	1	4	7.25	19	1	1	3	7	20	k__Bacteria; p__Firmicutes; c__Clostridia; o__Clostridiales; f__Ruminococcaceae; g__; s__
TACGTAGGTGGCGAGCGTTATCCGGATTTACTGGGTGTAAAGGGTGTGTAGGCGGGTCTGCAAGTCAGATGTGAAAACTATGGGCTTAACTCATAGCTTGCATTTGAAACTGTGGATCTTGAGTG		FALSE	1	1	2.5	5	19	1	1	2	4	26	k__Bacteria; p__Firmicutes; c__Clostridia; o__Clostridiales; f__Ruminococcaceae; g__; s__
TACGTAGGTGGCGAGCGTTATCCGGATTTACTGGGTGTAAAGGGTGTGTAGGCGGGTCTGCAAGTCAGATGTGAAAACTATGGGCTTAACTCATAGCCTGCATTTGAAACTGTGGATCTTGAGAG		FALSE	1	1	1	1	8	1	1	1	3.5	12	k__Bacteria; p__Firmicutes; c__Clostridia; o__Clostridiales; f__Ruminococcaceae
TACGTAGGTGGCGAGCGTTATCCGGATTTACTGGGTGTAAAGGGTGTGTAGGCGGGTCTGCAAGTCAGATGTGAAAACTATGGGCTTAACCCATAGCCTGCATTTGAAACTGTGGATCTTGAGCG		FALSE	1	1	1.5	8.25	155	1	1	2	4.5	47	k__Bacteria; p__Firmicutes; c__Clostridia; o__Clostridiales; f__Ruminococcaceae; g__; s__
TACGTAGGTGGCGAGCGTTATCCGGATTTACTGGGTGTAAAGGGTGTGTAGGCGGGTCTGCAAGTCAGATGTGAAAACTATGGGCTCAACTCATAGCTTGCATTTGAAACTGTAGATCTTGAGTG		FALSE	1	1	2	4	10	1	1	3	4.5	18	k__Bacteria; p__Firmicutes; c__Clostridia; o__Clostridiales; f__Ruminococcaceae; g__; s__
TACGTAGGTGGCGAGCGTTATCCGGATTTACTGGGTGTAAAGGGTGTGTAGGCGGGTCTGCAAGTCAGATGTGAAAACTATCGGCTCAACTGATAGCTTGCATTTGAAACTGTGGGTCTTGAGTG		FALSE	1	1	2.5	6	17	1	4	7	13.5	32	k__Bacteria; p__Firmicutes; c__Clostridia; o__Clostridiales; f__Ruminococcaceae; g__; s__
TACGTAGGTGGCGAGCGTTATCCGGATTTACTGGGTGTAAAGGGTGTGTAGGCGGGTCGGCAAGTCAGATGTGAAAATTATGGGCTTAACCCATAAACTGCATTTGAAACTGTCGATCTTGAGAG		FALSE	1	1	1	3	21	1	1	2	5	29	k__Bacteria; p__Firmicutes; c__Clostridia; o__Clostridiales; f__Ruminococcaceae; g__; s__
TACGTAGGTGGCGAGCGTTATCCGGATTTACTGGGTGTAAAGGGTGTGTAGGCGGGTCAGCAAGTCAGATGTGAAAACTATGGGCTTAACTCATAGCTTGCATTTGAAACTGTTGATCTTGAGGG		FALSE	1	1	1	1	9	1	1	1	1	12	k__Bacteria; p__Firmicutes; c__Clostridia; o__Clostridiales; f__Ruminococcaceae; g__; s__
TACGTAGGTGGCGAGCGTTATCCGGATTTACTGGGTGTAAAGGGTGTGTAGGCGGGTAGGCAAGTCAGATGTGAAAACTATGGGCTCAACTCATAACTTGCATTTGAAACTGTCGATCTTGAGGG		FALSE	1	1	1	1	8	1	1	1	3	32	k__Bacteria; p__Firmicutes; c__Clostridia; o__Clostridiales; f__Ruminococcaceae; g__; s__
TACGTAGGTGGCGAGCGTTATCCGGATTTACTGGGTGTAAAGGGTGTGTAGGCGGGGTTTCAAGTCAGATGTGAAAATTACGGGCTTAACTCGTAACCTGCATTTGAAACTGAAACTCTTGAGTA		FALSE	1	1	2	4	12	1	1	1	1	3	k__Bacteria; p__Firmicutes; c__Clostridia; o__Clostridiales; f__Ruminococcaceae
TACGTAGGTGGCGAGCGTTATCCGGATTTACTGGGTGTAAAGGGTGTGTAGGCGGGGTTTCAAGTCAGATGTGAAAATTACGGGCTCAACTCGTAACCTGCGTCTGAAACTGAGACTCTTGAGAG		FALSE	1	1	2.5	4.25	15	1	2	5	10.5	22	k__Bacteria; p__Firmicutes; c__Clostridia; o__Clostridiales; f__Ruminococcaceae
TACGTAGGTGGCGAGCGTTATCCGGATTTACTGGGTGTAAAGGGTGTGTAGGCGGGGTTTCAAGTCAGATGTGAAAATTACGGGCTCAACTCGTAACCTGCATTTGAAACTGAAACTCTTGAGTA		FALSE	1	1	3	10	20	1	6.5	10	14	45	k__Bacteria; p__Firmicutes; c__Clostridia; o__Clostridiales; f__Ruminococcaceae; g__; s__
TACGTAGGTGGCGAGCGTTATCCGGATTTACTGGGTGTAAAGGGTGTGTAGGCGGGGTTTCAAGTCAGATGTGAAAATTACGGGCTCAACCCGTAACCTGCGTCTGAAACTGAGACTCTTGAGAG		FALSE	1	1	1	1	5	1	1	5	9	26	k__Bacteria; p__Firmicutes; c__Clostridia; o__Clostridiales; f__Ruminococcaceae
TACGTAGGTGGCGAGCGTTATCCGGATTTACTGGGTGTAAAGGGTGTGTAGGCGGGGTTTCAAGTCAGATGTGAAAATTACGGGCTCAACCCGTAACCTGCATTTGAAACTGAAACTCTTGAGTA		FALSE	1	1	1	1	3	1	1	1	3	6	k__Bacteria; p__Firmicutes; c__Clostridia; o__Clostridiales; f__Ruminococcaceae
TACGTAGGTGGCGAGCGTTATCCGGATTTACTGGGTGTAAAGGGTGTGTAGGCGGGGTGGCAAGTCAGATGTGAAAACTATGGGCTCAACTCATAACTTGCATTTGAAACTGTCAGTCTTGAGGG		FALSE	1	1	1	2.25	34	1	1	3	8	42	k__Bacteria; p__Firmicutes; c__Clostridia; o__Clostridiales; f__Ruminococcaceae; g__; s__
TACGTAGGTGGCGAGCGTTATCCGGATTTACTGGGTGTAAAGGGTGTGTAGGCGGGGTGCCAAGTCAGATGTGAAATCCATGAGCTTAACTCATGGCTTGCATCTGATACTGGTGCTCTTGAGTA		FALSE	1	1	1	1	14	1	1	3	6	11	k__Bacteria; p__Firmicutes; c__Clostridia; o__Clostridiales; f__Clostridiaceae; g__Clostridium; s__stercorarium
TACGTAGGTGGCGAGCGTTATCCGGATTTACTGGGTGTAAAGGGTGTGTAGGCGGGGTGCCAAGTCAGATGTGAAAACCATGGGCTCAACCCATGACTTGCATCTGATACTGGTGCTCTTGAGTA		FALSE	1	1	1	1	10	1	1	1	3	17	k__Bacteria; p__Firmicutes; c__Clostridia; o__Clostridiales
TACGTAGGTGGCGAGCGTTATCCGGATTTACTGGGTGTAAAGGGTGTGTAGGCGGGGCTGCAAGTCAGAAGTGAAAATTATTGGCTTAACCAATAACCTGCTTTTGAGACTGTGGCTCTTGAGGG		FALSE	1	1	1	1	9	1	3	5	8	20	k__Bacteria; p__Firmicutes; c__Clostridia; o__Clostridiales
TACGTAGGTGGCGAGCGTTATCCGGATTTACTGGGTGTAAAGGGTGTGTAGGCGGGGATTCAAGTCAGATGTGAAAACTATGGGCTTAACTCATAGCCTGCATTTGAAACTGAATTTCTTGAGTG		FALSE	1	1	1	1	15	1	1	1	1.5	12	k__Bacteria; p__Firmicutes; c__Clostridia; o__Clostridiales; f__Ruminococcaceae; g__; s__
TACGTAGGTGGCGAGCGTTATCCGGATTTACTGGGTGTAAAGGGTGTGTAGGCGGGGATGCAAGTCAGGCGTGAAAATTATGGGCTCAACCCATAACCTGCGTTTGAAACTGTATTTCTTGAGGA		FALSE	1	1	1	1	3	1	1	1	3	14	k__Bacteria; p__Firmicutes; c__Clostridia; o__Clostridiales; f__Ruminococcaceae
TACGTAGGTGGCGAGCGTTATCCGGATTTACTGGGTGTAAAGGGTGTGTAGGCGGGGATGCAAGTCAGATGTGAAAACTGTCGGCTCAACTGACAGCCTGCATTTGAAACTGCGTTTCTTGAGTG		FALSE	1	1	4	7.25	18	1	1	1	3	29	k__Bacteria; p__Firmicutes; c__Clostridia; o__Clostridiales; f__Ruminococcaceae
TACGTAGGTGGCGAGCGTTATCCGGATTTACTGGGTGTAAAGGGTGTGTAGGCGGGGATGCAAGTCAGATGTGAAAACGATCGGCTCAACTGATCGCCTGCATTTGAAACTGCGTTTCTTGAGAG		FALSE	1	1	1	3	12	1	1	1	3	13	k__Bacteria; p__Firmicutes; c__Clostridia; o__Clostridiales; f__Ruminococcaceae; g__; s__
TACGTAGGTGGCGAGCGTTATCCGGATTTACTGGGTGTAAAGGGTGTGTAGGCGGGGATGCAAGTCAGAAGTGAAAATCATGGGCTCAACTCATGACCTGCTTTTGAAACTGTATTTCTTGAGTG		FALSE	1	1	1	3.25	12	1	3	6	12	25	k__Bacteria; p__Firmicutes; c__Clostridia; o__Clostridiales; f__Ruminococcaceae; g__; s__
TACGTAGGTGGCGAGCGTTATCCGGATTTACTGGGTGTAAAGGGTGTGTAGGCGGGGAGGCAAGTCAGATGTGAAATGTATGAGCTCAACTCATGAAGTGCATTTGAAACTGTTTCTCTTGAGTA		FALSE	1	1	1	1	27	1	1	1	1	51	k__Bacteria; p__Firmicutes; c__Clostridia; o__Clostridiales; f__Ruminococcaceae; g__; s__
TACGTAGGTGGCGAGCGTTATCCGGATTTACTGGGTGTAAAGGGTGTGTAGGCGGGGAGGCAAGTCAGATGTGAAATCTACAGGCTTAACTTGTAGACTGCGTCTGAAACTGTTTTTCTTGAGAG		FALSE	1	1	1	3.25	11	1	1	1	3	15	k__Bacteria; p__Firmicutes; c__Clostridia; o__Clostridiales; f__Ruminococcaceae; g__; s__
TACGTAGGTGGCGAGCGTTATCCGGATTTACTGGGTGTAAAGGGTGTGTAGGCGGGGAGGCAAGTCAGATGTGAAAACTATGGGCTCAACCCATAAAGTGCATTTGAAACTGTTTCTCTTGAGTG		FALSE	1	1	1	4	10	1	1	1	1	10	k__Bacteria; p__Firmicutes; c__Clostridia; o__Clostridiales; f__Ruminococcaceae; g__; s__
TACGTAGGTGGCGAGCGTTATCCGGATTTACTGGGTGTAAAGGGTGTGTAGGCGGGGACGCAAGTCAGGTGTGAAAATTATGGGCTTAACTCATAACCTGCACTTGAAACTGCGTTTCTTGAGAG		FALSE	1	1	1	1.25	6	1	1	4	6.5	34	k__Bacteria; p__Firmicutes; c__Clostridia; o__Clostridiales; f__Ruminococcaceae; g__; s__
TACGTAGGTGGCGAGCGTTATCCGGATTTACTGGGTGTAAAGGGTGTGTAGGCGGGGACGCAAGTCAGGTGTGAAAATTATGGGCTCAACTCATAACCTGCACTTGAAACTGCGTTTCTTGAGAG		FALSE	1	1	1	1	1	1	1	1	1.5	14	k__Bacteria; p__Firmicutes; c__Clostridia; o__Clostridiales; f__Ruminococcaceae; g__; s__
TACGTAGGTGGCGAGCGTTATCCGGATTTACTGGGTGTAAAGGGTGTGTAGGCGGGGACACAAGTCAGGTGTGAAAATTATGGGCTCAACCCATAACCTGCACTTGAAACTGTGTTTCTTGAGAG		FALSE	1	1	1	1	7	1	1	1	1	12	k__Bacteria; p__Firmicutes; c__Clostridia; o__Clostridiales; f__Ruminococcaceae; g__; s__
TACGTAGGTGGCGAGCGTTATCCGGATTTACTGGGTGTAAAGGGTGTGTAGGCGGGGAATCAAGTCAGATGTGAAATCTATGGGCTCAACTCATAGCTTGCATTTGAAACTGATTTTCTTGAGTG		FALSE	1	1	1	1	8	1	1	1	4	9	k__Bacteria; p__Firmicutes; c__Clostridia; o__Clostridiales; f__Ruminococcaceae; g__; s__
TACGTAGGTGGCGAGCGTTATCCGGATTTACTGGGTGTAAAGGGTGTGTAGGCGGGGAAGCAAGTCAGGTGTGAAAATTATGGGCTTAACTCATAACTTGCACTTGAAACTGTTTTTCTTGAGGG		FALSE	1	1	1	4.25	20	1	1	2	8.5	34	k__Bacteria; p__Firmicutes; c__Clostridia; o__Clostridiales; f__Ruminococcaceae; g__; s__
TACGTAGGTGGCGAGCGTTATCCGGATTTACTGGGTGTAAAGGGTGTGTAGGCGGGGAAGCAAGTCAGGTGTGAAAATTATGGGCTCAACTCATAACTTGCACTTGAAACTGTTTTTCTTGAGGG		FALSE	1	1	1	1.5	29	1	1	3	7.5	37	k__Bacteria; p__Firmicutes; c__Clostridia; o__Clostridiales; f__Ruminococcaceae; g__; s__
TACGTAGGTGGCGAGCGTTATCCGGATTTACTGGGTGTAAAGGGTGTGTAGGCGGGGAAGCAAGTCAGGTGTGAAAATGATGGGCTCAACTCATCACTTGCACTTGAAACTGTTTTTCTTGAGGG		FALSE	1	2	4	9.25	32	1	5	11	16.5	101	k__Bacteria; p__Firmicutes; c__Clostridia; o__Clostridiales; f__Ruminococcaceae; g__; s__
TACGTAGGTGGCGAGCGTTATCCGGATTTACTGGGTGTAAAGGGTGTGTAGGCGGGGAAGCAAGTCAGGTGTGAAAATAATGGGCTTAACTCATTACTTGCACTTGAAACTGTTTTTCTTGAGGG		FALSE	1	1	1	1	26	1	1	1	1	1	k__Bacteria; p__Firmicutes; c__Clostridia; o__Clostridiales; f__Ruminococcaceae; g__; s__
TACGTAGGTGGCGAGCGTTATCCGGATTTACTGGGTGTAAAGGGTGTGTAGGCGGGGAAGCAAGTCAGGTGTGAAAATAATGGGCTCAACTCATTACTTGCACTTGAAACTGTTTTTCTTGAGGG		FALSE	1	3.75	7	13	80	1	1	3	9	47	k__Bacteria; p__Firmicutes; c__Clostridia; o__Clostridiales; f__Ruminococcaceae; g__; s__
TACGTAGGTGGCGAGCGTTATCCGGATTTACTGGGTGTAAAGGGTGTGTAGGCGGGGAAGCAAGTCAGATGTGAAATGCCGAGGCTTAACTTCGGCACTGCATTTGAAACTGCATCTCTTGAGAG		FALSE	1	1	1	1	2	1	1	1	1	9	k__Bacteria; p__Firmicutes; c__Clostridia; o__Clostridiales; f__Ruminococcaceae; g__; s__
TACGTAGGTGGCGAGCGTTATCCGGATTTACTGGGTGTAAAGGGTGTGTAGGCGGGGAAGCAAGTCAGATGTGAAAATTATGGGCTTAACTCATAACTTGCATTTGAAACTGTTTTTCTTGAGGG		FALSE	1	1	1	4.5	22	1	1	1	2.5	30	k__Bacteria; p__Firmicutes; c__Clostridia; o__Clostridiales; f__Ruminococcaceae; g__; s__
TACGTAGGTGGCGAGCGTTATCCGGATTTACTGGGTGTAAAGGGTGTGTAGGCGGGGAAGCAAGTCAGATGTGAAAATTATGGGCTCAACCCATAACTTGCATTTGAAACTGTTTTTCTTGAGGG		FALSE	1	1	1	1	4	1	1	3	6	28	k__Bacteria; p__Firmicutes; c__Clostridia; o__Clostridiales; f__Ruminococcaceae; g__; s__
TACGTAGGTGGCGAGCGTTATCCGGATTTACTGGGTGTAAAGGGTGTGTAGGCGGGGAAGCAAGTCAGATGTGAAAACTATGGGCTTAACCCATAAAGTGCATTTGAAACTGTTTCTCTTGAGGA		FALSE	1	1	1	5	15	1	1	1	6	47	k__Bacteria; p__Firmicutes; c__Clostridia; o__Clostridiales; f__Ruminococcaceae; g__; s__
TACGTAGGTGGCGAGCGTTATCCGGATTTACTGGGTGTAAAGGGTGTGTAGGCGGGCTGTCAAGTCAGATGTGAAATGCCGGGGCTTAACTCCGGAGCTGCATTTGAAACTGTCGGTCTTGAGGA		FALSE	1	1	1	4	10	1	3.5	8	11.5	28	k__Bacteria; p__Firmicutes; c__Clostridia; o__Clostridiales; f__Ruminococcaceae
TACGTAGGTGGCGAGCGTTATCCGGATTTACTGGGTGTAAAGGGTGTGTAGGCGGGCTGACAAGTCAGATGTGAAAACTATGGGCTTAACCCATAGCCTGCATTTGAAACTGCCGGTCTTGAGCA		FALSE	1	1	1	1.5	24	2	8.5	15	24.5	53	k__Bacteria; p__Firmicutes; c__Clostridia; o__Clostridiales; f__Ruminococcaceae; g__; s__
TACGTAGGTGGCGAGCGTTATCCGGATTTACTGGGTGTAAAGGGTGTGTAGGCGGGCGTGCAAGTCAGATGTGAAAACTATGGGCTTAACTCATAGCCTGCATTTGAAACTGTGCGTCTTGAGCG		FALSE	1	1	1	6	22	1	1	2	5	33	k__Bacteria; p__Firmicutes; c__Clostridia; o__Clostridiales; f__Ruminococcaceae; g__; s__
TACGTAGGTGGCGAGCGTTATCCGGATTTACTGGGTGTAAAGGGTGTGTAGGCGGGCGTGCAAGTCAGATGTGAAAACTATGGGCTTAACCCATAGCCTGCATTTGAAACTGTATGTCTTGAGAG		FALSE	1	1	1.5	26.25	191	1	3	8	27	248	k__Bacteria; p__Firmicutes; c__Clostridia; o__Clostridiales; f__Ruminococcaceae
TACGTAGGTGGCGAGCGTTATCCGGATTTACTGGGTGTAAAGGGTGTGTAGGCGGGCCTGCAAGTCAGATGTGAAAACTATGGGCTTAACCCATAGCCTGCATTTGAAACTGTGGGTCTTGAGAG		FALSE	1	1	3	7	25	1	2	4	10.5	53	k__Bacteria; p__Firmicutes; c__Clostridia; o__Clostridiales; f__Ruminococcaceae
TACGTAGGTGGCGAGCGTTATCCGGATTTACTGGGTGTAAAGGGTGTGTAGGCGGGATTTCAAGTCAGATGTGAAATACCGGGGCTCAACTCCGGGGCTGCATTTGAAACTGTAATTCTTGAGAG		FALSE	1	1	1	3.25	8	1	3	6	8.5	31	k__Bacteria; p__Firmicutes; c__Clostridia; o__Clostridiales; f__Ruminococcaceae; g__; s__
TACGTAGGTGGCGAGCGTTATCCGGATTTACTGGGTGTAAAGGGTGTGTAGGCGGGATTGCAAGTCAGGTGTGAAATCTTTTGGCTCAACCAAGAGACTGCGCCTGAAACTACAGTTCTTGAGTG		FALSE	1	1	1	1	10	1	1	1	4.5	18	k__Bacteria; p__Firmicutes; c__Clostridia; o__Clostridiales; f__Ruminococcaceae
TACGTAGGTGGCGAGCGTTATCCGGATTTACTGGGTGTAAAGGGTGTGTAGGCGGGATTGCAAGTCAGGTGTGAAAACCATGAGCTTAACTCATGGCTTGCACTTGAAACTGTAGTTCTTGAGGG		FALSE	1	1	2	5	41	1	1	2	5	36	k__Bacteria; p__Firmicutes; c__Clostridia; o__Clostridiales; f__Ruminococcaceae
TACGTAGGTGGCGAGCGTTATCCGGATTTACTGGGTGTAAAGGGTGTGTAGGCGGGATTGCAAGTCAGATGTGAAACTCACGGGCTCAACTCGTGACCTGCATTTGAAACTGTGATTCTTGAGTG		FALSE	1	1	1	1.25	10	1	1	1	1	5	k__Bacteria; p__Firmicutes; c__Clostridia; o__Clostridiales; f__Ruminococcaceae; g__; s__
TACGTAGGTGGCGAGCGTTATCCGGATTTACTGGGTGTAAAGGGTGTGTAGGCGGGATTGCAAGTCAGATGTGAAAATTATGGGCTTAACTCATAACCTGCATTTGAAACTGTGATTCTTGAGTG		FALSE	1	1	1	1	2	1	1	1	3	13	k__Bacteria; p__Firmicutes; c__Clostridia; o__Clostridiales; f__Ruminococcaceae; g__; s__
TACGTAGGTGGCGAGCGTTATCCGGATTTACTGGGTGTAAAGGGTGTGTAGGCGGGATTGCAAGTCAGATGTGAAAATTATGGGCTTAACTCATAACCTGCATTTGAAACTGTGATTCTTGAGGG		FALSE	1	1	1.5	3	12	1	1	1	3	23	k__Bacteria; p__Firmicutes; c__Clostridia; o__Clostridiales; f__Ruminococcaceae; g__; s__
TACGTAGGTGGCGAGCGTTATCCGGATTTACTGGGTGTAAAGGGTGTGTAGGCGGGATTGCAAGTCAGATGTGAAAATTATGGGCTTAACTCATAACCTGCATTTGAAACTGTAGTTCTTGAGGG		FALSE	1	1	1	1	6	1	1	1	4.5	66	k__Bacteria; p__Firmicutes; c__Clostridia; o__Clostridiales; f__Ruminococcaceae; g__; s__
TACGTAGGTGGCGAGCGTTATCCGGATTTACTGGGTGTAAAGGGTGTGTAGGCGGGATTGCAAGTCAGATGTGAAAATTATGGGCTTAACCCATAACTTGCATTTGAAACTGTGATTCTTGAGTG		FALSE	1	1	1	2	7	1	1	1	1	9	k__Bacteria; p__Firmicutes; c__Clostridia; o__Clostridiales; f__Ruminococcaceae; g__; s__
TACGTAGGTGGCGAGCGTTATCCGGATTTACTGGGTGTAAAGGGTGTGTAGGCGGGATTGCAAGTCAGATGTGAAAATTATGGGCTCAACTCATAACTTGCATTTGAAACTGTAGTTCTTGAGGG		FALSE	1	1	1	3	10	1	1	1	1	7	k__Bacteria; p__Firmicutes; c__Clostridia; o__Clostridiales; f__Ruminococcaceae; g__; s__
TACGTAGGTGGCGAGCGTTATCCGGATTTACTGGGTGTAAAGGGTGTGTAGGCGGGATTGCAAGTCAGATGTGAAAATTATGGGCTCAACTCATAACCTGCATTTGAAACTGTAGTTCTTGAGGG		FALSE	1	1	1.5	6	12	1	1	4	11	39	k__Bacteria; p__Firmicutes; c__Clostridia; o__Clostridiales; f__Ruminococcaceae; g__; s__
TACGTAGGTGGCGAGCGTTATCCGGATTTACTGGGTGTAAAGGGTGTGTAGGCGGGATTGCAAGTCAGATGTGAAAATCACGGGCTCAACTCGTGACCTGCATTTGAAACTGTGATTCTTGAGTG		FALSE	1	1	1	3	11	1	4.5	7	12.5	22	k__Bacteria; p__Firmicutes; c__Clostridia; o__Clostridiales; f__Ruminococcaceae; g__; s__
TACGTAGGTGGCGAGCGTTATCCGGATTTACTGGGTGTAAAGGGTGTGTAGGCGGGATTGCAAGTCAGATGTGAAAACTGTCGGCTCAACTGACAGCCTGCATTTGAAACTGTAGTTCTTGAGTG		FALSE	1	1	1	1.25	27	1	1	2	5	11	k__Bacteria; p__Firmicutes; c__Clostridia; o__Clostridiales; f__Ruminococcaceae
TACGTAGGTGGCGAGCGTTATCCGGATTTACTGGGTGTAAAGGGTGTGTAGGCGGGATTGCAAGTCAGATGTGAAAACTATGGGCTTAACTCATAGCCTGCGTCTGAAACTGTAGTTCTTGAGGG		FALSE	1	3	14	25.5	137	1	1	1	15.5	58	k__Bacteria; p__Firmicutes; c__Clostridia; o__Clostridiales; f__Ruminococcaceae; g__; s__
TACGTAGGTGGCGAGCGTTATCCGGATTTACTGGGTGTAAAGGGTGTGTAGGCGGGATTGCAAGTCAGATGTGAAAACTATGGGCTTAACTCATAGCCTGCATTTGAAACTGTAGTTCTTGAGGG		FALSE	1	2.75	12	20.5	64	1	6.5	11	18.5	82	k__Bacteria; p__Firmicutes; c__Clostridia; o__Clostridiales; f__Ruminococcaceae; g__; s__
TACGTAGGTGGCGAGCGTTATCCGGATTTACTGGGTGTAAAGGGTGTGTAGGCGGGATTGCAAGTCAGATGTGAAAACTATGGGCTTAACTCATAGCCTGCATTTGAAACTACAGTTCTTGAGTG		FALSE	1	1	1	2.25	12	1	2.5	9	17	52	k__Bacteria; p__Firmicutes; c__Clostridia; o__Clostridiales; f__Ruminococcaceae; g__; s__
TACGTAGGTGGCGAGCGTTATCCGGATTTACTGGGTGTAAAGGGTGTGTAGGCGGGATTGCAAGTCAGATGTGAAAACTATGGGCTCAACTCATAGCCTGCGTCTGAAACTGTAGTTCTTGAGGG		FALSE	1	2.75	7	16	106	1	13.5	55	108.5	307	k__Bacteria; p__Firmicutes; c__Clostridia; o__Clostridiales; f__Ruminococcaceae; g__; s__
TACGTAGGTGGCGAGCGTTATCCGGATTTACTGGGTGTAAAGGGTGTGTAGGCGGGATTGCAAGTCAGATGTGAAAACTATGGGCTCAACTCATAGCCTGCATTTGAAACTGTAGTTCTTGAGGG		FALSE	1	1	5	8.25	22	1	1.5	8	16	38	k__Bacteria; p__Firmicutes; c__Clostridia; o__Clostridiales; f__Ruminococcaceae
TACGTAGGTGGCGAGCGTTATCCGGATTTACTGGGTGTAAAGGGTGTGTAGGCGGGATGGCAAGTCAGATGTGAAAATTATGGGCTCAACTCATAACTTGCATTTGAAACTGTTGTTCTTGATGG		FALSE	1	1	1	1	6	1	1	1	4	53	k__Bacteria; p__Firmicutes; c__Clostridia; o__Clostridiales; f__Ruminococcaceae; g__; s__
TACGTAGGTGGCGAGCGTTATCCGGATTTACTGGGTGTAAAGGGTGTGTAGGCGGGATGGCAAGTCAGATGTGAAAACTATGGGCTCAACTCATAGCCTGCATTTGAAACTGTCGTTCTTGAGGG		FALSE	1	1	1	2	55	1	1	2	6	43	k__Bacteria; p__Firmicutes; c__Clostridia; o__Clostridiales; f__Ruminococcaceae
TACGTAGGTGGCGAGCGTTATCCGGATTTACTGGGTGTAAAGGGTGTGTAGGCGGGATCGCAAGTCAGATGTGAAAATTATGGGCTTAACTCATAACCTGCATTTGAAACTGCGATTCTTGAGTA		FALSE	1	1	1	3	9	1	1	1	4	23	k__Bacteria; p__Firmicutes; c__Clostridia; o__Clostridiales; f__Ruminococcaceae; g__; s__
TACGTAGGTGGCGAGCGTTATCCGGATTTACTGGGTGTAAAGGGTGTGTAGGCGGGATAGCAAGTCAGGTGTGAAAACTGTGGGCTTAACTCACAGACTGCGCCTGAAACTGTTGTTCTTGAGTG		FALSE	1	1	1	1	8	1	1	1	3	11	k__Bacteria; p__Firmicutes; c__Clostridia; o__Clostridiales; f__Ruminococcaceae; g__; s__
TACGTAGGTGGCGAGCGTTATCCGGATTTACTGGGTGTAAAGGGTGTGTAGGCGGGATAGCAAGTCAGATGTGAAAATTATGGGCTTAACTCATAACTTGCATTTGAAACTGTTGTTCTTGAGGG		FALSE	1	1	1	1.25	13	1	1	1	2	17	k__Bacteria; p__Firmicutes; c__Clostridia; o__Clostridiales; f__Ruminococcaceae; g__; s__
TACGTAGGTGGCGAGCGTTATCCGGATTTACTGGGTGTAAAGGGTGTGTAGGCGGGATAGCAAGTCAGATGTGAAAATTATGGGCTCAACTCATAACTTGCATTTGAAACTGTTGTTCTTGAGGG		FALSE	1	1	1	1	8	1	1	1	1	14	k__Bacteria; p__Firmicutes; c__Clostridia; o__Clostridiales; f__Ruminococcaceae; g__; s__
TACGTAGGTGGCGAGCGTTATCCGGATTTACTGGGTGTAAAGGGTGTGTAGGCGGGATAGCAAGTCAGATGTGAAAATTATGGGCTCAACTCATAAACTGCGTCTGAAACTGTTGTTCTTGAGTG		FALSE	1	1	1	3	10	1	1	2	7	16	k__Bacteria; p__Firmicutes; c__Clostridia; o__Clostridiales; f__Ruminococcaceae; g__; s__
TACGTAGGTGGCGAGCGTTATCCGGATTTACTGGGTGTAAAGGGTGTGTAGGCGGGATAGCAAGTCAGATGTGAAAACTATGGGCTCAACTCATAGCCTGCGTCTGAAACTGTTGTTCTTGAGGG		FALSE	1	1	1	1	2	1	1	1	1	29	k__Bacteria; p__Firmicutes; c__Clostridia; o__Clostridiales; f__Ruminococcaceae; g__; s__
TACGTAGGTGGCGAGCGTTATCCGGATTTACTGGGTGTAAAGGGTGTGTAGGCGGGATAGCAAGTCAGATGTGAAAACTATGGGCTCAACTCATAGCCTGCGTCTGAAACTACTGTTCTTGAGGG		FALSE	1	1	1	1	3	1	1	4	8	27	k__Bacteria; p__Firmicutes; c__Clostridia; o__Clostridiales; f__Ruminococcaceae; g__; s__
TACGTAGGTGGCGAGCGTTATCCGGATTTACTGGGTGTAAAGGGTGTGTAGGCGGGATAGCAAGTCAGATGTGAAAACTATGGGCTCAACTCATAGCCTGCATTTGAAACTGTTGTTCTTGAGGG		FALSE	1	1	1	2.25	9	1	1	1	1	6	k__Bacteria; p__Firmicutes; c__Clostridia; o__Clostridiales; f__Ruminococcaceae; g__; s__
TACGTAGGTGGCGAGCGTTATCCGGATTTACTGGGTGTAAAGGGTGTGTAGGCGGGAGAGCAAGTCAGATGTGAAAACTATGGGCTCAACTCATAAAGTGCATTTGAAACTGTTCTTCTTGAGGA		FALSE	1	1	1	1.5	10	1	1	1	2	8	k__Bacteria; p__Firmicutes; c__Clostridia; o__Clostridiales; f__Ruminococcaceae; g__; s__
TACGTAGGTGGCGAGCGTTATCCGGATTTACTGGGTGTAAAGGGTGTGTAGGCGGGACTGTAAGTCAGATGTGAAAACTGCCGGCTCAACTGGCAGCCTGCATTTGAAACTGCGGTTCTTGAGTG		FALSE	1	1.75	4.5	7	40	1	1	5	8.5	113	k__Bacteria; p__Firmicutes; c__Clostridia; o__Clostridiales; f__Ruminococcaceae
TACGTAGGTGGCGAGCGTTATCCGGATTTACTGGGTGTAAAGGGTGTGTAGGCGGGACTGTAAGTCAGATGTGAAAACTGCCGGCTCAACCGGCAGCCTGCATTTGAAACTGCGGTTCTTGAGTG		FALSE	1	1	3.5	7	24	1	3.5	11	15.5	47	k__Bacteria; p__Firmicutes; c__Clostridia; o__Clostridiales; f__Ruminococcaceae
TACGTAGGTGGCGAGCGTTATCCGGATTTACTGGGTGTAAAGGGTGTGTAGGCGGGACTGCAAGTCAGATGTGAAAATTATGGGCTCAACTCATAACCTGCATTTGAAACTGTGGTTCTTGAGAG		FALSE	1	1	1	1.25	11	1	1	3	7.5	36	k__Bacteria; p__Firmicutes; c__Clostridia; o__Clostridiales; f__Ruminococcaceae; g__; s__
TACGTAGGTGGCGAGCGTTATCCGGATTTACTGGGTGTAAAGGGTGTGTAGGCGGGACTGCAAGTCAGATGTGAAAATTATGGGCTCAACCCATAACCTGCATTTGAGACTGTGGTTCTTGAGTG		FALSE	1	1	1	1	1	1	1	1	2	11	k__Bacteria; p__Firmicutes; c__Clostridia; o__Clostridiales; f__Ruminococcaceae; g__; s__
TACGTAGGTGGCGAGCGTTATCCGGATTTACTGGGTGTAAAGGGTGTGTAGGCGGGACTGCAAGTCAGATGTGAAAATTACGGGCTCAACTCGTAACCTGCATTTGAAACTGTGGTTCTTGAGAG		FALSE	1	1	5	9.5	22	1	3.5	8	13.5	38	k__Bacteria; p__Firmicutes; c__Clostridia; o__Clostridiales; f__Ruminococcaceae; g__; s__
TACGTAGGTGGCGAGCGTTATCCGGATTTACTGGGTGTAAAGGGTGTGTAGGCGGGACTGCAAGTCAGATGTGAAAATCATGGGCTCAACTCATGACCTGCATTTGAAACTGTGGTTCTTGAGGG		FALSE	1	2	4	9.25	38	1	1.5	5	13	93	k__Bacteria; p__Firmicutes; c__Clostridia; o__Clostridiales; f__Ruminococcaceae; g__; s__
TACGTAGGTGGCGAGCGTTATCCGGATTTACTGGGTGTAAAGGGTGTGTAGGCGGGACTGCAAGTCAGATGTGAAAATCACGGGCTTAACTCGTGACCTGCATTTGAAACTGTGGTTCTTGAGGG		FALSE	1	1	4	11.25	57	1	2.5	7	10	26	k__Bacteria; p__Firmicutes; c__Clostridia; o__Clostridiales; f__Ruminococcaceae; g__; s__
TACGTAGGTGGCGAGCGTTATCCGGATTTACTGGGTGTAAAGGGTGTGTAGGCGGGACTGCAAGTCAGATGTGAAAATCACGGGCTCAACTCGTGACCTGCATTTGAAACTGTGGTTCTTGAGGG		FALSE	1	1	1	2.25	7	1	1	6	11	38	k__Bacteria; p__Firmicutes; c__Clostridia; o__Clostridiales; f__Ruminococcaceae; g__; s__
TACGTAGGTGGCGAGCGTTATCCGGATTTACTGGGTGTAAAGGGTGTGTAGGCGGGACTGCAAGTCAGATGTGAAAACTGTCGGCTCAACTGACAGCCTGCATTTGAAACTGTGGTTCTTGAGTG		FALSE	1	1	1	1	7	1	1	2	5	21	k__Bacteria; p__Firmicutes; c__Clostridia; o__Clostridiales; f__Ruminococcaceae
TACGTAGGTGGCGAGCGTTATCCGGATTTACTGGGTGTAAAGGGTGTGTAGGCGGGACTGCAAGTCAGATGTGAAAACTGTCGGCTCAACTGACAGCCTGCATTTGAAACTGTGGTTCTTGAGAG		FALSE	1	1	1	1.25	4	1	1	2	4	13	k__Bacteria; p__Firmicutes; c__Clostridia; o__Clostridiales; f__Ruminococcaceae; g__; s__
TACGTAGGTGGCGAGCGTTATCCGGATTTACTGGGTGTAAAGGGTGTGTAGGCGGGACTGCAAGTCAGATGTGAAAACTGCCGGCTCAACCGGCAGCCTGCATTTGAAACTGTGGTTCTTGAGTG		FALSE	1	1	1	1	2	1	1	1	2	16	k__Bacteria; p__Firmicutes; c__Clostridia; o__Clostridiales; f__Ruminococcaceae
TACGTAGGTGGCGAGCGTTATCCGGATTTACTGGGTGTAAAGGGTGTGTAGGCGGGACTGCAAGTCAGATGTGAAAACTATGGGCTTAACTCATAGCCTGCATTTGAAACTGTGGTTCTTGAGTG		FALSE	1	1	1	1	41	1	1	1	5	80	k__Bacteria; p__Firmicutes; c__Clostridia; o__Clostridiales; f__Ruminococcaceae; g__; s__
TACGTAGGTGGCGAGCGTTATCCGGATTTACTGGGTGTAAAGGGTGTGTAGGCGGGACTGCAAGTCAGATGTGAAAACTATGGGCTTAACTCATAGCCTGCATTTGAAACTGTGGTTCTTGAGGG		FALSE	1	9	15	25.5	96	1	6.5	14	27.5	163	k__Bacteria; p__Firmicutes; c__Clostridia; o__Clostridiales; f__Ruminococcaceae; g__; s__
TACGTAGGTGGCGAGCGTTATCCGGATTTACTGGGTGTAAAGGGTGTGTAGGCGGGACTGCAAGTCAGATGTGAAAACTATGGGCTCAACTCATAGCCTGCATTTGAAACTGTGGTTCTTGAGTG		FALSE	1	1	1	1	6	1	1	10	14.5	79	k__Bacteria; p__Firmicutes; c__Clostridia; o__Clostridiales; f__Ruminococcaceae
TACGTAGGTGGCGAGCGTTATCCGGATTTACTGGGTGTAAAGGGTGTGTAGGCGGGACTGCAAGTCAGATGTGAAAACTATGGGCTCAACTCATAGCCTGCATTTGAAACTGTGGTTCTTGAGGG		FALSE	1	1	1	1	8	1	1	1	5	23	k__Bacteria; p__Firmicutes; c__Clostridia; o__Clostridiales; f__Ruminococcaceae
TACGTAGGTGGCGAGCGTTATCCGGATTTACTGGGTGTAAAGGGTGTGTAGGCGGGACTGCAAGTCAGATGTGAAAACTATGGGCTCAACCCATAGCCTGCATTTGAAACTGCGGATCTTGAGTG		FALSE	1	1	1	1	9	1	1	1	5.5	38	k__Bacteria; p__Firmicutes; c__Clostridia; o__Clostridiales; f__Ruminococcaceae; g__Oscillospira; s__
TACGTAGGTGGCGAGCGTTATCCGGATTTACTGGGTGTAAAGGGTGTGTAGGCGGGACTGCAAGTCAGATGTGAAAACTATGAGCTCAACTCATAGCCTGCATTTGAAACTGTGGATCTTGAGTG		FALSE	1	1	1	1	1	1	1	1	1.5	41	k__Bacteria; p__Firmicutes; c__Clostridia; o__Clostridiales; f__Ruminococcaceae
TACGTAGGTGGCGAGCGTTATCCGGATTTACTGGGTGTAAAGGGTGTGTAGGCGGGACTGCAAGTCAGATGTGAAAACTATCGGCTCAACTGATAGCTTGCATTTGAAACTGTGGTTCTTGAGTG		FALSE	1	4	7	12	50	1	4	6	12.5	47	k__Bacteria; p__Firmicutes; c__Clostridia; o__Clostridiales; f__Ruminococcaceae; g__; s__
TACGTAGGTGGCGAGCGTTATCCGGATTTACTGGGTGTAAAGGGTGTGTAGGCGGGACTGCAAGTCAGATGTGAAAACGACCGGCTCAACTGGTCGCCTGCATTTGAAACTGCGGTTCTTGAGTG		FALSE	1	1	1	1	14	1	1	1	1	7	k__Bacteria; p__Firmicutes; c__Clostridia; o__Clostridiales; f__Ruminococcaceae
TACGTAGGTGGCGAGCGTTATCCGGATTTACTGGGTGTAAAGGGTGTGTAGGCGGGACTGCAAGTCAGAAGTGAAAATTATGGGCTTAACTCATAACTTGCTTTTGAAACTGTGGTTCTTGAGGG		FALSE	1	1	1	3	11	1	2	5	8.5	35	k__Bacteria; p__Firmicutes; c__Clostridia; o__Clostridiales; f__Ruminococcaceae; g__; s__
TACGTAGGTGGCGAGCGTTATCCGGATTTACTGGGTGTAAAGGGTGTGTAGGCGGGACTGCAAGTCAGAAGTGAAAATTATGGGCTCAACTCATAACTTGCTTTTGAAACTGTGGTTCTTGAGGG		FALSE	1	1	1	1	1	1	1	1	5.5	15	k__Bacteria; p__Firmicutes; c__Clostridia; o__Clostridiales; f__Ruminococcaceae; g__; s__
TACGTAGGTGGCGAGCGTTATCCGGATTTACTGGGTGTAAAGGGTGTGTAGGCGGGACGGCAAGTCAGATGTGAAAATTATGGGCTCAACTCATAACTTGCATTTGAAACTGTAGTTCTTGAGGG		FALSE	1	1	1	1	1	1	1	1	3	24	k__Bacteria; p__Firmicutes; c__Clostridia; o__Clostridiales; f__Ruminococcaceae; g__; s__
TACGTAGGTGGCGAGCGTTATCCGGATTTACTGGGTGTAAAGGGTGTGTAGGCGGGACAGCAAGTCAGATGTGAAAATTATGGGCTTAACTCATAACTTGCATTTGAAACTGTAGTTCTTGAGGG		FALSE	1	1	1	3.25	7	1	1	1	3	17	k__Bacteria; p__Firmicutes; c__Clostridia; o__Clostridiales; f__Ruminococcaceae; g__; s__
TACGTAGGTGGCGAGCGTTATCCGGATTTACTGGGTGTAAAGGGTGTGTAGGCGGGAATGCAAGTCAGATGTGAAAATTATGGGCTTAACTCATAACCTGCATTTGAAACTGTATTTCTTGAGAG		FALSE	1	1	1	2	26	1	1	1	3.5	18	k__Bacteria; p__Firmicutes; c__Clostridia; o__Clostridiales; f__Ruminococcaceae; g__; s__
TACGTAGGTGGCGAGCGTTATCCGGATTTACTGGGTGTAAAGGGTGTGTAGGCGGGAATGCAAGTCAGATGTGAAAATTATGGGCTCAACTCATAACCTGCATTTGAAACTGTATTTCTTGAGAG		FALSE	1	3.75	11	17.25	56	1	13.5	20	33	147	k__Bacteria; p__Firmicutes; c__Clostridia; o__Clostridiales; f__Ruminococcaceae; g__; s__
TACGTAGGTGGCGAGCGTTATCCGGATTTACTGGGTGTAAAGGGTGTGTAGGCGGGAAGGCAAGTCAGATGTGAAAATTATGGGCTTAACTCATAACCTGCATTTGAAACTGCTTTTCTTGAGAG		FALSE	1	1	1	2	23	1	1	3	4	10	k__Bacteria; p__Firmicutes; c__Clostridia; o__Clostridiales; f__Ruminococcaceae; g__; s__
TACGTAGGTGGCGAGCGTTATCCGGATTTACTGGGTGTAAAGGGTGTGTAGGCGGGAAGGCAAGTCAGATGTGAAAACTATGGGCTCAACTCATAGCCTGCATTTGAAACTGTTTTTCTTGAGAG		FALSE	1	1	1	1.25	9	1	1	2	7	74	k__Bacteria; p__Firmicutes; c__Clostridia; o__Clostridiales; f__Ruminococcaceae; g__; s__
TACGTAGGTGGCGAGCGTTATCCGGATTTACTGGGTGTAAAGGGTGTGTAGGCGGGAAGGCAAGTCAGATGTGAAAACCATGGGCTCAACTCATGGCCTGCATTTGAAACTGTTTTTCTTGAGAG		FALSE	1	1	1	1	22	1	1	4	7.5	31	k__Bacteria; p__Firmicutes; c__Clostridia; o__Clostridiales; f__Ruminococcaceae
TACGTAGGTGGCGAGCGTTATCCGGATTTACTGGGTGTAAAGGGTGTGTAGGCGGGAAGACAAGTCAGATGTGAAATGCCGGGGCTTAACTCCGGAGCTGCATTTGAAACTGTCATTCTTGAGAG		FALSE	1	1	1	1	3	1	1	1	1	40	k__Bacteria; p__Firmicutes; c__Clostridia; o__Clostridiales; f__Ruminococcaceae; g__; s__
TACGTAGGTGGCGAGCGTTATCCGGATTTACTGGGTGTAAAGGGTGTGTAGGCGGGAAAGCAAGTCGGATGTGAAAATTATGGGCTTAACTCATAACCTGCGTCCGAAACTACATTTCTTGAGAG		FALSE	1	4	7	14.25	37	1	1	6	12	40	k__Bacteria; p__Firmicutes; c__Clostridia; o__Clostridiales; f__Ruminococcaceae; g__; s__
TACGTAGGTGGCGAGCGTTATCCGGATTTACTGGGTGTAAAGGGTGTGTAGGCGGGAAAGCAAGTCAGATGTGAAAATCATGGGCTCAACTCATGACCTGCGTCTGAAACTACGGTTCTTGAGGG		FALSE	1	1	1	1.25	16	1	1	1	1	23	k__Bacteria; p__Firmicutes; c__Clostridia; o__Clostridiales; f__Ruminococcaceae; g__; s__
TACGTAGGTGGCGAGCGTTATCCGGATTTACTGGGTGTAAAGGGTGTGTAGGCGGGAAAGCAAGTCAGATGTGAAAACTATGGGCTCAACTCATAGCCTGCATTTGAAACTGTTTTTCTCGAGAG		FALSE	1	1	1	1	4	1	1	1	3	46	k__Bacteria; p__Firmicutes; c__Clostridia; o__Clostridiales; f__Ruminococcaceae
TACGTAGGTGGCGAGCGTTATCCGGATTTACTGGGTGTAAAGGGTGTGTAGGCGGCTTGGCAAGTCAGATGTGAAACCTCAAGGCTTAACCTTGAGCTTGCATTTGATACTACTGAGCTTGAGAG		FALSE	1	1	1	1	3	1	1	1	3	24	k__Bacteria
TACGTAGGTGGCGAGCGTTATCCGGATTTACTGGGTGTAAAGGGTGTGTAGGCGGATTGACAAGTCAGATGTGAAAACTATGGGCTTAACCCATAGCCTGCATTTGAAACTGCCGATCTTGAGCG		FALSE	1	1	1	1	9	1	1	1	3	47	k__Bacteria; p__Firmicutes; c__Clostridia; o__Clostridiales; f__Ruminococcaceae; g__; s__
TACGTAGGTGGCGAGCGTTATCCGGATTTACTGGGTGTAAAGGGTGTGTAGGCGGATATTCAAGTCAGATGTGAAAACTATGGGCTTAACCCATAGCCTGCATTTGAAACTGTATATCTTGAGCG		FALSE	1	1	3	6	27	1	4.5	8	17	34	k__Bacteria; p__Firmicutes; c__Clostridia; o__Clostridiales; f__Ruminococcaceae; g__; s__
TACGTAGGTGGCGAGCGTTATCCGGATTTACTGGGTGTAAAGGGTGTGTAGGCGGATATTCAAGTCAGATGTGAAAACTATGGGCTCAACCCATAGCCTGCATTTGAAACTGTATATCTTGAGCG		FALSE	1	1	1	1	126	1	1	1	1	22	k__Bacteria; p__Firmicutes; c__Clostridia; o__Clostridiales; f__Ruminococcaceae; g__; s__
TACGTAGGTGGCGAGCGTTATCCGGATTTACTGGGTGTAAAGGGTGTGTAGGCGGAGGATCAAGTCAGATGTGAAAATTATGGGCTCAACTCATAACTTGCATTTGAAACTGATCTCCTTGAGTG		FALSE	1	1	1	3	10	1	7.5	12	18.5	33	k__Bacteria; p__Firmicutes; c__Clostridia; o__Clostridiales; f__Ruminococcaceae; g__; s__
TACGTAGGTGGCGAGCGTTATCCGGATTTACTGGGTGTAAAGGGTGTGTAGGCGGAGAGGCAAGTCAGGTGTGAAAATTATGGGCTCAACTCATAACTTGCGCCTGAAACTGTTTCCCTTGAGTG		FALSE	1	1	1	1	14	1	1	1	3	10	k__Bacteria; p__Firmicutes; c__Clostridia; o__Clostridiales; f__Ruminococcaceae; g__; s__
TACGTAGGTGGCGAGCGTTATCCGGATTTACTGGGTGTAAAGGGTGTGTAGGCGGAGAGGCAAGTCAGGCGTGAAAACTATGGGCTCAACCCGTAAATTGCGCTTGAAACTGTTTCCCTTGAGTG		FALSE	1	1	1	3	10	1	1	3	6.5	14	k__Bacteria; p__Firmicutes; c__Clostridia; o__Clostridiales; f__Ruminococcaceae; g__; s__
TACGTAGGTGGCGAGCGTTATCCGGATTTACTGGGTGTAAAGGGTGTGTAGGCGGAGAAGCAAGTCGGATGTGAAATTTACGGGCTTAACTCGTGAACTGCGTCCGAAACTGCATCCCTTGAGAG		FALSE	1	1	3.5	6	26	1	3	8	15.5	50	k__Bacteria; p__Firmicutes; c__Clostridia; o__Clostridiales; f__Ruminococcaceae
TACGTAGGTGGCGAGCGTTATCCGGATTTACTGGGTGTAAAGGGTGTGTAGGCGGACTGACAAGTCAGGTGTGAAATCCATCGGCTTAACCGATGAACTGCACTTGAAACTGCCAGCCTTGAGGG		FALSE	1	1	1	1	8	1	1	4	6	25	k__Bacteria; p__Firmicutes; c__Clostridia; o__Clostridiales
TACGTAGGTGGCGAGCGTTATCCGGATTTACTGGGTGTAAAGGGTGTGTAGGCGGACTGACAAGTCAGGTGTGAAATCCATCGGCTCAACCGATGAACTGCACTTGAAACTGCCAGCCTTGAGGG		FALSE	1	1	1	3	7	1	1	1	3.5	26	k__Bacteria; p__Firmicutes; c__Clostridia; o__Clostridiales
TACGTAGGTGGCGAGCGTTATCCGGATTTACTGGGTGTAAAGGGTGTGTAGGCGGACTGACAAGTCAGATGTGAAATAACAGGGCTTAACCTTGGAACTGCATTTGAAACTGCCGGTCTTGAGAG		FALSE	1	1	1	1	9	1	1	1	1	12	k__Bacteria; p__Firmicutes; c__Clostridia; o__Clostridiales; f__Ruminococcaceae
TACGTAGGTGGCGAGCGTTATCCGGATTTACTGGGTGTAAAGGGTGTGTAGGCGGACTAGCAAGTCAGGTGTGAAATCCATCGGCTTAACCGATGAACTGCACTTGAAACTGTTGGCCTTGAGGG		FALSE	1	1	2	5.25	22	1	6.5	11	19.5	39	k__Bacteria; p__Firmicutes; c__Clostridia; o__Clostridiales
TACGTAGGTGGCGAGCGTTATCCGGATTTACTGGGTGTAAAGGGTGTGTAGGCGGACCGACAAGTCAGGTGTGAAATCCATTGGCTTAACCAATGAACTGCACTTGAAACTGTAGGCCTTGAGAG		FALSE	1	1	1	1	7	1	1	1	3	8	k__Bacteria; p__Firmicutes; c__Clostridia; o__Clostridiales; f__Ruminococcaceae
TACGTAGGTGGCGAGCGTTATCCGGATTTACTGGGTGTAAAGGGTGTGTAGGCGGAAAGGCAAGTCAGATGTGAAAGAGCGGGGCTCAACCCCGAAACTGCATTTGAAACTGTTTTTCTTGAGAG		FALSE	1	1	1	1	3	1	1	1	1	16	k__Bacteria; p__Firmicutes; c__Clostridia; o__Clostridiales; f__Ruminococcaceae; g__; s__
TACGTAGGTGGCGAGCGTTATCCGGATTTACTGGGTGTAAAGGGTGTGTAGGCGGAAAAGCAAGTCAGGCGTGAAAACTACGGGCTCAACCCGTAAATTGCGCTTGAAACTGTTTTCCTTGAGTG		FALSE	1	1	4.5	9.25	33	1	1	1	5	25	k__Bacteria; p__Firmicutes; c__Clostridia; o__Clostridiales; f__Ruminococcaceae; g__; s__
TACGTAGGTGGCGAGCGTTATCCGGATTTACTGGGTGTAAAGGGTGTGTAGGCGGAAAAGCAAGTCAGATGTGAAAACTATGGGCTCAACTCATAGCCTGCATTTGAAACTGTTTTTCTCGAGAG		FALSE	1	1	1	3	11	1	1	7	12.5	35	k__Bacteria; p__Firmicutes; c__Clostridia; o__Clostridiales; f__Ruminococcaceae; g__; s__
TACGTAGGTGGCGAGCGTTATCCGGATTTACTGGGTGTAAAGGGTGTGTAGGCGGAAAAGCAAGTCAGATGTGAAAACTATGGGCCTAACTCATAGCCTGCATTTGAAACTGTTTTTCTCGAGAG		FALSE	1	1	2	5.5	25	1	1	5	11	54	k__Bacteria; p__Firmicutes; c__Clostridia; o__Clostridiales; f__Ruminococcaceae; g__; s__
TACGTAGGTGGCGAGCGTTATCCGGATTTACTGGGTGTAAAGGGTGTGCAGGCGGGTCAGCAAGTCAGATGTGAAAATTATGGGCTTAACTCATAACTTGCATTTGAAACTGTTGATCTTGAGTA		FALSE	1	1	1	1	3	1	1	1	2	30	k__Bacteria; p__Firmicutes; c__Clostridia; o__Clostridiales; f__Ruminococcaceae; g__; s__
TACGTAGGTGGCGAGCGTTATCCGGATTTACTGGGTGTAAAGGGTGTGCAGGCGGGACTGCAAGTCAGGAGTGAAAATTATGGGCTTAACTCATAACCTGCTCTTGAAACTGTGGTTCTTGAGGG		FALSE	1	1	1	1	7	1	1	1	1	11	k__Bacteria; p__Firmicutes; c__Clostridia; o__Clostridiales; f__Ruminococcaceae; g__; s__
TACGTAGGTGGCGAGCGTTATCCGGATTTACTGGGTGTAAAGGGTGTGCAGGCGGGACTGCAAGTCAGAAGTGAAAATTATGGGCTTAACCCATAACCTGCTTTTGAAACTGTGGTTCTTGAGGG		FALSE	1	1	1	1	6	1	1	1	3	13	k__Bacteria; p__Firmicutes; c__Clostridia; o__Clostridiales; f__Ruminococcaceae
TACGTAGGTGGCGAGCGTTATCCGGATTTACTGGGTGTAAAGGGTGCGCAGGCGGGATCTTAAGTTGGATGTGAAATACTGAGGCTCAACCTCGGAACTGCATCCAAAACTGAGATTCTTGAGTG		FALSE	1	1	1	1.5	6	1	1	1	3	14	k__Bacteria
TACGTAGGTGGCGAGCGTTATCCGGATTTACTGGGTGTAAAGGGTGAGTAGGCGGGATTGCAAGTCAGATGTGAAAATCATGGGCTCAACTCATGACCTGCATTTGAAACTGTAATTCTTGAGTA		FALSE	1	1	3	6.25	10	1	3	6	14	30	k__Bacteria; p__Firmicutes; c__Clostridia; o__Clostridiales; f__Ruminococcaceae; g__; s__
TACGTAGGTGGCGAGCGTTATCCGGATTTACTGGGTGTAAAGGGTGAGTAGGCGGGATTGCAAGTCAGAAGTGAAAATCATGGGCTTAACTCATGACCTGCTTTTGAAACTGTAATTCTTGAGTG		FALSE	1	1	1	1	7	1	1	1	4	10	k__Bacteria; p__Firmicutes; c__Clostridia; o__Clostridiales; f__Ruminococcaceae; g__; s__
TACGTAGGTGGCGAGCGTTATCCGGATTTACTGGGTGTAAAGGGTGAGTAGGCGGGACTGCAAGTCAGAAGTGAAAATCATAGGCTCAACCTATGACCTGCTTTTGAAACTGTAGTTCTTGAGTG		FALSE	1	1	2	5	18	1	1	3	8	18	k__Bacteria; p__Firmicutes; c__Clostridia; o__Clostridiales; f__Ruminococcaceae
TACGTAGGTGGCGAGCGTTATCCGGATTTACTGGGTGTAAAGGGCGTGTAGGCGGTTTTGCAAGTCAGAAGTGAAATTCCCGGGCTTAACTCGGGCGCTGCTTCTGAAACTGTAGAACTTGAGTA		FALSE	1	1	1	3.25	30	1	1	5	24.5	133	k__Bacteria; p__Firmicutes; c__Clostridia; o__Clostridiales; f__Clostridiaceae; g__Clostridium; s__
TACGTAGGTGGCGAGCGTTATCCGGATTTACTGGGTGTAAAGGGCGCGTAGGCGGGGTTGCAAGTCAGATGTGAAATCTATGGGCTTAACTCATAAACTGCATTTGAAACTGTAACTCTTGAGTG		FALSE	1	1	5	12	36	1	11.5	23	42	82	k__Bacteria; p__Firmicutes; c__Clostridia; o__Clostridiales; f__Ruminococcaceae; g__; s__
TACGTAGGTGGCGAGCGTTATCCGGATTTACTGGGTGTAAAGGGCGCGTAGGCGGGGTGACAAGTCAGATGTGAAATCTATGGGCTCAACTCATAAACTGCATTTGAAACTGCCACTCTTGAGTG		FALSE	1	1	1	3.25	13	1	1	1	1	7	k__Bacteria; p__Firmicutes; c__Clostridia; o__Clostridiales; f__Ruminococcaceae; g__; s__
TACGTAGGTGGCGAGCGTTATCCGGATTTACTGGGTGTAAAGGGCGCGTAGGCGGGGATGCAAGTCAGGTGTGTAATCTATGGGCTTAACTCATAAACTGCACTTGAAACTGTATCTCTTGAGTG		FALSE	1	1	2	5	34	1	1	1	1	9	k__Bacteria; p__Firmicutes; c__Clostridia; o__Clostridiales; f__Ruminococcaceae; g__; s__
TACGTAGGTGGCGAGCGTTATCCGGATTTACTGGGTGTAAAGGGCGCGTAGGCGGGGATGCAAGTCAGGTGTGAAATCTATGGGCTTAACTCATAAACTGCATTTGAAACTGTATCTCTTGAGTG		FALSE	1	1	1	1	1	1	1	1	1	18	k__Bacteria; p__Firmicutes; c__Clostridia; o__Clostridiales; f__Ruminococcaceae; g__; s__
TACGTAGGTGGCGAGCGTTATCCGGATTTACTGGGTGTAAAGGGCGCGTAGGCGGGGATGCAAGTCAGGTGTGAAATCTATGGGCTTAACCCATAAACTGCACTTGAAACTGTATTTCTTGAGTG		FALSE	1	1	1	1	3	1	1	1	2	9	k__Bacteria; p__Firmicutes; c__Clostridia; o__Clostridiales; f__Ruminococcaceae; g__; s__
TACGTAGGTGGCGAGCGTTATCCGGATTTACTGGGTGTAAAGGGCGCGTAGGCGGGGATGCAAGTCAGATGTGAAATCTATGGGCTTAACTCATAAACTGCATTTGAAACTGTATTTCTTGAGTG		FALSE	1	1	1	1	3	1	1	1	1	45	k__Bacteria; p__Firmicutes; c__Clostridia; o__Clostridiales; f__Ruminococcaceae; g__; s__
TACGTAGGTGGCGAGCGTTATCCGGATTTACTGGGTGTAAAGGGCGCGTAGGCGGGGATGCAAGTCAGATGTGAAATCTATGGGCTTAACTCATAAACTGCATTTGAAACTGTATCTCTTGAGTG		FALSE	1	1	2	9	46	1	1	1	1	30	k__Bacteria; p__Firmicutes; c__Clostridia; o__Clostridiales; f__Ruminococcaceae; g__; s__
TACGTAGGTGGCGAGCGTTATCCGGATTTACTGGGTGTAAAGGGCGCGTAGGCGGGGATGCAAGTCAGATGTGAAATCTATGGGCTTAACCCATAAACTGCATTTGAAACTGTATTTCTTGAGTG		FALSE	1	1	1	6.25	13	1	1	1	1	49	k__Bacteria; p__Firmicutes; c__Clostridia; o__Clostridiales; f__Ruminococcaceae
TACGTAGGTGGCGAGCGTTATCCGGATTTACTGGGTGTAAAGGGCGCGTAGGCGGGGATGCAAGTCAGATGTGAAATCTATGGGCTTAACCCATAAACTGCATTTGAAACTGTATCTCTTGAGTG		FALSE	1	2.75	5.5	12.25	126	1	8	16	27	295	k__Bacteria; p__Firmicutes; c__Clostridia; o__Clostridiales; f__Clostridiaceae; g__02d06; s__
TACGTAGGTGGCGAGCGTTATCCGGATTTACTGGGTGTAAAGGGCGCGTAGGCGGAGCGGCAAGTCAGATGTGAAATCCATGGGCTTAACCCATGAACTGCATTTGAAACTGTCGCCCTTGAGTG		FALSE	1	1	1	1.5	14	1	1	1	1.5	9	k__Bacteria; p__Firmicutes; c__Clostridia; o__Clostridiales; f__Ruminococcaceae; g__Oscillospira; s__guilliermondii
TACGTAGGTGGCGAGCGTTATCCGGATTTACTGGGCGTAAAGGGTGTGTAGGCGGGACTGCAAGTCAGATGTGAAAATTATGGGCTCAACTCATAACCTGCATTTGAAACTGTAGTTCTTGAGAG		FALSE	1	1	2	6.25	14	1	3	5	9	22	k__Bacteria; p__Firmicutes; c__Clostridia; o__Clostridiales; f__Ruminococcaceae
TACGTAGGTGGCGAGCGTTATCCGGATTTACTGGGCGTAAAGGGTGAGTAGGCGGATACTCAAGTCAGGAGTGAAAATTATGGGCTTAACCCATAACCTGCTTTTGAAACTGAGGATCTTGAGAG		FALSE	1	1	1	1	12	1	1	1	6.5	29	k__Bacteria; p__Firmicutes; c__Clostridia; o__Clostridiales
TACGTAGGTGGCGAGCGTTATCCGGATTTACTGGGCGTAAAGGGTGAGTAGGCGGATACCCAAGTCAGGAGTGAAAATTATGGGCTTAACCCATAACCTGCTTTTGAAACTGGGTATCTTGAGAG		FALSE	1	1	1	1	17	1	1	1	1	12	k__Bacteria; p__Firmicutes; c__Clostridia; o__Clostridiales
TACGTAGGTGGCGAGCGTTATCCGGATTTACTGGGCATAAAGGGTGCGTAGGCGGGCGATCAAGTCAGAAGTGAAAATTATGGGCTCAACCCATAACCTGCTTTTGAAACTGACCGTCTTGAGAG		FALSE	1	1	1	3.25	12	1	1	1	7	21	k__Bacteria; p__Firmicutes; c__Clostridia; o__Clostridiales; f__Ruminococcaceae
TACGTAGGTGGCGAGCGTTATCCGGATTTACTGGGCATAAAGGGTGCGTAGGCGGGAGATCAAGTCAGAAGTGAAAATTATGGGCTTAACCCATAACCTGCTTTTGAAACTGATTTTCTTGAGAG		FALSE	1	1	2	6.25	32	1	3.5	10	21.5	48	k__Bacteria; p__Firmicutes; c__Clostridia; o__Clostridiales; f__Ruminococcaceae; g__Ruminococcus; s__
TACGTAGGTGGCGAGCGTTATCCGGATTCATTGGGCGTAAAGGGTGCGTAGGCGGCAGCTTAAGTTTGTAGTGAAATCGTAGAGCTCAACTCTATTCAGCTACAAAAACTGGGCAGCTAGAGTGC		FALSE	1	1	1	1	9	1	1	6	9	22	k__Bacteria; p__Firmicutes; c__Erysipelotrichi; o__Erysipelotrichales; f__Erysipelotrichaceae; g__L7A_E11; s__
TACGTAGGTGGCGAGCGTTATCCGGATTCATTGGGCGTAAAGGGTGCGTAGGCGGCAGCTTAAGTTTGTAGTGAAATCGTAAGGCTCAACCTTATTAAGCTACAAAAACTGGGCAGCTAGAGTGC		FALSE	1	1	1	1	1	1	1	6	8.5	26	k__Bacteria; p__Firmicutes; c__Erysipelotrichi; o__Erysipelotrichales; f__Erysipelotrichaceae; g__L7A_E11; s__
TACGTAGGTGGCGAGCGTTATCCGGAATTATTGGGTGTAAAGGGTGCGTAGGCGGGGTGTCAAGTCAGATGTGAAATCTCAGTGCTTAACGCTGAGACTGCATTTGAAACTGACGCTCTTGAGTG		FALSE	1	1	1	1	5	1	1	1	4.5	17	k__Bacteria
TACGTAGGTGGCGAGCGTTATCCGGAATTATTGGGTGTAAAGGGTGCGTAGGCGGGATGTTAAGTCAGATGTGAAATCTCAGTGCTCAACGCTGAGACTGCATTTGAAACTAATGTTCTTGAGTG		FALSE	1	1	1	1.5	4	1	1	6	11	18	k__Bacteria; p__Firmicutes
TACGTAGGTGGCGAGCGTTATCCGGAATTATTGGGTGTAAAGGGTGCGTAGGCGGGATGTAAAGTCAGATGTGAAATGCAAAGGCTCAACCTTTGAACTGCATTTGAAACTTACATTCTTGAGTG		FALSE	1	1	1	1	3	1	1	1	3	8	k__Bacteria
TACGTAGGTGGCGAGCGTTATCCGGAATTATTGGGTGTAAAGGGTGCGTAGGCGGGATGTAAAGTCAGATGTGAAATACCGCAGCTTAACTGCGGGGCTGCATTTGAAACTTATGTTCTTGAGTG		FALSE	1	1	3.5	5.25	20	1	6	11	17.5	33	k__Bacteria; p__Firmicutes; c__Clostridia; o__Clostridiales
TACGTAGGTGGCGAGCGTTATCCGGAATTATTGGGCGTAAAGGGTGCGTAGGCGGCCTTTTAAGTTCATGGTTAAAGCGTGGGGCTCAACCCCATAAAGCCATGGATACTGGGAGGCTAGAGTAC		FALSE	1	6	7.5	10	28	1	4	8	13	32	k__Bacteria; p__Firmicutes; c__Erysipelotrichi; o__Erysipelotrichales; f__Erysipelotrichaceae; g__Bulleidia; s__
TACGTAGGTGGCGAGCGTTATCCGGAATTATTGGGCGTAAAGGGTGCGTAGGCGGCCTTTTAAGTTCATGGTTAAAGCGTGGGGCTCAACCCCATAAAGCCATGGATACTGGAAGGCTAGAGTAC		FALSE	1	1	1	3	6	1	1	1	2	9	k__Bacteria; p__Firmicutes; c__Erysipelotrichi; o__Erysipelotrichales; f__Erysipelotrichaceae; g__Bulleidia; s__
TACGTAGGTGGCGAGCGTTATCCGGAATTATTGGGCGTAAAGGGTGCGTAGGCGGCCTTTTAAGTTCATGGTCAAAGCGTGGGGCTCAACCCCATAAAGCCATGGATACTGGGAGGCTAGAGTAC		FALSE	1	1	2.5	4	12	1	1	4	5.5	31	k__Bacteria; p__Firmicutes; c__Erysipelotrichi; o__Erysipelotrichales; f__Erysipelotrichaceae; g__Bulleidia; s__
TACGTAGGTGGCGAGCGTTATCCGGAATTATTGGGCGTAAAGGGTGCGTAGGCGGCCTGTTAAGTCTAAGGTGAAAGCGTGGGGCTCAACCCCATATAGCCTTAGATACTGGCAGGCTAGAGTAC		FALSE	1	1	1	1	4	1	1	1	3	8	k__Bacteria; p__Firmicutes; c__Erysipelotrichi; o__Erysipelotrichales; f__Erysipelotrichaceae; g__Bulleidia; s__
TACGTAGGTGGCGAGCGTTATCCGGAATTATTGGGCGTAAAGGGTGCGTAGGCGGCCTGTTAAGTCTAAGGTGAAAGCGTGGGGCTCAACCCCATACAGCCTTAGATACTGGCAGGCTAGAGTAC		FALSE	1	1	1	1	5	1	1	1	3	11	k__Bacteria; p__Firmicutes; c__Erysipelotrichi; o__Erysipelotrichales; f__Erysipelotrichaceae; g__Bulleidia; s__
TACGTAGGTGGCGAGCGTTATCCGGAATTATTGGGCGTAAAGGGTGCGCAGTCGGCTGATTAAGTCTGTGTTGAAAGTGCGGGGCTCAACCCCGTATGGGCACGGAAACTGGACAGCTAGAGTGC		FALSE	1	1	2	4	7	1	1	1	1	11	k__Bacteria; p__Firmicutes
TACGTAGGTGGCGAGCGTTATCCGGAATTATTGGGCGTAAAGGGTGCGCAGTCGGCCGATTAAGCCTGTGTTGAAAGTGCGGGGCTCAACCCCGTATGGGCACGGGAACTGATTGGCTAGAGTGC		FALSE	1	1	1	1	6	1	1	3	4	10	k__Bacteria
TACGTAGGTGGCGAGCGTTATCCGGAATTATTGGGCGTAAAGGGTGCGCAGGCGGTTTGAATAGTCCAAGGTAAAAGCGTGGAGCTTAACTCCATTTGGCCTTGGAAACTGTCAGACTAGAGTGC		FALSE	1	1	5	9	32	1	3	7	14.5	67	k__Bacteria
TACGTAGGTGGCGAGCGTTATCCGGAATTATTGGGCGTAAAGGGTGCGCAGGCGGACAGGAAAGCTTAAGGTGAAAGCGTGGAGCTCAACTCCATACAGCCTTGGGAACTAACTGACTAGAGTAC		FALSE	1	1	1	2	16	1	1	2	5	25	k__Bacteria; p__Firmicutes; c__Erysipelotrichi; o__Erysipelotrichales; f__Erysipelotrichaceae
TACGTAGGTGGCGAGCGTTATCCGGAATTATTGGGCGTAAAGGGTGAGTAGGCTGTTAAATAAGTCTAAAGTGAAATACTATGGCTTAACCAAAGTATGCTTTAGAAACTGTATAGCTAGAGTTA		FALSE	1	1	3	7.25	31	1	3	8	19	58	k__Bacteria
TACGTAGGTGGCGAGCGTTATCCGGAATTATTGGGCGTAAAGCGTGAGTAGGCTGTAATAAAAGTCTAAAGTGAAAGGCTGTGGCTTAACCATAGTTAGCTTTAGAAACTATATAACTAGAGTGC		FALSE	1	1	1	1	9	1	1	1	4	17	k__Bacteria
TACGTAGGTGGCGAGCGTTATCCGGAATTATTGGGCGTAAAGCGTGAGTAGGCGGTTTGTTAAGTTTAAAGTCAAAGGCTGTGGCTCAACCATAGTTCGCTTTAAAAACTGACAGACTAGAGTGC		FALSE	1	1	1	3	21	1	1	1	4.5	16	k__Bacteria; p__Firmicutes; c__Erysipelotrichi; o__Erysipelotrichales; f__Erysipelotrichaceae
TACGTAGGTGGCGAGCGTTATCCGGAATTATTGGGCGTAAAGCGTGAGTAGGCGGTTTGTTAAGTTTAAAGTCAAAGGCTATGGCTCAACCATAGTACGCTTTAGAAACTGGCAGACTAGAGTGC		FALSE	1	1	1	5.25	29	1	1	1	1	15	k__Bacteria; p__Firmicutes
TACGTAGGTGGCGAGCGTTATCCGGAATTATTGGGCGTAAAGCGTGAGTAGGCGGTTTCGTAAGTTTAAAGTGAAATACTGTGGCTTAACCATGGTCTGCTTTAGAAACTGCGAGTCTAGAGTGC		FALSE	1	1	1	1	1	1	1	1	1	23	k__Bacteria
TACGTAGGTGGCGAGCGTTATCCGGAATTATTGGGCGTAAAGCGTGAGTAGGCGGTTTATTAAGTTTAAAGTCAAAGGCTGTGGCTTAACCATAGTTCGCTTTAAAAACTGATAGACTAGAGTGC		FALSE	1	1	1	1	42	1	1	1	1	6	k__Bacteria; p__Firmicutes; c__Erysipelotrichi; o__Erysipelotrichales; f__Erysipelotrichaceae
TACGTAGGTGGCGAGCGTTATCCGGAATTATTGGGCGTAAAGAGTGAGTAGGCGGTTCGTTAAGTCTAAGGTCAAAGGCTGTGGCTCAACCATAGTACGCTTTAGAAACTGGCGAACTAGAGTGC		FALSE	1	1	1	1	1	1	1	1	13	105	k__Bacteria; p__Firmicutes; c__Erysipelotrichi; o__Erysipelotrichales; f__Erysipelotrichaceae
TACGTAGGTGGCGAGCGTTATCCGGAATTATTGGGCGTAAAGAGTGAGCAGGCGGTATGGCAAGTTCGAAGTAAAATCGTGGGGCTCAACCCCATCTAGCTTCGAAAACTACCAAACTAGAGTGC		FALSE	1	1	3	9.25	38	1	1	1	1	1	k__Bacteria; p__Firmicutes; c__Erysipelotrichi; o__Erysipelotrichales; f__Erysipelotrichaceae
TACGTAGGTGGCGAGCGTTATCCGGAATTATTGGGCGTAAAGAGTGAGCAGGCGGTACGGTAAGTTTGAAGTGAAAGCGTAGGGCTCAACCCTATATAGCTTCAAAAACTGCCGAACTAGAGTGC		FALSE	1	5	11.5	25.25	45	1	14.5	35	64.5	109	k__Bacteria; p__Firmicutes; c__Erysipelotrichi; o__Erysipelotrichales; f__Erysipelotrichaceae; g__RFN20; s__
TACGTAGGTGGCGAGCGTTATCCGGAATTATTGGGCGTAAAGAGTGAGCAGGCGGTACGGTAAGTTTGAAGTGAAAGCGTAGGGCTCAACCCTATACAGCTTCAAAAACTGCCGAACTAGAGTGC		FALSE	1	1.75	3.5	11	55	1	2	10	17	57	k__Bacteria; p__Firmicutes; c__Erysipelotrichi; o__Erysipelotrichales; f__Erysipelotrichaceae; g__RFN20; s__
TACGTAGGTGGCGAGCGTTATCCGGAATTATTGGGCGTAAAGAGTGAGCAGGCGGTACGATAAGTTTGAAGTGAAAGCGTGGGGCTCAACCCCATCGAGCTTCAAAAACTGTCGAACTAGAGTGC		FALSE	1	1	1	1	15	1	1	1	1	29	k__Bacteria; p__Firmicutes; c__Erysipelotrichi; o__Erysipelotrichales; f__Erysipelotrichaceae
TACGTAGGTGGCGAGCGTTATCCGGAATTATTGGGCGTAAAGAGTGAGCAGGCGGCATGGTAAGTTTGGAGTGAAAGCGTGGGGCTCAACCCCATACAGCTTCGAAAACTGCCAGGCTAGAGTAC		FALSE	1	1	1	2.5	52	1	1	1	4.5	3532	k__Bacteria; p__Firmicutes; c__Erysipelotrichi; o__Erysipelotrichales; f__Erysipelotrichaceae; g__RFN20; s__
TACGTAGGTGGCGAGCGTTATCCGGAATTATTGGGCGTAAAGAGTGAGCAGGCGGCATGATAAGTTTGAAGTGAAAGCGTGGGGCTTAACCCCATACAGCTTCGAAAACTGTCAAGCTAGAGTGC		FALSE	1	1	1	1	4	1	1	1	3	46	k__Bacteria; p__Firmicutes; c__Erysipelotrichi; o__Erysipelotrichales; f__Erysipelotrichaceae; g__RFN20; s__
TACGTAGGTGGCGAGCGTTATCCGGAATTATTGGGCGTAAAGAGTGAGCAGGCGGCATGATAAGTTTGAAGTGAAAGCGTGGGGCTTAACCCCATACAGCTCCAAAAACTGTCAAGCTAGAGTGC		FALSE	1	1	1	1	24	1	1	1	1.5	20	k__Bacteria; p__Firmicutes; c__Erysipelotrichi; o__Erysipelotrichales; f__Erysipelotrichaceae; g__RFN20; s__
TACGTAGGTGGCGAGCGTTATCCGGAATTATTGGGCGTAAAGAGTGAGCAGGCGGCATGATAAGTTTGAAGTGAAAGCGTGGGGCTCAACCCCATACAGCTCCAAAAACTGTCAAGCTAGAGTGC		FALSE	1	1	1	6	417	1	1	1	5.5	26	k__Bacteria; p__Firmicutes; c__Erysipelotrichi; o__Erysipelotrichales; f__Erysipelotrichaceae; g__RFN20; s__
TACGTAGGTGGCGAGCGTTATCCGGAATTATTGGGCGTAAAGAGTGAGCAGGCGGCAGTTTAAGTTTGGAGTGAAATCATGGGGCTTAACCCCATTCAGCTTTGAAAACTGGACAGCTAGAGTAC		FALSE	1	1	1	1	4	1	1	1	6	23	k__Bacteria; p__Firmicutes; c__Erysipelotrichi; o__Erysipelotrichales; f__Erysipelotrichaceae; g__RFN20; s__
TACGTAGGTGGCGAGCGTTATCCGGAATTATTGGGCGTAAAGAGTGAGCAGGCGGCAGTCTAAGTTTGGAGTGAAATCATGGGGCTTAACCCCATTCAGCTTTGAAAACTGGTCAGCTAGAGTAC		FALSE	1	1	1	3.25	33	1	1	5	14	69	k__Bacteria; p__Firmicutes; c__Erysipelotrichi; o__Erysipelotrichales; f__Erysipelotrichaceae
TACGTAGGTGGCGAGCGTTATCCGGAATTATTGGGCGTAAAGAGTGAGCAGGCGGCAGATTAAGTTTGGAGTGAAATCATGGGGCTTAACCCCATTCAGCTTTGAAAACTGGTCAGCTAGAGTAC		FALSE	1	1	3.5	5.25	37	1	1	3	5	56	k__Bacteria; p__Firmicutes; c__Erysipelotrichi; o__Erysipelotrichales; f__Erysipelotrichaceae; g__RFN20; s__
TACGTAGGTGGCGAGCGTTATCCGGAATTATTGGGCGTAAAGAGTGAGCAGGCGGCAGATTAAGTTTGGAGTGAAAGCGTGGGGCTTAACCCCATCGAGCTTTGAAAACTGATCAGCTAGAGTAC		FALSE	1	1	1	1.25	3	1	1	1	2.5	14	k__Bacteria; p__Firmicutes; c__Erysipelotrichi; o__Erysipelotrichales; f__Erysipelotrichaceae; g__RFN20; s__
TACGTAGGTGGCGAGCGTTATCCGGAATTATTGGGCGTAAAGAGTGAGCAGGCGGCAGATTAAGTTTGGAGTGAAAGCATGGGGCTTAACCCCATCGAGCTTTGAAAACTGATCAGCTAGAGTAC		FALSE	1	3	5	9.75	27	1	4	6	11.5	33	k__Bacteria; p__Firmicutes; c__Erysipelotrichi; o__Erysipelotrichales; f__Erysipelotrichaceae; g__RFN20; s__
TACGTAGGTGGCGAGCGTTATCCGGAATTATTGGGCGTAAAGAGTGAGCAGGCGGCAAGATAAGTTTGAAGTGAAAGCGTGGGGCTTAACCCCATATAGCTCCAAAAACTGTCTAGCTAGAGTGC		FALSE	1	1	1	2.25	12	1	2	6	11	35	k__Bacteria; p__Firmicutes; c__Erysipelotrichi; o__Erysipelotrichales; f__Erysipelotrichaceae; g__RFN20; s__
TACGTAGGTGGCGAGCGTTATCCGGAATTATTGGGCGTAAAGAGTGAGCAGGCGGCAAGATAAGTTTGAAGTCAAATCGTGGGGCTCAACCCCATACAGCTCCAAAAACTGTCTAGCTAGAGTGC		FALSE	1	1	1	1	6	1	1	1	4.5	35	k__Bacteria; p__Firmicutes; c__Erysipelotrichi; o__Erysipelotrichales; f__Erysipelotrichaceae; g__RFN20; s__
TACGTAGGTGGCGAGCGTTATCCGGAATTATTGGGCGTAAAGAGGGAGCAGGCGGTTATTCAAGTTCGGGGTTAAATCCAGTCGCTCAACGATTGTTAGCCTTGAATACTGTTTAGCTAGAGTGC		FALSE	1	1	1	1	1	1	1	5	12	35	k__Bacteria
TACGTAGGTGGCGAGCGTTATCCGGAATTATTGGGCGTAAAGAGGGAGCAGGCGGCGACCAGGGTCTAACGTTAAAAGCTAACAGCTCAACTGTTGGATGGCGAAGAAACCGGGTGGCTAGAGTT		FALSE	1	1	1	4	15	1	1	3	6	14	k__Bacteria; p__Firmicutes; c__Erysipelotrichi; o__Erysipelotrichales; f__Erysipelotrichaceae
TACGTAGGTGGCGAGCGTTATCCGGAATTATTGGGCGTAAAGAGGGAGCAGGCGGCAGCTAGGGTCCGAGGTAAAAGCCTGAAGCTCAACTTCAGCGAGCCTTGGAAACCGAGCAGCTAGAGGCC		FALSE	1	1	1	1	6	1	1	3	7	32	k__Bacteria; p__Firmicutes; c__Erysipelotrichi; o__Erysipelotrichales; f__Erysipelotrichaceae; g__; s__
TACGTAGGTGGCGAGCGTTATCCGGAATTATTGGGCGTAAAGAGGGAGCAGGCGGCAGCAAGGGTCTGCGGTGAAAGCCTGAAGCTTAACTTCAGCAAGCCGTGGAAACCGTGCAGCTAGAGTAT		FALSE	1	1	1	1	3	1	1	3	6.5	24	k__Bacteria; p__Firmicutes; c__Erysipelotrichi; o__Erysipelotrichales; f__Erysipelotrichaceae
TACGTAGGTGGCGAGCGTTATCCGGAATTATTGGGCGTAAAGAGGGAGCAGGCGGCAGCAAAGGTCCGAGGTAAAAGCCTGAAGCTCAACTTCAGTAAGCCTTGGAAACCAAGCAGCTAGAGGCC		FALSE	1	1	5	8.25	20	1	10.5	16	25	132	k__Bacteria; p__Firmicutes; c__Erysipelotrichi; o__Erysipelotrichales; f__Erysipelotrichaceae; g__; s__
TACGTAGGTGGCGAGCGTTATCCGGAATTATTGGGCGTAAAGAGGGAGCAGGCGGCAGCAAAGGTCCGAGGTAAAAGCCTGAAGCTCAACTTCAGCGAGCCTTGGAAACCGAGCAGCTAGAGGCC		FALSE	1	1	1	1	1	1	1	1	1	34	k__Bacteria; p__Firmicutes; c__Erysipelotrichi; o__Erysipelotrichales; f__Erysipelotrichaceae; g__; s__
TACGTAGGTGGCGAGCGTTATCCGGAATTATTGGGCGTAAAGAGGGAGCAGGCGGCAGCAAAGGTCCGAGGTAAAAGCCTGAAGCTCAACTTCAGCGAGCCTTGGAAACCGAGCAGCTAGAGACC		FALSE	1	1	1	1	3	1	1	3	5	22	k__Bacteria; p__Firmicutes; c__Erysipelotrichi; o__Erysipelotrichales; f__Erysipelotrichaceae; g__; s__
TACGTAGGTGGCGAGCGTTATCCGGAATTATTGGGCGTAAAGAGGGAGCAGGCGGCACTAAGGGTCTGTGGTGAAAGCCCGAAGCTTAACTTCGGTAAGCCATGGAAACCGTAGAGCTAGAGTGT		FALSE	1	1	1	1	4	1	1	3	4	9	k__Bacteria; p__Firmicutes; c__Erysipelotrichi; o__Erysipelotrichales; f__Erysipelotrichaceae; g__; s__
TACGTAGGTGGCGAGCGTTATCCGGAATTATTGGGCGTAAAGAGGGAGCAGGCGGCACTAAGGGTCTGTGGTGAAAGCCCGAAGCTTAACTTCGGCGAGCCATGGAAACCGTAGAGCTAGAGTGT		FALSE	1	1	1	1	7	1	2	4	6	36	k__Bacteria; p__Firmicutes; c__Erysipelotrichi; o__Erysipelotrichales; f__Erysipelotrichaceae; g__; s__
TACGTAGGTGGCGAGCGTTATCCGGAATTATTGGGCGTAAAGAGGGAGCAGACGGCAGCTAAGGTCTGTGGTTAAATCCTGGGGCTCAACCCCAGTCAGCCATGGAAACCGAGCAGCTAGAGTAC		FALSE	1	1	1	6	13	1	6	14	20.5	45	k__Bacteria; p__Firmicutes; c__Erysipelotrichi; o__Erysipelotrichales; f__Erysipelotrichaceae
TACGTAGGTGGCGAGCGTTATCCGGAATTATTGGGCGTAAAGAGGGAGCAGACGGCAGCTAAGGTCTGTGGTAAAAGCCTGGGGCTCAACCCCAGCGAGCCATGGAAACCGAGCAGCTAGAGTAC		FALSE	1	1	1	1.5	7	1	1	1	3.5	13	k__Bacteria; p__Firmicutes; c__Erysipelotrichi; o__Erysipelotrichales; f__Erysipelotrichaceae; g__; s__
TACGTAGGTGGCGAGCGTTATCCGGAATTACTGGGTGTAAAGGGTGTGTAGGCGGGTCTGCAAGTCAGGCGTGAAAATCATGGGCTCAACTCATGACTTGCGCTTGAAACTGTAGATCTTGAGTG		FALSE	1	1	1	1	1	1	1	7	14	49	k__Bacteria; p__Firmicutes; c__Clostridia; o__Clostridiales; f__Ruminococcaceae; g__; s__
TACGTAGGTGGCGAGCGTTATCCGGAATTACTGGGTGTAAAGGGTGTGTAGGCGGGTCTGCAAGTCAGGCGTGAAAATCATGGGCTCAACCCATGACTTGCGCTTGAAACTGTAGATCTTGAGTG		FALSE	1	1	1	1	1	1	1	1	1.5	14	k__Bacteria; p__Firmicutes; c__Clostridia; o__Clostridiales; f__Ruminococcaceae; g__; s__
TACGTAGGTGGCGAGCGTTATCCGGAATTACTGGGTGTAAAGGGTGTGTAGGCGGGTCTGCAAGTCAGATGTGAAACCCAAAGGCTTAACCTTTGGCCTGCATTTGAAACTGTGGATCTTGAGAG		FALSE	1	1	1	3.5	11	1	1	3	6	22	k__Bacteria; p__Firmicutes; c__Clostridia; o__Clostridiales; f__Ruminococcaceae; g__; s__
TACGTAGGTGGCGAGCGTTATCCGGAATTACTGGGTGTAAAGGGTGTGTAGGCGGGTCTGCAAGTCAGATGTGAAAACTATGGGCTTAACTCATAGCCTGCATTTGAAACTGTGGATCTTGAGCG		FALSE	1	1	1	6.5	17	1	1	1	8	23	k__Bacteria; p__Firmicutes; c__Clostridia; o__Clostridiales; f__Ruminococcaceae; g__; s__
TACGTAGGTGGCGAGCGTTATCCGGAATTACTGGGTGTAAAGGGTGTGTAGGCGGGTCTGCAAGTCAGATGTGAAAACTATGGGCTTAACCCATAGCCTGCATTTGAAACTGTGGATCTTGAGCG		FALSE	1	8.75	15.5	24.75	57	1	11.5	29	43	104	k__Bacteria; p__Firmicutes; c__Clostridia; o__Clostridiales; f__Ruminococcaceae; g__; s__
TACGTAGGTGGCGAGCGTTATCCGGAATTACTGGGTGTAAAGGGTGTGTAGGCGGGTCTGCAAGTCAGATGTGAAAACTATGGGCTCAACCCATAGCCTGCATTTGAAACTGTGGATCTTGAGCG		FALSE	1	1	1	1	1	1	1	1	1	32	k__Bacteria; p__Firmicutes; c__Clostridia; o__Clostridiales; f__Ruminococcaceae; g__; s__
TACGTAGGTGGCGAGCGTTATCCGGAATTACTGGGTGTAAAGGGTGTGTAGGCGGGTCTGCAAGTCAGATGTGAAAACCAAAGGCTTAACCTTTGGCCTGCATTTGAAACTGTGGGTCTTGAGAG		FALSE	1	1	1	3	25	1	1	1	7	26	k__Bacteria; p__Firmicutes; c__Clostridia; o__Clostridiales; f__Ruminococcaceae; g__; s__
TACGTAGGTGGCGAGCGTTATCCGGAATTACTGGGTGTAAAGGGTGTGTAGGCGGGTCGGCAAGTCAGGAGTGAAAACTATGGGCTCAACTCATAGCCTGCTCTTGAAACTGTCGATCTTGAGGG		FALSE	1	1	1	1.5	30	1	1	1	1	11	k__Bacteria; p__Firmicutes; c__Clostridia; o__Clostridiales; f__Ruminococcaceae; g__; s__
TACGTAGGTGGCGAGCGTTATCCGGAATTACTGGGTGTAAAGGGTGTGTAGGCGGGTATGCAAGTCAGGCGTGAAAATCATGGGCTTAACCCATGACTTGCGCTTGAGACTGTGTATCTTGAGTG		FALSE	1	1	2	5	17	1	1	1	3	40	k__Bacteria; p__Firmicutes; c__Clostridia; o__Clostridiales; f__Ruminococcaceae; g__; s__
TACGTAGGTGGCGAGCGTTATCCGGAATTACTGGGTGTAAAGGGTGTGTAGGCGGGTATGCAAGTCAGATGTGAAAATCATGAGCTCAACTCATGACTTGCATTTGAGACTGTGTATCTTGAGTG		FALSE	1	1	1	5	24	1	1	1	1	19	k__Bacteria; p__Firmicutes; c__Clostridia; o__Clostridiales; f__Ruminococcaceae; g__; s__
TACGTAGGTGGCGAGCGTTATCCGGAATTACTGGGTGTAAAGGGTGTGTAGGCGGGTACACAAGTCAGATGTGAAAACGACCGGCTCAACCGGTCGCCTGCATTTGAAACTGTATATCTTGAGTG		FALSE	1	1	1	1	3	1	1	1	2	13	k__Bacteria; p__Firmicutes; c__Clostridia; o__Clostridiales; f__Ruminococcaceae
TACGTAGGTGGCGAGCGTTATCCGGAATTACTGGGTGTAAAGGGTGTGTAGGCGGGTAATCAAGTCAGATGTGAAAACTGTCGGCTCAACTGACAGCCTGCATTTGAAACTGAATATCTTGAGTG		FALSE	1	1	1	3	11	1	1	4	9.5	19	k__Bacteria; p__Firmicutes; c__Clostridia; o__Clostridiales; f__Ruminococcaceae; g__; s__
TACGTAGGTGGCGAGCGTTATCCGGAATTACTGGGTGTAAAGGGTGTGTAGGCGGGGGAGCAAGTCAGGTGTGAAAATTATGGGCTCAACTCATAACTTGCACTTGAAACTGTTCTTCTTGAGTG		FALSE	1	1	3	5	14	1	5.5	9	15.5	41	k__Bacteria; p__Firmicutes; c__Clostridia; o__Clostridiales; f__Ruminococcaceae; g__; s__
TACGTAGGTGGCGAGCGTTATCCGGAATTACTGGGTGTAAAGGGTGTGTAGGCGGGGGAGCAAGTCAGGCGTGAAATATTCGGGCTTAACCCGAATCGTGCGTTTGAAACTGTTTTTCTTGAGGA		FALSE	1	1	1	1.5	7	1	1	3	4.5	13	k__Bacteria
TACGTAGGTGGCGAGCGTTATCCGGAATTACTGGGTGTAAAGGGTGTGTAGGCGGGGAGTTAAGTCAGATGTGAAAATTATGGGCTCAACCCATAACCTGCGTCTGAAACTGATTTTCTTGAGAG		FALSE	1	1	1	1	4	1	1	1	1	12	k__Bacteria; p__Firmicutes; c__Clostridia; o__Clostridiales; f__Ruminococcaceae; g__; s__
TACGTAGGTGGCGAGCGTTATCCGGAATTACTGGGTGTAAAGGGTGTGTAGGCGGGGAGTTAAGTCAGATGTGAAAATTATGGGCTCAACCCATAACCTGCGTCTGAAACTGATTCTCTTGAGAG		FALSE	1	1	5	12.25	99	1	3.5	7	10.5	27	k__Bacteria; p__Firmicutes; c__Clostridia; o__Clostridiales; f__Ruminococcaceae; g__; s__
TACGTAGGTGGCGAGCGTTATCCGGAATTACTGGGTGTAAAGGGTGTGTAGGCGGGGAGGCAAGTCAGGCGTGAAAATCATGGGCTCAACCCATGACTTGCGCTTGAAACTGTTTTTCTTGAGTG		FALSE	1	1	2.5	5.25	9	1	1	3	9	24	k__Bacteria; p__Firmicutes; c__Clostridia; o__Clostridiales; f__Ruminococcaceae; g__; s__
TACGTAGGTGGCGAGCGTTATCCGGAATTACTGGGTGTAAAGGGTGTGTAGGCGGGGAGGCAAGTCAGATGTGAAAACTATGGGCTCAACCCATAAAGTGCATTTGAAACTGTTTCTCTTGAGTG		FALSE	1	1	1	1	13	1	1	1	1	18	k__Bacteria; p__Firmicutes; c__Clostridia; o__Clostridiales; f__Ruminococcaceae; g__; s__
TACGTAGGTGGCGAGCGTTATCCGGAATTACTGGGTGTAAAGGGTGTGTAGGCGGGGAGACAAGTCAGGCGTGAAATGTACGGGCTCAACTCGTAGACTGCGCTTGAAACTGTCACTCTTGAGTG		FALSE	1	1	3	5.25	15	1	5	11	18	47	k__Bacteria; p__Firmicutes; c__Clostridia; o__Clostridiales; f__Ruminococcaceae
TACGTAGGTGGCGAGCGTTATCCGGAATTACTGGGTGTAAAGGGTGTGTAGGCGGGGAGACAAGTCAGGCGTGAAAACTACGGGCTCAACTCGTAAACTGCGCTTGAAACTGTCACTCTTGAGTG		FALSE	1	1	1	1	21	1	1	1	4	14	k__Bacteria; p__Firmicutes; c__Clostridia; o__Clostridiales; f__Ruminococcaceae; g__; s__
TACGTAGGTGGCGAGCGTTATCCGGAATTACTGGGTGTAAAGGGTGTGTAGGCGGGGAGACAAGTCAGATGTGAAAATTACGGGCTCAACCCGTAACCTGCGTCTGAAACTGTTTTTCTTGAGAG		FALSE	1	1	1	1	5	1	1	3	8	20	k__Bacteria; p__Firmicutes; c__Clostridia; o__Clostridiales; f__Ruminococcaceae; g__; s__
TACGTAGGTGGCGAGCGTTATCCGGAATTACTGGGTGTAAAGGGTGTGTAGGCGGGGAATTAAGTCAGATGTGAAAATTATGGGCTCAACCCATAACCTGCGTCTGAAACTGATTTTCTTGAGAG		FALSE	1	1	1	2	5	1	1	1	4	13	k__Bacteria; p__Firmicutes; c__Clostridia; o__Clostridiales; f__Ruminococcaceae; g__; s__
TACGTAGGTGGCGAGCGTTATCCGGAATTACTGGGTGTAAAGGGTGTGTAGGCGGGGAAGCAAGTCAGGTGTGAAAATTTTGGGCTCAACCCAGGACGTGCACTTGAAACTGTTTTTCTTGAGAG		FALSE	1	1	1	1	4	1	1	1	1	6	k__Bacteria; p__Firmicutes; c__Clostridia; o__Clostridiales; f__Ruminococcaceae
TACGTAGGTGGCGAGCGTTATCCGGAATTACTGGGTGTAAAGGGTGTGTAGGCGGGGAAGCAAGTCAGGTGTGAAAATTGTGGGCTCAACCCACAAACTGCACTTGAAACTGTTTTTCTTGAGAG		FALSE	1	1	1	1	4	1	1	1	3	9	k__Bacteria; p__Firmicutes; c__Clostridia; o__Clostridiales; f__Ruminococcaceae; g__; s__
TACGTAGGTGGCGAGCGTTATCCGGAATTACTGGGTGTAAAGGGTGTGTAGGCGGGGAAGCAAGTCAGATGTGAAAATTATGGGCTCAACTCATAACCTGCATTTGAAACTGTTTTTCTTGAGAG		FALSE	1	1	2	5	14	1	2	3	6	23	k__Bacteria; p__Firmicutes; c__Clostridia; o__Clostridiales; f__Ruminococcaceae; g__; s__
TACGTAGGTGGCGAGCGTTATCCGGAATTACTGGGTGTAAAGGGTGTGTAGGCGGGGAAGCAAGTCAGATGTGAAAATTACGGGCTCAACCCGTAACCTGCGTCTGAAACTGTTTTTCTTGAGAG		FALSE	1	1	1	1	1	1	1	1	3	10	k__Bacteria; p__Firmicutes; c__Clostridia; o__Clostridiales; f__Ruminococcaceae; g__; s__
TACGTAGGTGGCGAGCGTTATCCGGAATTACTGGGTGTAAAGGGTGTGTAGGCGGGGAACCAAGTCAGATGTGAAAATTATGGGCTCAACCCATAACCTGCGTCTGAAACTGGCTCTCTTGAGAG		FALSE	1	1	2	4	12	1	1	1	2	24	k__Bacteria; p__Firmicutes; c__Clostridia; o__Clostridiales; f__Ruminococcaceae; g__; s__
TACGTAGGTGGCGAGCGTTATCCGGAATTACTGGGTGTAAAGGGTGTGTAGGCGGGCGTGCAAGTCAGATGTGAAATCCAAGGGCTCAACCTTTGAATTGCATTTGAAACTGCAAGTCTTGAGTA		FALSE	1	1	1	1	8	1	1	1	3	21	k__Bacteria; p__Firmicutes; c__Clostridia; o__Clostridiales
TACGTAGGTGGCGAGCGTTATCCGGAATTACTGGGTGTAAAGGGTGTGTAGGCGGGCCTGCAAGTCAGGTGTGAAATACATGGGCTTAACCCATGAACTGCACTTGAAACTGTGGGTCTTGAGCA		FALSE	1	1	1	1	4	1	1	1	4	19	k__Bacteria; p__Firmicutes; c__Clostridia; o__Clostridiales; f__Ruminococcaceae; g__; s__
TACGTAGGTGGCGAGCGTTATCCGGAATTACTGGGTGTAAAGGGTGTGTAGGCGGGCCTGCAAGTCAGATGTGAAAACTATGGGCTTAACCCATAGCCTGCATTTGAAACTGTGGGTCTTGAGAG		FALSE	1	1	1	1	3	1	1	4	10	31	k__Bacteria; p__Firmicutes; c__Clostridia; o__Clostridiales; f__Ruminococcaceae
TACGTAGGTGGCGAGCGTTATCCGGAATTACTGGGTGTAAAGGGTGTGTAGGCGGGCAGGCAAGTCAGATGTGAAATGCAGGAGCTCAACTCCTGAGCTGCATTTGAAACTGCAGGTCTTGAGTA		FALSE	1	1	1	1	14	1	1	1	4	17	k__Bacteria; p__Firmicutes; c__Clostridia; o__Clostridiales; f__Ruminococcaceae
TACGTAGGTGGCGAGCGTTATCCGGAATTACTGGGTGTAAAGGGTGTGTAGGCGGGCAGACAAGTCAGATGTGAAATGCAAGGGCTCAACCCTTGAGCTGCATTTGAAACTGTAGGTCTTGAGTA		FALSE	1	1	3.5	8.25	57	1	3	6	11.5	25	k__Bacteria; p__Firmicutes; c__Clostridia; o__Clostridiales; f__Ruminococcaceae
TACGTAGGTGGCGAGCGTTATCCGGAATTACTGGGTGTAAAGGGTGTGTAGGCGGGATTGCAAGTCAGATGTGAAACTTATGGGCTTAACCCATAACCTGCATTTGAAACTGTGATTCTTGAGTA		FALSE	1	1	1	3	7	1	1	3	6.5	18	k__Bacteria; p__Firmicutes; c__Clostridia; o__Clostridiales; f__Ruminococcaceae; g__; s__
TACGTAGGTGGCGAGCGTTATCCGGAATTACTGGGTGTAAAGGGTGTGTAGGCGGGATTGCAAGTCAGAAGTGAAAACTATGGGCTTAACTCATAGCCTGCTTTTGAAACTGTAGTTCTTGAGGA		FALSE	1	1	1	4	21	1	1	1	3	14	k__Bacteria; p__Firmicutes; c__Clostridia; o__Clostridiales; f__Ruminococcaceae
TACGTAGGTGGCGAGCGTTATCCGGAATTACTGGGTGTAAAGGGTGTGTAGGCGGGATGTCAAGTCAGGTGTGAAAACTATGGGCCTAACCCATAACTTGCACTTGAAACTGACGTTCTTGAGAG		FALSE	1	1	1	3	33	1	1	1	1	10	k__Bacteria; p__Firmicutes; c__Clostridia; o__Clostridiales; f__Ruminococcaceae
TACGTAGGTGGCGAGCGTTATCCGGAATTACTGGGTGTAAAGGGTGTGTAGGCGGGACTGCAAGTCCGATGTGAAAACAATCGGCTCAACTGATTGCTTGCATTGGAAACTGTGGTTCTTGAGAG		FALSE	1	1	1	1	3	1	1	1	5.5	15	k__Bacteria; p__Firmicutes; c__Clostridia; o__Clostridiales; f__Ruminococcaceae
TACGTAGGTGGCGAGCGTTATCCGGAATTACTGGGTGTAAAGGGTGTGTAGGCGGGACTGCAAGTCAGGTGTGAAAACTATGGGCTCAACCCATAGCCTGCACTTGAAACTGTAGTTCTTGAGTG		FALSE	1	1	3	6.25	25	1	1	3	7	30	k__Bacteria; p__Firmicutes; c__Clostridia; o__Clostridiales; f__Ruminococcaceae
TACGTAGGTGGCGAGCGTTATCCGGAATTACTGGGTGTAAAGGGTGTGTAGGCGGGACTGCAAGTCAGATGTGAAAATTATGGGCTTAACCCATAACCTGCATTTGAAACTGCGGTTCTTGAGGA		FALSE	1	1	1	1	1	1	1	12	30	164	k__Bacteria; p__Firmicutes; c__Clostridia; o__Clostridiales; f__Ruminococcaceae; g__; s__
TACGTAGGTGGCGAGCGTTATCCGGAATTACTGGGTGTAAAGGGTGTGTAGGCGGGACTGCAAGTCAGATGTGAAAACTGTCGGCTCAACTGACAGCCTGCATTTGAAACTGCGGTTCTTGAGTG		FALSE	1	1	1	2	8	1	1	1	1	10	k__Bacteria; p__Firmicutes; c__Clostridia; o__Clostridiales; f__Ruminococcaceae; g__; s__
TACGTAGGTGGCGAGCGTTATCCGGAATTACTGGGTGTAAAGGGTGTGTAGGCGGGAAAGCAAGTCGGATGTGAAAATTATGGGCTTAACCCATAACCTGCGTCCGAAACTGTTTTTCTTGAGGA		FALSE	1	1	1	8.25	33	1	1	1	1	13	k__Bacteria; p__Firmicutes; c__Clostridia; o__Clostridiales; f__Ruminococcaceae; g__; s__
TACGTAGGTGGCGAGCGTTATCCGGAATTACTGGGTGTAAAGGGTGTGTAGGCGGAGGAGCAAGTCAGGCGTGAAATGCTTGGGCTCAACCCAAGAATTGCGCTTGAAACTGTTCCCCTTGAGAG		FALSE	1	1	1	5.25	59	1	1	1	1	1	k__Bacteria
TACGTAGGTGGCGAGCGTTATCCGGAATTACTGGGTGTAAAGGGTGTGTAGGCGGAGGAGCAAGTCAGGCGTGAAATGCCAGGGCTCAACCCTGGAATTGCGCTTGAAACTGTTCCCCTTGAGAG		FALSE	1	1	1	3	15	1	1	1	1	4	k__Bacteria; p__Firmicutes
TACGTAGGTGGCGAGCGTTATCCGGAATTACTGGGTGTAAAGGGTGTGTAGGCGGAGAGGCAAGTCAGGCGTGAAATGCGTGGGCTCAACCCACGAATTGCGCTTGAAACTGTTTCCCTTGAGAG		FALSE	1	1	2.5	6.5	38	1	4	17	40.5	385	k__Bacteria; p__Firmicutes; c__Clostridia; o__Clostridiales; f__Ruminococcaceae; g__; s__
TACGTAGGTGGCGAGCGTTATCCGGAATTACTGGGTGTAAAGGGTGTGTAGGCGGAGAGGCAAGTCAGGCGTGAAATGCCAGGGCTCAACCCTGGAATTGCGCTTGAAACTGTTTCCCTTGAGAG		FALSE	1	1	1	1	12	1	1	1	3.5	52	k__Bacteria; p__Firmicutes; c__Clostridia; o__Clostridiales; f__Ruminococcaceae
TACGTAGGTGGCGAGCGTTATCCGGAATTACTGGGTGTAAAGGGTGTGTAGGCGGAGAGGCAAGTCAGGCGTGAAATGCATGGGCTCAACCCATGAATTGCGCTTGAAACTGTTTCCCTTGAGAG		FALSE	1	1	1	6	62	1	1	1	3	34	k__Bacteria; p__Firmicutes; c__Clostridia; o__Clostridiales; f__Ruminococcaceae; g__; s__
TACGTAGGTGGCGAGCGTTATCCGGAATTACTGGGTGTAAAGGGTGTGTAGGCGGAGAGGCAAGTCAGGCGTGAAATACTCGGGCTCAACCCGGGAACTGCGCTTGAAACTGTTTCCCTTGAGAG		FALSE	1	1	1	5.5	35	1	1	8	27	124	k__Bacteria; p__Firmicutes; c__Clostridia; o__Clostridiales
TACGTAGGTGGCGAGCGTTATCCGGAATTACTGGGTGTAAAGGGTGTGTAGGCGGAGAGGCAAGTCAGGCGTGAAATACGTGGGCTCAACCCACGAACTGCGCTTGAAACTGTTTCCCTTGAGAG		FALSE	1	1.75	7	11	25	1	2.5	9	27.5	127	k__Bacteria; p__Firmicutes; c__Clostridia; o__Clostridiales; f__Ruminococcaceae
TACGTAGGTGGCGAGCGTTATCCGGAATTACTGGGTGTAAAGGGTGTGTAGGCGGAGAGGCAAGTCAGGCGTGAAACTTATGGGCTCAACCCATAAATTGCGCTTGAAACTGTTTCCCTTGAGTG		FALSE	1	1	5	9	29	1	1	1	7.5	54	k__Bacteria; p__Firmicutes; c__Clostridia; o__Clostridiales; f__Ruminococcaceae; g__; s__
TACGTAGGTGGCGAGCGTTATCCGGAATTACTGGGTGTAAAGGGTGTGTAGGCGGAGAAGCAAGTCAGGTGTGAAATGTATGGGCTCAACCCATAGACTGCACTTGAAACTGTTTCCCTTGAGAG		FALSE	1	1	1	1	5	1	1	1	1	9	k__Bacteria; p__Firmicutes; c__Clostridia; o__Clostridiales; f__Ruminococcaceae; g__; s__
TACGTAGGTGGCGAGCGTTATCCGGAATTACTGGGTGTAAAGGGTGTGTAGGCGGAGAAGCAAGTCAGGCGTGAAATTTGTGGGCTCAACCCACAAACTGCGCTTGAAACTGTTTCCCTTGAGAG		FALSE	1	1	1	1.25	4	1	1	1	3	10	k__Bacteria; p__Firmicutes; c__Clostridia; o__Clostridiales; f__Ruminococcaceae; g__; s__
TACGTAGGTGGCGAGCGTTATCCGGAATTACTGGGTGTAAAGGGTGTGTAGGCGGAGAAGCAAGTCAGGCGTGAAATTTCCGGGCTCAACCCGGAAACTGCGCTTGAAACTGTTTCCCTTGAGAG		FALSE	1	1	1	1	17	1	1	1	1	7	k__Bacteria; p__Firmicutes; c__Clostridia; o__Clostridiales; f__Ruminococcaceae; g__; s__
TACGTAGGTGGCGAGCGTTATCCGGAATTACTGGGTGTAAAGGGTGTGTAGGCGGAGAAGCAAGTCAGGCGTGAAATTTATGGGCTCAACTCATAAACTGCGCTTGAAACTGTTTCCCTTGAGAG		FALSE	1	1	1	3	9	1	1	1	3.5	8	k__Bacteria; p__Firmicutes; c__Clostridia; o__Clostridiales; f__Ruminococcaceae; g__; s__
TACGTAGGTGGCGAGCGTTATCCGGAATTACTGGGTGTAAAGGGTGTGTAGGCGGAGAAGCAAGTCAGGCGTGAAATTTATGGGCTCAACCCATAAACTGCGCTTGAAACTGTTTCCCTTGAGAG		FALSE	1	1	1	1	12	1	1	1	1	5	k__Bacteria; p__Firmicutes; c__Clostridia; o__Clostridiales; f__Ruminococcaceae; g__; s__
TACGTAGGTGGCGAGCGTTATCCGGAATTACTGGGTGTAAAGGGTGTGTAGGCGGAGAAGCAAGTCAGGCGTGAAATTCAGAGGCTCAACCTCTGGACTGCGCTTGAAACTGTTTTCCTTGAGTG		FALSE	1	1	1	3.25	14	1	1	1	1	23	k__Bacteria; p__Firmicutes; c__Clostridia; o__Clostridiales; f__Ruminococcaceae; g__; s__
TACGTAGGTGGCGAGCGTTATCCGGAATTACTGGGTGTAAAGGGTGTGTAGGCGGAGAAGCAAGTCAGGCGTGAAATTCAGAGGCTCAACCTCTGGACTGCGCTTGAAACTGTTTCCCTTGAGAG		FALSE	1	1.75	4	5	26	1	5.5	11	29.5	59	k__Bacteria; p__Firmicutes; c__Clostridia; o__Clostridiales; f__Ruminococcaceae
TACGTAGGTGGCGAGCGTTATCCGGAATTACTGGGTGTAAAGGGTGTGTAGGCGGAGAAGCAAGTCAGGCGTGAAATACTTGGGCTCAACCCGAGAATTGCGCTTGAAACTGTTTCCCTTGAGAG		FALSE	1	1	1.5	5.5	57	1	1.5	6	18	114	k__Bacteria; p__Firmicutes; c__Clostridia; o__Clostridiales; f__Ruminococcaceae; g__; s__
TACGTAGGTGGCGAGCGTTATCCGGAATTACTGGGTGTAAAGGGTGTGTAGGCGGAGAAGCAAGTCAGGCGTGAAATACTTGGGCTCAACCCAAGAATTGCGCTTGAAACTGTTTCCCTTGAGAG		FALSE	1	1	1	5.25	80	1	1	2	18	79	k__Bacteria; p__Firmicutes; c__Clostridia; o__Clostridiales; f__Ruminococcaceae; g__; s__
TACGTAGGTGGCGAGCGTTATCCGGAATTACTGGGTGTAAAGGGTGTGTAGGCGGAGAAGCAAGTCAGGCGTGAAATACATGGGCTCAACCCATGAATTGCGCTTGAAACTGTTTCCCTTGAGAG		FALSE	1	1	1	1	5	1	1	1	3	62	k__Bacteria; p__Firmicutes; c__Clostridia; o__Clostridiales; f__Ruminococcaceae; g__; s__
TACGTAGGTGGCGAGCGTTATCCGGAATTACTGGGTGTAAAGGGTGTGTAGGCGGAGAAGCAAGTCAGGCGTGAAATACACGGGCTCAACCCGTGAACTGCGCTTGAAACTGTTTCCCTTGAGAG		FALSE	1	1	1	5	19	1	3	8	17	50	k__Bacteria; p__Firmicutes; c__Clostridia; o__Clostridiales; f__Ruminococcaceae
TACGTAGGTGGCGAGCGTTATCCGGAATTACTGGGTGTAAAGGGTGTGTAGGCGGAGAAGCAAGTCAGGCGTGAAACTTATGGGCTCAACCCATAAACTGCGCTTGAAACTGTTTCCCTTGAGAG		FALSE	1	1	1	4	31	1	1	1	3.5	38	k__Bacteria; p__Firmicutes; c__Clostridia; o__Clostridiales; f__Ruminococcaceae; g__; s__
TACGTAGGTGGCGAGCGTTATCCGGAATTACTGGGTGTAAAGGGTGTGTAGGCGGAGAAGCAAGTCAGGCGTGAAAACTATGGGCTCAACCCATAAATTGCGCTTGAAACTGTTTCCCTTGAGAG		FALSE	1	1	1	3.25	41	1	1	1	1	5	k__Bacteria; p__Firmicutes; c__Clostridia; o__Clostridiales; f__Ruminococcaceae; g__; s__
TACGTAGGTGGCGAGCGTTATCCGGAATTACTGGGTGTAAAGGGTGAGTAGGCGGGAAGGCAAGTCAGATGTGAAATGCAGGAGCTCAACTCCTGAGCTGCATTTGAAACTGTTTTTCTTGAGAG		FALSE	1	3	8	11.25	40	4	12.5	24	35.5	79	k__Bacteria; p__Firmicutes; c__Clostridia; o__Clostridiales; f__Ruminococcaceae; g__; s__
TACGTAGGTGGCGAGCGTTATCCGGAATTACTGGGTGTAAAGGGAGCGCAGGCGGGAAGACAAGTCAGCGGTGAAATTTATGGGCTTAACCCATAAACTGCCGTTGAAACTGTTTTTCTTGAGTG		FALSE	1	1	1	1	7	1	1	1	1	6	k__Bacteria; p__Firmicutes; c__Clostridia; o__Clostridiales; f__Ruminococcaceae; g__; s__
TACGTAGGTGGCGAGCGTTATCCGGAATTACTGGGCGTAAAGGGTGCGCAGGCGGTCTTTTAAGTTTAAGGTGAAAGCGTGGGGCTCAACCCCATATAGCCTTAAATACTGGAAGACTAGAGTAC		FALSE	1	1	1	3.25	7	1	1	3	6	14	k__Bacteria; p__Firmicutes; c__Erysipelotrichi; o__Erysipelotrichales; f__Erysipelotrichaceae
TACGTAGGTGGCGAGCGTTATCCGGAATTACTGGGCGTAAAGGGTGCGCAGGCGGTCTTTTAAGTTTAAGGTGAAAGCGTGGGGCTCAACCCCATACAGCCTTAAATACTGGGAGACTAGAGTAC		FALSE	1	1	1	3	8	1	1	1	3	8	k__Bacteria; p__Firmicutes; c__Erysipelotrichi; o__Erysipelotrichales; f__Erysipelotrichaceae
TACGTAGGTGGCGAGCGTTATCCGGAATGATTGGGCGTAAAGGGTGCGTAGGTGGCATGGTAAGTCTGAAGTCAAAGCCGGCAGCTCAACTGTCGTACGCTTTGGAAACTGCCGGGCTAGAGTGC		FALSE	1	1	1	1	6	1	1	1	2.5	6	k__Bacteria; p__Firmicutes; c__Erysipelotrichi; o__Erysipelotrichales; f__Erysipelotrichaceae; g__[Eubacterium]; s__
TACGTAGGTGGCGAGCGTTATCCGGAATGATTGGGCGTAAAGGGTGCGTAGGTGGCATGGTAAGTCTGAAGTCAAAGCCGGCAGCTCAACTGTCGTACGCTTTGGAAACTGCCGAGCTAGAGTGC		FALSE	1	1	1	1.25	4	1	1	1	3	11	k__Bacteria; p__Firmicutes; c__Erysipelotrichi; o__Erysipelotrichales; f__Erysipelotrichaceae; g__[Eubacterium]; s__
TACGTAGGTGGCGAGCGTTATCCGGAATGATTGGGCGTAAAGGGTGCGTAGGTGGCATGGTAAGTCTGAAGTCAAAGCCGGCAGCTCAACTGTCGTACGCTTTGGAAACTGCCAAGCTAGAGTGC		FALSE	1	10	21.5	30.5	132	6	23	34	59.5	167	k__Bacteria; p__Firmicutes; c__Erysipelotrichi; o__Erysipelotrichales; f__Erysipelotrichaceae; g__[Eubacterium]; s__
TACGTAGGTGGCGAGCGTTATCCGGAATGATTGGGCGTAAAGGGTGCGTAGGTGGCACGATAAGTCTGAAGTCAAAGCTGGCAGCTCAACTGTCATACGCTTTGGAAACTGTCGAGCTAGAGTGC		FALSE	1	1	3.5	4.5	18	3	6.5	10	16	40	k__Bacteria; p__Firmicutes; c__Erysipelotrichi; o__Erysipelotrichales; f__Erysipelotrichaceae; g__[Eubacterium]
TACGTAGGTGGCGAGCGTTATCCGGAATGATTGGGCGTAAAGGGTGCGTAGGTGGCACGATAAGTCTGAAGTCAAAGCTGGCAGCTCAACTGTCACACGCTTCGGAAACTGTCGAGCTAGAGTGC		FALSE	1	1	3	4	12	1	3	5	8	34	k__Bacteria; p__Firmicutes; c__Erysipelotrichi; o__Erysipelotrichales; f__Erysipelotrichaceae
TACGTAGGTGGCGAGCGTTATCCGGAATGATTGGGCGTAAAGGGTGCGTAGGTGGCAAGGTAAGTCTGAAGTCAAAGCCGGCAGCTCAACTGTCGTACGCTTTGGAAACTGCCTGGCTAGAGTGC		FALSE	1	1	1	1	8	1	1	1	4	131	k__Bacteria; p__Firmicutes; c__Erysipelotrichi; o__Erysipelotrichales; f__Erysipelotrichaceae; g__[Eubacterium]; s__
TACGTAGGTGGCGAGCGTTATCCGGAATGATTGGGCGTAAAGGGTGCGTAGGCGGCAAGATAAGTCTGAAGTCAAAGCTGGCAGCTCAACTGTCATACGCTTTGGAAACTGTCTAGCTAGAGTGC		FALSE	1	1	1	1	7	1	1	1	3	7	k__Bacteria; p__Firmicutes; c__Erysipelotrichi; o__Erysipelotrichales; f__Erysipelotrichaceae; g__[Eubacterium]; s__
TACGTAGGTGGCGAGCGTTATCCGGAATCATTGGGTGTAAAGGGTGCGTAGGCGGGATGTAAAGTCAGATGTGAAATACCGTGGCTCAACTGCGGGGCTGCATTTGAAACTTACGTTCTTGAGTG		FALSE	1	1	3	5.25	16	1	2	6	11	24	k__Bacteria
TACGTAGGTGGCGAGCGTTATCCGGAATCATTGGGCGTAAAGGGTGCGTAGGCGGTTAGTTAAGTTTGTGGTGAAATCGTGAGGCTTAACCTCATTAAGCCACAAAAACTGGCTAGCTAGAGTGC		FALSE	1	1	1	1	3	1	1	4	6.5	18	k__Bacteria; p__Firmicutes; c__Erysipelotrichi; o__Erysipelotrichales; f__Erysipelotrichaceae; g__L7A_E11; s__
TACGTAGGTGGCGAGCGTTATCCGGAATCATTGGGCGTAAAGGGTGCGTAGGCGGCTGATTAAGTTTGTGTTTAAAGCGTAGAGCTCAACTCTATAAAGGCACAAAAACTGGTCGGCTAGAGTGC		FALSE	1	5	9.5	12.25	39	1	5.5	10	16.5	52	k__Bacteria; p__Firmicutes; c__Erysipelotrichi; o__Erysipelotrichales; f__Erysipelotrichaceae; g__L7A_E11; s__
TACGTAGGTGGCGAGCGTTATCCGGAATCATTGGGCGTAAAGGGTGCGTAGGCGGCCAGTTAAGTCTGTGGTGAAATCGTGAGGCTCAACCTCATCAAGCCACGGAAACTGACAGGCTAGAGTGC		FALSE	1	3	4.5	7.25	15	1	4	7	13	35	k__Bacteria; p__Firmicutes
TACGTAGGTGGCGAGCGTTATCCGGAATCATTGGGCGTAAAGAGGGAGCAGGCGGCCATAAAGGTCTCAAGTTGAAATGTACGGGCTCAACCCGTACCTGGCAGAGAAACCGTATGGCTAGAGTT		FALSE	1	1	1	1.5	8	1	1	3	5	10	k__Bacteria; p__Firmicutes; c__Erysipelotrichi; o__Erysipelotrichales; f__Erysipelotrichaceae; g__Sharpea; s__
TACGTAGGTGGCGAGCGTTATCCGGAATCATTGGGCGTAAAGAGGGAGCAGGCGGCCATAAAGGTCTCAAGTTGAAATGTACGGGCTCAACCCGTACCTGGCAGAGAAACCGTATGGCTAGAGTA		FALSE	1	1	1	3	8	1	1	3	6	26	k__Bacteria; p__Firmicutes; c__Erysipelotrichi; o__Erysipelotrichales; f__Erysipelotrichaceae; g__Sharpea; s__
TACGTAGGTGGCGAGCGTTATCCGAATTTATTGGGCGTAAAGCGTGCGCAGACGGTTTGTTAAGTCTAGAATTAAAGCCCGAAGCTTAACTTCGGTAAGTTTTAGAAACTGGCAGGCTAGAGTGT		FALSE	1	1	1	1	4	1	1	1	1	9	k__Bacteria; p__Tenericutes; c__Mollicutes; o__RF39; f__; g__; s__
TACGTAGGTGGCGAGCGTTATCCGAATTTATTGGGCGTAAAGCGTGCGCAGACGGTTTGTTAAGTCTAAAATCAAAGCCTGGAGCTTAACTCCAGTTAGTTTTAGAAACTGGCAGACTAGAGTGT		FALSE	1	1	1	1	1	1	1	1	1	28	k__Bacteria; p__Tenericutes; c__Mollicutes; o__RF39; f__; g__; s__
TACGTAGGTGGCGAGCGTTACTCGGAATTACTAGGCGTAAAGCGTATGTAGGCGGTTTGATAAGTTCTAGGTGAAAATTTCCGGCTCAACCGGAAGACGAACTAGAATACTGTCAGGCTTGAGTG		FALSE	1	1	1	1	18	1	1	1	1	4	k__Bacteria; p__Elusimicrobia
TACGTAGGTGGCGAGCGTTACTCGGAATTACTAGGCGTAAAGCGTATGTAGGCGGTCAGATAAGTCTTTGGTGAAATTTCCCGGCTCAACCGGGAAAGGCCCAAGGATACTGTTTGGCTTGAGTG		FALSE	1	1	1	1	5	1	2	6	10.5	41	k__Bacteria; p__Elusimicrobia; c__Endomicrobia; o__; f__; g__; s__
TACGTAGGTGGCGAGCGCTATCCGGATTTACTGGGTGTAAAGGGTGTGTAGGCGGGGAAGCAAGTCAGATGTGAAAACTATGGGCTTAACTCATAGCCTGCGTCTGAAACTGTTTTTCTTGAGGG		FALSE	1	1	2	4.25	9	1	1	1	1	25	k__Bacteria; p__Firmicutes; c__Clostridia; o__Clostridiales; f__Ruminococcaceae; g__; s__
TACGTAGGTGGCGAGCGCTATCCGGATTTACTGGGTGTAAAGGGTGTGTAGGCGGGGAAGCAAGTCAGATGTGAAAACTATGGGCTCAACTCATAGCCTGCGTCTGAAACTGTTTTTCTTGAGGG		FALSE	1	1	1	2	51	1	1	4	7	43	k__Bacteria; p__Firmicutes; c__Clostridia; o__Clostridiales; f__Ruminococcaceae; g__; s__
TACGTAGGTGGCGAGCATTATCCGGAATTATTGGGCGTAAAGAGTGAGCAGGCGGCATGATAAGTTTAGAGTGAAAGCGTGGGGCTTAACCCCATACAGCTTTAAAAACTGTCAAGCTAGAGTGC		FALSE	1	1	1	1	12	1	1	1	1	31	k__Bacteria; p__Firmicutes; c__Erysipelotrichi; o__Erysipelotrichales; f__Erysipelotrichaceae; g__RFN20; s__
TACGTAGGTGGCGAGCATTATCCGGAATTATTGGGCGTAAAGAGTGAGCAGGCGGCATGATAAGTTTAGAGTGAAAGCGTGGGGCTCAACCCCATACAGCTCTAAAAACTGTCAAGCTAGAGTGT		FALSE	1	1	1.5	6.75	51	1	1	3	10	87	k__Bacteria; p__Firmicutes; c__Erysipelotrichi; o__Erysipelotrichales; f__Erysipelotrichaceae; g__RFN20; s__
TACGTAGGTGGCGAGCATTATCCGGAATTATTGGGCGTAAAGAGTGAGCAGGCGGCAGAATAAGTTTGGAGTGAAAGCGTGGGGCTCAACCCCATATAGCTCCAAAAACTGTTCAGCTAGAGTGC		FALSE	1	1	1	4	9	1	1	1	3	9	k__Bacteria; p__Firmicutes; c__Erysipelotrichi; o__Erysipelotrichales; f__Erysipelotrichaceae; g__RFN20; s__
TACGTAGGTGGCAAGCTTTGTCCGGAATGACTGGGCGTAAAGGGTGCGTAGGTGGTTGATCAAGTTAGTAGTGAAATTCCGGGGCTTAACTTCGGCGCTACTACTAAGACTGACCGACTTGAGTG		FALSE	1	1	1	1	9	1	1	1	4.5	16	k__Bacteria
TACGTAGGTGGCAAGCGTTGTTCGGATTTATTGGGCGTAAAGGGCTTGTAGGTGGTTGTGTAAGTGTGAGTTGAAAGACCGGGGCTTAACCCCGAGTTTGGCTTGCAAACTGCATAACTGGAGTG		FALSE	1	1	1	1	1	1	1	1	8	47	k__Bacteria
TACGTAGGTGGCAAGCGTTGTTCGGATTTATTGGGCGTAAAGGGCTTGTAGGTGGTTGTGTAAGTGTGAGTTGAAAGACCGGGGCTTAACCCCGAGTTTGGCTTGCAAACTGCATAACTGGAGTA		FALSE	1	1	1	1.75	19	1	1	1	29	133	k__Bacteria
TACGTAGGTGGCAAGCGTTGTTCGGATTTACTGGGTGTAAAGGGCGTGTAGGCGGGTTTTTAAGTCAGGTGTGAAATCCCTCGGCTCAACCGAGGAACTGCACTTGAAACTGGAGATCTTGAGTG		FALSE	1	1	1	1	5	1	1	1	1	21	k__Bacteria; p__Firmicutes
TACGTAGGTGGCAAGCGTTGTTCGGAATGACTGGGCGTAAAGGGAGTGTAGGTGGTTAATTAAGTTGAATGTGAAAGCCTGTGGCTTAACCATAGAAGTGCATTCAATACTGGTTGACTAGAGTG		FALSE	1	1	1	1	10	1	1	1	1	14	k__Bacteria
TACGTAGGTGGCAAGCGTTGTTCGGAATGACTGGGCGTAAAGGGAGTGTAGGTGGCGTTTTAAGTCAACTGTGAAAGCCTATGGCTTAACCATAGAAGTGCAGTTGATACTGGGATGCTGGAGTG		FALSE	1	1	1	1	21	1	1	1	3.5	14	k__Bacteria
TACGTAGGTGGCAAGCGTTGTCCGGATTTATTGGGCGTAAAGGGAACGCAGGCGGTTTTTTAAGTCTGATGTGAAAGCCTTCGGCTCAACCGAAGAATTGCATTGGAAACTGGAAGACTTGAGTG		FALSE	1	2.5	7.5	11.5	22	1	1	3	8	107	k__Bacteria; p__Firmicutes; c__Bacilli; o__Lactobacillales; f__Lactobacillaceae; g__Lactobacillus
TACGTAGGTGGCAAGCGTTGTCCGGATTTATTGGGCGTAAAGGGAACGCAGGCGGTCTTTTAAGTCTGATGTGAAAGCCCTCGGCTTAACCGAGGAATTGCATTGGAAACTGGGGGACTTGAGTG		FALSE	1	1	1	1.25	12	1	1	3	5	52	k__Bacteria; p__Firmicutes; c__Bacilli; o__Lactobacillales; f__Lactobacillaceae; g__Lactobacillus
TACGTAGGTGGCAAGCGTTGTCCGGATTTATTGGGCGTAAAGGGAACGCAGGCGGTCTTTTAAGTCTGATGTGAAAGCCCTCGGCTTAACCGAGGAATTGCATTGGAAACTGGGAGACTTGAGTG		FALSE	1	1	2.5	5	12	1	2.5	4	7.5	39	k__Bacteria; p__Firmicutes; c__Bacilli; o__Lactobacillales; f__Lactobacillaceae; g__Lactobacillus
TACGTAGGTGGCAAGCGTTGTCCGGATTTACTGGGTGTAAAGGGTGCGTAGGCGGGTTATAAAGTCAGATGTGAAATACCGAGGCTTAACTTCGGGGCTGCATTTGAAACTTATGATCTTGAGTG		FALSE	1	1	1	3	9	1	1	3	5	38	k__Bacteria; p__Firmicutes; c__Clostridia; o__Clostridiales
TACGTAGGTGGCAAGCGTTGTCCGGATTTACTGGGTGTAAAGGGTGCGTAGGCGGGGCAGCAAGTTGGATGTGAAATCCTCGGGCTCAACTCGAGAACTGCATTCAAAACTGTTGCTCTTGAGTG		FALSE	1	1	4	7.75	37	1	4.5	10	18	49	k__Bacteria; p__Firmicutes; c__Clostridia; o__Clostridiales; f__Ruminococcaceae
TACGTAGGTGGCAAGCGTTGTCCGGATTTACTGGGTGTAAAGGGTGCGTAGGCGGGGCAGCAAGTTGGATGTGAAATCCTCAGGCTTAACTTGAGAACTGCATTCAAAACTGTTGCTCTTGAGTG		FALSE	1	1	1	3	24	1	1	1	3	20	k__Bacteria; p__Firmicutes; c__Clostridia; o__Clostridiales
TACGTAGGTGGCAAGCGTTGTCCGGATTTACTGGGTGTAAAGGGTGCGTAGGCGGGACTGCAAGTTGGATGTGAAATACTGGGGCTCAACCCCGGAACTGCATCCAAAACTGTGGTTCTTGAGTG		FALSE	1	1	1	1	3	1	1	2	4	8	k__Bacteria; p__Firmicutes; c__Clostridia; o__Clostridiales; f__Ruminococcaceae
TACGTAGGTGGCAAGCGTTGTCCGGATTTACTGGGTGTAAAGGGTGCGCAGGCGGGACTGCAAGTTGGATGTGAAATGCTGAGGCTTAACCTCAGAACTGCATCCAAAACTGTAGTTCTTGAGTG		FALSE	1	1	1.5	3.25	10	1	1	2	3.5	21	k__Bacteria; p__Firmicutes; c__Clostridia; o__Clostridiales; f__Ruminococcaceae; g__; s__
TACGTAGGTGGCAAGCGTTGTCCGGATTTACTGGGTGTAAAGGGTGCGCAGGCGGGACTGCAAGTTGGATGTGAAATGCTGAGGCTCAACCTCAGAACTGCATCCAAAACTGTAGTTCTTGAGTG		FALSE	1	1	1	3	15	1	1	1	2	24	k__Bacteria; p__Firmicutes; c__Clostridia; o__Clostridiales; f__Ruminococcaceae; g__; s__
TACGTAGGTGGCAAGCGTTGTCCGGATTTACTGGGTGTAAAGGGTGCGCAGGCGGGACTGCAAGTTGGATGTGAAATGCCAAGGCTTAACCTTGGAACTGCATCCAAAACTGTAGTTCTTGAGTG		FALSE	1	1	1	4.25	12	1	1	6	23.5	424	k__Bacteria; p__Firmicutes; c__Clostridia; o__Clostridiales; f__Ruminococcaceae; g__; s__
TACGTAGGTGGCAAGCGTTGTCCGGATTTACTGGGTGTAAAGGGTGCGCAGGCGGGACTGCAAGTTGGATGTGAAATACTGAGGCTTAACCTCGGAGCTGCATCCAAAACTGTGGTTCTTGAGTG		FALSE	1	1	1	1	4	1	1	1	1	63	k__Bacteria; p__Firmicutes; c__Clostridia; o__Clostridiales; f__Ruminococcaceae; g__; s__
TACGTAGGTGGCAAGCGTTGTCCGGATTTACTGGGTGTAAAGGGTGCGCAGGCGGGACTGCAAGTTGGATGTGAAATACCGGGGCTCAACCCCGGAGCTGCATCCAAAACTGTGGTTCTTGAGTG		FALSE	1	1	1	1	5	1	1	1	1	104	k__Bacteria; p__Firmicutes; c__Clostridia; o__Clostridiales; f__Ruminococcaceae; g__; s__
TACGTAGGTGGCAAGCGTTGTCCGGATTTACTGGGTGTAAAGGGTGCGCAGGCGGGACTGCAAGTTGGATGTGAAATACCGGGGCTCAACCCCGGAACTGCATCCAAAACTGTAGTTCTTGAGTG		FALSE	1	7.75	22.5	39	258	1	14	24	46	219	k__Bacteria; p__Firmicutes; c__Clostridia; o__Clostridiales; f__Ruminococcaceae; g__; s__
TACGTAGGTGGCAAGCGTTGTCCGGATTTACTGGGTGTAAAGGGTGCGCAGGCGGGACTGCAAGTTGGATGTGAAATACCGGAGCTTAACTTCGGAACTGCATCCAAAACTGTAGTTCTTGAGTG		FALSE	1	1	1	1	5	1	1	1	2.5	55	k__Bacteria; p__Firmicutes; c__Clostridia; o__Clostridiales; f__Ruminococcaceae; g__; s__
TACGTAGGTGGCAAGCGTTGTCCGGATTTACTGGGTGTAAAGGGTGCGCAGGCGGGACTGCAAGTTGGATGTGAAATACCGGAGCTTAACTCCGGAGCTGCATCCAAAACTGTGGTTCTTGAGTG		FALSE	1	1	1	1	10	1	1	1	1	20	k__Bacteria; p__Firmicutes; c__Clostridia; o__Clostridiales; f__Ruminococcaceae; g__; s__
TACGTAGGTGGCAAGCGTTGTCCGGATTTACTGGGTGTAAAGGGTGCGCAGGCGGGACTGCAAGTTGGATGTGAAATACCGGAGCTTAACTCCGGAACTGCATCCAAAACTGTGGTTCTTGAGTG		FALSE	1	1	1	1	8	1	1	1	3	16	k__Bacteria; p__Firmicutes; c__Clostridia; o__Clostridiales; f__Ruminococcaceae; g__; s__
TACGTAGGTGGCAAGCGTTGTCCGGATTTACTGGGTGTAAAGGGTGCGCAGGCGGGACTGCAAGTTGGATGTGAAATACCGGAGCTTAACTCCGGAACTGCATCCAAAACTGTAGTTCTTGAGTG		FALSE	1	1	1	1	8	1	1	2	6	66	k__Bacteria; p__Firmicutes; c__Clostridia; o__Clostridiales; f__Ruminococcaceae; g__; s__
TACGTAGGTGGCAAGCGTTGTCCGGATTTACTGGGTGTAAAGGGTGCGCAGGCGGGACTGCAAGTTGGATGTGAAATACCGGAGCTCAACTCCGGAGCTGCATCCAAAACTGTGGTTCTTGAGTG		FALSE	1	1	1	1.25	5	1	1	1	4	40	k__Bacteria; p__Firmicutes; c__Clostridia; o__Clostridiales; f__Ruminococcaceae; g__; s__
TACGTAGGTGGCAAGCGTTGTCCGGATTTACTGGGTGTAAAGGGTGCGCAGGCGGGACTGCAAGTTGGATGTGAAATACCGGAGCTCAACTCCGGAGCTGCATCCAAAACTGTAGTTCTTGAGTG		FALSE	1	1	1	1	8	1	1	1	1	416	k__Bacteria; p__Firmicutes; c__Clostridia; o__Clostridiales; f__Ruminococcaceae; g__; s__
TACGTAGGTGGCAAGCGTTGTCCGGATTTACTGGGTGTAAAGGGTGCGCAGGCGGGACTGCAAGTTGGATGTGAAATACCGGAGCTCAACTCCGGAACTGCATCCAAAACTGTAGTTCTTGAGTG		FALSE	1	1	1	4.25	35	1	3	6	10.5	62	k__Bacteria; p__Firmicutes; c__Clostridia; o__Clostridiales; f__Ruminococcaceae; g__; s__
TACGTAGGTGGCAAGCGTTGTCCGGATTTACTGGGTGTAAAGGGTGCGCAGGCGGGACTGCAAGTTGGATGTGAAATACCGAGGCTTAACTTCGGAACTGCATCCAAAACTGTAGTTCTTGAGTG		FALSE	1	1	1	1	17	1	1	1	1	114	k__Bacteria; p__Firmicutes; c__Clostridia; o__Clostridiales; f__Ruminococcaceae; g__; s__
TACGTAGGTGGCAAGCGTTGTCCGGATTTACTGGGTGTAAAGGGTGCGCAGGCGGGACTGCAAGTTGGATGTGAAATACCGAGGCTTAACCTCGGGGCTGCATCCAAAACTGTGGTTCTTGAGTG		FALSE	1	1	1	1	4	1	1	3	5.5	22	k__Bacteria; p__Firmicutes; c__Clostridia; o__Clostridiales; f__Ruminococcaceae; g__; s__
TACGTAGGTGGCAAGCGTTGTCCGGATTTACTGGGTGTAAAGGGTGCGCAGGCGGGACTGCAAGTTGGATGTGAAATACCGAGGCTTAACCTCGGGGCTGCATCCAAAACTGTAGTTCTTGAGTG		FALSE	1	1	1	2.25	8	1	1	2	4.5	39	k__Bacteria; p__Firmicutes; c__Clostridia; o__Clostridiales; f__Ruminococcaceae; g__; s__
TACGTAGGTGGCAAGCGTTGTCCGGATTTACTGGGTGTAAAGGGTGCGCAGGCGGGACTGCAAGTTGGATGTGAAATACCGAGGCTTAACCTCGGAGCTGCATCCAAAACTGTGGTTCTTGAGTG		FALSE	1	1	2	6.25	13	1	8.5	14	24	65	k__Bacteria; p__Firmicutes; c__Clostridia; o__Clostridiales; f__Ruminococcaceae; g__; s__
TACGTAGGTGGCAAGCGTTGTCCGGATTTACTGGGTGTAAAGGGTGCGCAGGCGGGACTGCAAGTTGGATGTGAAATACCGAGGCTTAACCTCGGAGCTGCATCCAAAACTGTAGTTCTTGAGTG		FALSE	1	1	1	3.25	10	1	1	1	3.5	429	k__Bacteria; p__Firmicutes; c__Clostridia; o__Clostridiales; f__Ruminococcaceae; g__; s__
TACGTAGGTGGCAAGCGTTGTCCGGATTTACTGGGTGTAAAGGGTGCGCAGGCGGGACTGCAAGTTGGATGTGAAATACCGAGGCTCAACCTCGGAGCTGCATCCAAAACTGTAGTTCTTGAGTG		FALSE	1	1	2.5	10	51	1	10	19	33	124	k__Bacteria; p__Firmicutes; c__Clostridia; o__Clostridiales; f__Ruminococcaceae; g__; s__
TACGTAGGTGGCAAGCGTTGTCCGGATTTACTGGGTGTAAAGGGTGCGCAGGCGGGACTGCAAGTTGGATGTGAAATACCGAAGCTTAACTTCGGAGCTGCATCCAAAACTGTGGTTCTTGAGTG		FALSE	1	1	1	2	16	1	1.5	4	7.5	51	k__Bacteria; p__Firmicutes; c__Clostridia; o__Clostridiales; f__Ruminococcaceae; g__; s__
TACGTAGGTGGCAAGCGTTGTCCGGATTTACTGGGTGTAAAGGGTGCGCAGGCGGGACTGCAAGTTGGATGTGAAATACCGAAGCTTAACTTCGGAACTGCATCCAAAACTGTAGTTCTTGAGTG		FALSE	1	1	1	1	4	1	1	1	1	14	k__Bacteria; p__Firmicutes; c__Clostridia; o__Clostridiales; f__Ruminococcaceae; g__; s__
TACGTAGGTGGCAAGCGTTGTCCGGATTTACTGGGTGTAAAGGGTGCGCAGGCGGGACTGCAAGTTGGATGTGAAAATCCGAGGCTCAACCTCGGAACTGCATCCAAAACTGTGGTTCTTGAGTG		FALSE	1	1	4	7	17	1	1	4	7	66	k__Bacteria; p__Firmicutes; c__Clostridia; o__Clostridiales; f__Ruminococcaceae
TACGTAGGTGGCAAGCGTTGTCCGGATTTACTGGGTGTAAAGGGTGCGCAGGCGGGACCGCAAGTTGGATGTGAAATACCGGAGCTTAACTCCGGAGCTGCATCCAAAACTGTGGTTCTTGAGTG		FALSE	1	1	1	2.5	26	1	1	1	4	18	k__Bacteria; p__Firmicutes; c__Clostridia; o__Clostridiales; f__Ruminococcaceae; g__; s__
TACGTAGGTGGCAAGCGTTGTCCGGATTTACTGGGTGTAAAGGGTGCGCAGGCGGGAATTCAAGTTGGATGTGAAATGTCGGGGCTTAACCCCGGAACTGCATCCAAAACTGAGTTTCTTGAGTG		FALSE	1	1	1	3	22	1	1	5	17.5	237	k__Bacteria; p__Firmicutes; c__Clostridia; o__Clostridiales; f__Ruminococcaceae; g__; s__
TACGTAGGTGGCAAGCGTTGTCCGGATTTACTGGGTGTAAAGGGCGTGTAGGCGGGTTTGCAAGTCAGATGTGAAACTCCGAGGCTTAACTTCGGACCTGCATCTGAAACTGTAAATCTTGAGTA		FALSE	1	1	2.5	5	12	1	1	1	4.5	34	k__Bacteria; p__Firmicutes; c__Clostridia; o__Clostridiales
TACGTAGGTGGCAAGCGTTGTCCGGATTTACTGGGTGTAAAGGGCGTGTAGGCGGGTTGTCAAGTCAGATGTGAAATCCCGGGGCTTAACTCCGGAACTGCATCTGAAACTGATGATCTTGAGTA		FALSE	1	1	3.5	11	39	1	1	1	1	1	k__Bacteria; p__Firmicutes; c__Clostridia; o__Clostridiales
TACGTAGGTGGCAAGCGTTGTCCGGATTTACTGGGTGTAAAGGGCGTGTAGGCGGGTTGTCAAGTCAGATGTGAAATCCCGGGGCTCAACTCCGGAACTGCATCTGAAACTGATGATCTTGAGTA		FALSE	1	1	1	1	12	1	4	7	10.5	26	k__Bacteria; p__Firmicutes; c__Clostridia; o__Clostridiales
TACGTAGGTGGCAAGCGTTGTCCGGATTTACTGGGTGTAAAGGGCGTGTAGGCGGGTTGATAAGTCAGATGTGAAATACCGGGGCTCAACCCCGGGGCTGCATTTGAAACTGTCAGTCTTGAGTG		FALSE	1	1	1	3	11	1	1	1	3	10	k__Bacteria; p__Firmicutes; c__Clostridia; o__Clostridiales; f__Ruminococcaceae
TACGTAGGTGGCAAGCGTTGTCCGGATTTACTGGGTGTAAAGGGCGTGTAGGCGGGTGTGCAAGTCAGATGTGAAATACCAAGGCTTAACCATGGGGCTGCATTTGAAACTGTGCATCTTGAGTG		FALSE	1	1	1	1	3	1	1	1	4	8	k__Bacteria; p__Firmicutes; c__Clostridia; o__Clostridiales; f__Ruminococcaceae
TACGTAGGTGGCAAGCGTTGTCCGGATTTACTGGGTGTAAAGGGCGTGTAGGCGGGTGATCAAGTCAGATGTGAAATCTATGGGCTTAACCCATAACGTGCATTTGAAACTGATTGTCTTGAGTG		FALSE	1	1	1	3.25	10	1	1	3	5.5	18	k__Bacteria; p__Firmicutes; c__Clostridia; o__Clostridiales; f__Ruminococcaceae
TACGTAGGTGGCAAGCGTTGTCCGGATTTACTGGGTGTAAAGGGCGTGTAGGCGGGTCTGCAAGTCAGATGTGAAATCCCGGGGCTTAACCCCGGAACTGCATCTGAAACTGTGGATCTTGAGTA		FALSE	1	1	1	1	12	1	1	1	4	16	k__Bacteria; p__Firmicutes; c__Clostridia; o__Clostridiales; f__Ruminococcaceae
TACGTAGGTGGCAAGCGTTGTCCGGATTTACTGGGTGTAAAGGGCGTGTAGGCGGGTCTGCAAGTCAGATGTGAAATCCCGAGGCTTAACTTCGGAACTGCATCTGAAACTGTGGATCTTGAGTA		FALSE	1	1	1	1	4	1	1	1	3.5	20	k__Bacteria; p__Firmicutes; c__Clostridia; o__Clostridiales
TACGTAGGTGGCAAGCGTTGTCCGGATTTACTGGGTGTAAAGGGCGTGTAGGCGGGTCTACAAGTCAGATGTGAAATCTATGGGCTTAACCCATAACGTGCATTTGAAACTGTAGGTCTTGAGTG		FALSE	1	1	1	3	10	1	2	4	7.5	30	k__Bacteria; p__Firmicutes; c__Clostridia; o__Clostridiales; f__Ruminococcaceae
TACGTAGGTGGCAAGCGTTGTCCGGATTTACTGGGTGTAAAGGGCGTGTAGGCGGGTCCGCAAGTCAGATGTGAAATCCCGAGGCTTAACTTCGGAACTGCATCTGAAACTGTGGATCTTGAGTA		FALSE	1	1	1	3.25	13	1	1	1	1	30	k__Bacteria; p__Firmicutes; c__Clostridia; o__Clostridiales
TACGTAGGTGGCAAGCGTTGTCCGGATTTACTGGGTGTAAAGGGCGTGTAGGCGGGTCAGCAAGTCAGATGTGAAATCCCGAGGCTTAACTTCGGAACTGCATCTGAAACTGTCGATCTTGAGTA		FALSE	1	1	1	1	18	1	1	3	6	41	k__Bacteria; p__Firmicutes; c__Clostridia; o__Clostridiales; f__Clostridiaceae; g__Clostridium; s__
TACGTAGGTGGCAAGCGTTGTCCGGATTTACTGGGTGTAAAGGGCGTGTAGGCGGGTATGCAAGTCAGATGTGAAATACCGAGGCTTAACTTCGGGGCTGCATTTGAAACTACATATCTTGAGTG		FALSE	1	1	1	1	6	1	1	1	4	8	k__Bacteria; p__Firmicutes; c__Clostridia; o__Clostridiales
TACGTAGGTGGCAAGCGTTGTCCGGATTTACTGGGTGTAAAGGGCGTGTAGGCGGGTAGGTAAGTCAGATGTGAAATACCGGAGCTTAACTCCGGGGCTGCATTTGAAACTGCTTATCTTGAGTA		FALSE	1	1	1	3.25	16	1	1	1	3	11	k__Bacteria; p__Firmicutes; c__Clostridia; o__Clostridiales
TACGTAGGTGGCAAGCGTTGTCCGGATTTACTGGGTGTAAAGGGCGTGTAGGCGGGTAAGTAAGTCAGATGTGAAATACCGGAGCTTAACTCCGGGGCTGCATTTGAAACTGCATATCTTGAGTA		FALSE	1	1	1	1	9	1	1	1	5	102	k__Bacteria; p__Firmicutes; c__Clostridia; o__Clostridiales
TACGTAGGTGGCAAGCGTTGTCCGGATTTACTGGGTGTAAAGGGCGTGTAGGCGGGGCTGCAAGTCAGAAGTGAAATCTATGGGCTTAACCCATAAACTGCTTTTGAAACTGTGGCTCTTGAGTA		FALSE	1	1	1	3.25	6	1	1	3	4	12	k__Bacteria; p__Firmicutes; c__Clostridia; o__Clostridiales; f__Ruminococcaceae; g__; s__
TACGTAGGTGGCAAGCGTTGTCCGGATTTACTGGGTGTAAAGGGCGTGTAGGCGGGGCTGCAAGTCAGAAGTGAAATCCATGGGCTTAACCCATGAACTGCTTTTGAAACTGTAGCTCTTGAGTA		FALSE	1	1	1	3	5	1	1	1	4	17	k__Bacteria; p__Firmicutes; c__Clostridia; o__Clostridiales; f__Ruminococcaceae
TACGTAGGTGGCAAGCGTTGTCCGGATTTACTGGGTGTAAAGGGCGTGTAGGCGGGATTGTAGGTCAGATGTGAAATACCCGGGCTTAACCCGGGGGCTGCATTTGAAACCACAGTTCTTGAGTG		FALSE	1	1	1	1	1	1	1	1	2	131	k__Bacteria; p__Firmicutes; c__Clostridia; o__Clostridiales
TACGTAGGTGGCAAGCGTTGTCCGGATTTACTGGGTGTAAAGGGCGTGTAGGCGGGACTTTAGGTCAGATGTGAAATACCGGAGCTTAACTCCGGAGCTGCATTTGAAACCGGAGTTCTTGAGTG		FALSE	1	1	1	1.5	4	1	1	5	8	20	k__Bacteria; p__Firmicutes; c__Clostridia; o__Clostridiales; f__Ruminococcaceae; g__; s__
TACGTAGGTGGCAAGCGTTGTCCGGATTTACTGGGTGTAAAGGGCGTGTAGGCGGGACTGCAGGTCAGATGTGAAATACCGGGGCTCAACTCCGGGGCTGCATTTGAAACCGCAGTTCTTGAGTA		FALSE	1	1	1	1	7	1	1	1	2	5	k__Bacteria; p__Firmicutes; c__Clostridia; o__Clostridiales; f__Ruminococcaceae; g__; s__
TACGTAGGTGGCAAGCGTTGTCCGGATTTACTGGGTGTAAAGGGCGTGTAGGCGGGACTGCAAGTCAGATGTGAAACCCCGGGGCTTAACTCCGGGACTGCATCTGAAACTGCAGATCTTGAGTA		FALSE	1	1	1	1	10	1	1	3	6	26	k__Bacteria; p__Firmicutes; c__Clostridia; o__Clostridiales
TACGTAGGTGGCAAGCGTTGTCCGGATTTACTGGGTGTAAAGGGCGTGTAGGCGGGAATGCAAGTCAGGAGTGAAATGTATAGGCTTAACCTATGCACTGCTTTTGAAACTGTATTTCTTGAGTA		FALSE	1	1	1	1	11	1	1	3	4	15	k__Bacteria; p__Firmicutes; c__Clostridia; o__Clostridiales; f__Ruminococcaceae
TACGTAGGTGGCAAGCGTTGTCCGGATTTACTGGGTGTAAAGGGCGTGTAGGCGGGAAGACAGGTCAGATGTGAAATGTCGGGGCTCAACCCCGGAACTGCATTTGAAACCGTTTTTCTTGAGTA		FALSE	1	1	1	1	8	1	2	5	6.5	94	k__Bacteria; p__Firmicutes; c__Clostridia; o__Clostridiales; f__Ruminococcaceae; g__; s__
TACGTAGGTGGCAAGCGTTGTCCGGATTTACTGGGTGTAAAGGGCGTGTAGGCGGAGGTTCAAGTCAGAAGTGAAATCTCCGGGCTTAACCCGGAAACTGCTTTTGAAACTGAATCCCTTGAGTA		FALSE	1	1	1	1	3	1	1	1	1	72	k__Bacteria; p__Firmicutes; c__Clostridia; o__Clostridiales; f__Ruminococcaceae
TACGTAGGTGGCAAGCGTTGTCCGGATTTACTGGGTGTAAAGGGCGTGTAGGCGGAGGTTCAAGTCAGAAGTGAAATCTATGGGCTTAACTCATAAACTGCTTTTGAAACTGAACCCCTTGAGTA		FALSE	1	1	1	1	1	1	1	1	3.5	63	k__Bacteria; p__Firmicutes; c__Clostridia; o__Clostridiales; f__Ruminococcaceae; g__; s__
TACGTAGGTGGCAAGCGTTGTCCGGATTTACTGGGTGTAAAGGGCGTGTAGGCGGAGGATCAAGTCAGAAGTGAAATCCATGGGCTCAACCCGTGAACTGCTTTTGAAACTGATCCCCTTGAGTA		FALSE	1	1	1	1	8	1	1	1	3	9	k__Bacteria; p__Firmicutes; c__Clostridia; o__Clostridiales; f__Ruminococcaceae
TACGTAGGTGGCAAGCGTTGTCCGGATTTACTGGGTGTAAAGGGCGTGTAGGCGGAGGAGCAAGTCAGAAGTGAAATCTATGGGCTTAACCCATAAACTGCTTTTGAAACTGTTCCCCTTGAGTA		FALSE	1	1	1	1.5	5	1	1	3	7	24	k__Bacteria; p__Firmicutes; c__Clostridia; o__Clostridiales; f__Ruminococcaceae; g__; s__
TACGTAGGTGGCAAGCGTTGTCCGGATTTACTGGGTGTAAAGGGCGTGTAGGCGGAGGAGCAAGTCAGAAGTGAAATCCCCGGGCTTAACCCGGGAACTGCTTTTGAAACTGTTCCCCTTGAGTA		FALSE	1	1	1	3	8	1	1	1	3	8	k__Bacteria; p__Firmicutes; c__Clostridia; o__Clostridiales
TACGTAGGTGGCAAGCGTTGTCCGGATTTACTGGGTGTAAAGGGCGTGTAGGCGGAGGAGCAAGTCAGAAGTGAAATCCATGGGCTTAACCCATGAACTGCTTTTGAAACTGTTTCCCTTGAGTA		FALSE	1	1	1	1	1	1	1	1	4	49	k__Bacteria; p__Firmicutes; c__Clostridia; o__Clostridiales; f__Ruminococcaceae
TACGTAGGTGGCAAGCGTTGTCCGGATTTACTGGGTGTAAAGGGCGTGTAGGCGGAGGAGCAAGTCAGAAGTGAAATCCATGGGCTTAACCCATGAACTGCTTTTGAAACTGTTCCCCTTGAGTA		FALSE	1	1	1	1	9	1	1	1	1	22	k__Bacteria; p__Firmicutes; c__Clostridia; o__Clostridiales; f__Ruminococcaceae
TACGTAGGTGGCAAGCGTTGTCCGGATTTACTGGGTGTAAAGGGCGTGTAGGCGGAGCGGCAAGTCAGGAGTGAAATCCCGGGGCTCAACCCCGGAACTGCTTTTGAAACTGTCGCCCTTGAGTA		FALSE	1	1	1	1.25	6	1	1	2	3	15	k__Bacteria; p__Firmicutes; c__Clostridia; o__Clostridiales; f__Ruminococcaceae; g__; s__
TACGTAGGTGGCAAGCGTTGTCCGGATTTACTGGGTGTAAAGGGCGTGTAGGCGGAGCAGCAAGTCAGATGTGAAATCTCCGGGCTTAACCCGGAAACTGCATTTGAAACTGTTGCCCTTGAGTA		FALSE	1	1	1	1	8	1	1	1	9	232	k__Bacteria; p__Firmicutes; c__Clostridia; o__Clostridiales; f__Ruminococcaceae
TACGTAGGTGGCAAGCGTTGTCCGGATTTACTGGGTGTAAAGGGCGTGTAGGCGGAGCAGCAAGTCAGATGTGAAATCTATGGGCTTAACCCATAAACTGCATTTGAAACTGTTGCCCTTGAGTA		FALSE	1	1	1	1	6	1	1	1	1	123	k__Bacteria; p__Firmicutes; c__Clostridia; o__Clostridiales; f__Ruminococcaceae
TACGTAGGTGGCAAGCGTTGTCCGGATTTACTGGGTGTAAAGGGCGTGTAGGCGGAGCAGCAAGTCAGAAGTGAAATCTCCGGGCTTAACCCGGAAACTGCTTTTGAAACTGTTGCCCTTGAGTA		FALSE	1	1	2.5	4	12	1	1.5	4	7	60	k__Bacteria; p__Firmicutes; c__Clostridia; o__Clostridiales; f__Ruminococcaceae; g__; s__
TACGTAGGTGGCAAGCGTTGTCCGGATTTACTGGGTGTAAAGGGCGTGTAGGCGGAGCAGCAAGTCAGAAGTGAAATCTAGGGGCTCAACCCCTAAACTGCTTTTGAAACTGTTGCCCTTGAGTA		FALSE	1	1	1	3	10	1	1	2	3.5	14	k__Bacteria; p__Firmicutes; c__Clostridia; o__Clostridiales; f__Ruminococcaceae; g__; s__
TACGTAGGTGGCAAGCGTTGTCCGGATTTACTGGGTGTAAAGGGCGTGTAGGCGGAGATTCAAGTCAGGAGTGAAATCTATGGGCTTAACCCATAAACTGCTTTTGAAACTGAATCCCTTGAGTA		FALSE	1	1	1	1	1	1	1	1	1	65	k__Bacteria; p__Firmicutes; c__Clostridia; o__Clostridiales; f__Ruminococcaceae; g__; s__
TACGTAGGTGGCAAGCGTTGTCCGGATTTACTGGGTGTAAAGGGCGTGTAGGCGGAGATTCAAGTCAGAAGTGAAATCTATGGGCTTAACTCATAAACTGCTTTTGAAACTGAATCCCTTGAGTA		FALSE	1	1	1	1	8	1	1	1	1	22	k__Bacteria; p__Firmicutes; c__Clostridia; o__Clostridiales; f__Ruminococcaceae; g__; s__
TACGTAGGTGGCAAGCGTTGTCCGGATTTACTGGGTGTAAAGGGCGTGTAGGCGGAGATGCAAGTTGGGAGTGAAATCCATGGGCTCAACCCATGAACTGCTTTCAAAACTGCATCCCTTGAGTA		FALSE	1	1	1	1	17	1	1	1	4	31	k__Bacteria; p__Firmicutes; c__Clostridia; o__Clostridiales; f__Ruminococcaceae; g__; s__
TACGTAGGTGGCAAGCGTTGTCCGGATTTACTGGGTGTAAAGGGCGTGTAGGCGGAGATGCAAGTCAGGAGTGAAATCTATGGGCTTAACCCATAAATTGCTTTTGAAACTGTATCCCTTGAGTA		FALSE	1	1	2.5	6	15	1	1	3	7	12	k__Bacteria; p__Firmicutes; c__Clostridia; o__Clostridiales; f__Ruminococcaceae; g__; s__
TACGTAGGTGGCAAGCGTTGTCCGGATTTACTGGGTGTAAAGGGCGTGTAGGCGGAGATGCAAGTCAGGAGTGAAATCTATGGGCTTAACCCATAAACTGCTTTTGAAACTGCATCCCTTGAGTA		FALSE	1	1	1	2.25	9	1	1	2	5	15	k__Bacteria; p__Firmicutes; c__Clostridia; o__Clostridiales; f__Ruminococcaceae; g__; s__
TACGTAGGTGGCAAGCGTTGTCCGGATTTACTGGGTGTAAAGGGCGTGTAGGCGGAGATGCAAGTCAGGAGTGAAATCTATGGGCTCAACCCATAAATTGCTTTTGAAACTGTATCCCTTGAGTA		FALSE	1	1	3	7.5	42	1	5	13	19.5	102	k__Bacteria; p__Firmicutes; c__Clostridia; o__Clostridiales; f__Ruminococcaceae; g__; s__
TACGTAGGTGGCAAGCGTTGTCCGGATTTACTGGGTGTAAAGGGCGTGTAGGCGGAGATGCAAGTCAGGAGTGAAATCTATGGGCTCAACCCATAAACTGCTTTTGAAACTGTATCCCTTGAGTA		FALSE	1	1	1	2	28	1	1	1	2.5	33	k__Bacteria; p__Firmicutes; c__Clostridia; o__Clostridiales; f__Ruminococcaceae; g__; s__
TACGTAGGTGGCAAGCGTTGTCCGGATTTACTGGGTGTAAAGGGCGTGTAGGCGGAGATGCAAGTCAGGAGTGAAATCTATGGGCTCAACCCATAAACTGCTTTTGAAACTGCATCCCTTGAGTA		FALSE	1	1	5.5	15	41	1	1	2	6.5	49	k__Bacteria; p__Firmicutes; c__Clostridia; o__Clostridiales; f__Ruminococcaceae; g__; s__
TACGTAGGTGGCAAGCGTTGTCCGGATTTACTGGGTGTAAAGGGCGTGTAGGCGGAGATGCAAGTCAGGAGTGAAATCTAGGGGCTCAACCCCTAAACTGCTTTTGAAACTGTATCCCTTGAGTA		FALSE	1	1	2	14.5	42	1	2.5	6	13	43	k__Bacteria; p__Firmicutes; c__Clostridia; o__Clostridiales; f__Ruminococcaceae; g__; s__
TACGTAGGTGGCAAGCGTTGTCCGGATTTACTGGGTGTAAAGGGCGTGTAGGCGGAGATGCAAGTCAGAAGTGAAATCTCTGGGCTTAACCCGGAAACTGCTTTTGAAACTGTATCCCTTGAGTA		FALSE	1	1	1	1	1	1	3	6	12.5	30	k__Bacteria; p__Firmicutes; c__Clostridia; o__Clostridiales; f__Ruminococcaceae; g__; s__
TACGTAGGTGGCAAGCGTTGTCCGGATTTACTGGGTGTAAAGGGCGTGTAGGCGGAGATGCAAGTCAGAAGTGAAATCTCTGGGCTTAACCCAGAAACTGCTTTTGAAACTGTATCCCTTGAGTA		FALSE	1	1	1	3	10	1	1	1	1	4	k__Bacteria; p__Firmicutes; c__Clostridia; o__Clostridiales; f__Ruminococcaceae; g__; s__
TACGTAGGTGGCAAGCGTTGTCCGGATTTACTGGGTGTAAAGGGCGTGTAGGCGGAGATGCAAGTCAGAAGTGAAATCTCCGGGCTTAACCCGGAAACTGCTTTTGAAACTGTATCCCTTGAGTA		FALSE	1	1	2.5	5.25	41	1	1	1	1	29	k__Bacteria; p__Firmicutes; c__Clostridia; o__Clostridiales; f__Ruminococcaceae; g__; s__
TACGTAGGTGGCAAGCGTTGTCCGGATTTACTGGGTGTAAAGGGCGTGTAGGCGGAGATGCAAGTCAGAAGTGAAATCTAGGGGCTTAACCCCTAAACTGCTTTTGAAACTGTATCCCTTGAGTA		FALSE	1	2	4	6.25	19	1	9.5	18	35.5	84	k__Bacteria; p__Firmicutes; c__Clostridia; o__Clostridiales; f__Ruminococcaceae; g__; s__
TACGTAGGTGGCAAGCGTTGTCCGGATTTACTGGGTGTAAAGGGCGTGTAGGCGGAGATGCAAGTCAGAAGTGAAATCTAGGGGCTCAACCCCTAAACTGCTTTTGAAACTGTATCCCTTGAGTA		FALSE	1	1	1	4	32	1	1	1	2.5	27	k__Bacteria; p__Firmicutes; c__Clostridia; o__Clostridiales; f__Ruminococcaceae; g__; s__
TACGTAGGTGGCAAGCGTTGTCCGGATTTACTGGGTGTAAAGGGCGTGTAGGCGGAGATGCAAGTCAGAAGTGAAATCCATGGGCTTAACCCATGAACTGCTTTTGAAACTGTATCCCTTGAGTA		FALSE	1	1	1	1	4	1	1	2	5	16	k__Bacteria; p__Firmicutes; c__Clostridia; o__Clostridiales; f__Ruminococcaceae; g__; s__
TACGTAGGTGGCAAGCGTTGTCCGGATTTACTGGGTGTAAAGGGCGTGTAGGCGGAGAGGCAAGTCAGAAGTGAAATCCCCGGGCTTAACCCGGGAACTGCTTTTGAAACTGTTTCCCTTGAGTA		FALSE	1	1	1	4	20	1	1	1	3.5	10	k__Bacteria; p__Firmicutes; c__Clostridia; o__Clostridiales; f__Ruminococcaceae
TACGTAGGTGGCAAGCGTTGTCCGGATTTACTGGGTGTAAAGGGCGTGTAGGCGGACTTACAAGTCAGATGTGAAATGTCGGGGCTTAACCCCGGACCTGCATCTGAAACTGCGAGCCTTGAGTA		FALSE	1	1	1	3	8	1	1	1	3	11	k__Bacteria; p__Firmicutes; c__Clostridia; o__Clostridiales; f__Ruminococcaceae
TACGTAGGTGGCAAGCGTTGTCCGGATTTACTGGGTGTAAAGGGCGTGTAGGCGGAACTGTAAGTCAGATGTGAAATCCCGGGGCTCAACCCCGGAACTGCATTTGAAACTGCAGTCCTTGAGTA		FALSE	1	3	7	12.5	33	1	4	9	21	53	k__Bacteria; p__Firmicutes; c__Clostridia; o__Clostridiales; f__Ruminococcaceae
TACGTAGGTGGCAAGCGTTGTCCGGATTTACTGGGTGTAAAGGGCGTGTAGGCGGAAAGGCAAGTCAGAAGTGAAATCCCCGGGCTTAACCCGGGAACTGCTTTTGAAACTGTCTTCCTTGAGTA		FALSE	1	5.75	15	32.25	89	1	4.5	12	29	100	k__Bacteria; p__Firmicutes; c__Clostridia; o__Clostridiales
TACGTAGGTGGCAAGCGTTGTCCGGATTTACTGGGTGTAAAGGGCGTGTAGGCGGAAAAGCAAGTCAGGAGTGAAATCCCCGGGCTTAACCCGGGAACTGCTTTTGAAACTGTTTTCCTTGAGTA		FALSE	1	1	1	1	4	1	1	6	8.5	55	k__Bacteria; p__Firmicutes; c__Clostridia; o__Clostridiales; f__Ruminococcaceae
TACGTAGGTGGCAAGCGTTGTCCGGATTTACTGGGTGTAAAGGGCGTGTAGCCGGGTTTGCAAGTCAGATGTGAAATCTATGAGCTTAACTCATAAACTGCATTTGAAACTGTAGATCTTGAGTA		FALSE	1	1	3	6.25	21	1	3.5	6	9	21	k__Bacteria; p__Firmicutes; c__Clostridia; o__Clostridiales; f__Ruminococcaceae; g__; s__
TACGTAGGTGGCAAGCGTTGTCCGGATTTACTGGGTGTAAAGGGCGTGTAGCCGGGTTGGCAAGTCAGATGTGAAATCCATGGGCTTAACTCATGAACTGCATTTGAAACTGTTGATCTTGAGTA		FALSE	1	1	1	2.25	15	1	1	1	1	6	k__Bacteria; p__Firmicutes; c__Clostridia; o__Clostridiales; f__Ruminococcaceae; g__; s__
TACGTAGGTGGCAAGCGTTGTCCGGATTTACTGGGTGTAAAGGGCGTGTAGCCGGGTTAGCAAGTCAGATGTGAAATGCAGAGGCTCAACCTCTGAACTGCATTTGAAACTGTTAATCTTGAGTA		FALSE	1	1	3	5.25	9	1	5	7	12.5	24	k__Bacteria; p__Firmicutes; c__Clostridia; o__Clostridiales; f__Ruminococcaceae
TACGTAGGTGGCAAGCGTTGTCCGGATTTACTGGGTGTAAAGGGCGTGTAGCCGGGTCTGCAAGTCAGATGTGAAATCCATGGGCTTAACCCATGAACTGCATTTGAAACTGTAGGTCTTGAGTG		FALSE	1	1	1	1	11	1	1	1	3	8	k__Bacteria; p__Firmicutes; c__Clostridia; o__Clostridiales; f__Ruminococcaceae; g__Oscillospira; s__guilliermondii
TACGTAGGTGGCAAGCGTTGTCCGGATTTACTGGGTGTAAAGGGCGTGTAGCCGGGTCTGCAAGTCAGATGTGAAATCCATGGGCTTAACCCATGAACTGCATTTGAAACTGTAGATCTTGAGTG		FALSE	1	1	1	1	4	1	1	1	5	19	k__Bacteria; p__Firmicutes; c__Clostridia; o__Clostridiales; f__Ruminococcaceae; g__Oscillospira; s__
TACGTAGGTGGCAAGCGTTGTCCGGATTTACTGGGTGTAAAGGGCGTGTAGCCGGGTCGGTAAGTCAGATGTGAAATCTACGGGCTCAACTCGTAAACTGCATTTGAAACTGCTGATCTTGAGTA		FALSE	1	1	6.5	10.5	48	1	2	7	16	109	k__Bacteria; p__Firmicutes; c__Clostridia; o__Clostridiales; f__Ruminococcaceae
TACGTAGGTGGCAAGCGTTGTCCGGATTTACTGGGTGTAAAGGGCGTGTAGCCGGGTCGGTAAGTCAGATGTGAAATCCACGGGCTTAACTCGTGAACTGCATTTGAAACTGCTGATCTTGAGTA		FALSE	1	1	1	5.75	29	1	1	1	3	30	k__Bacteria; p__Firmicutes; c__Clostridia; o__Clostridiales; f__Ruminococcaceae; g__Oscillospira; s__
TACGTAGGTGGCAAGCGTTGTCCGGATTTACTGGGTGTAAAGGGCGTGTAGCCGGGTCGGTAAGTCAGATGTGAAATCCACGGGCTCAACTCGTGAACTGCATTTGAAACTGCTGATCTTGAGTA		FALSE	1	1	1	4.25	45	1	1	2	6	29	k__Bacteria; p__Firmicutes; c__Clostridia; o__Clostridiales; f__Ruminococcaceae; g__Oscillospira; s__
TACGTAGGTGGCAAGCGTTGTCCGGATTTACTGGGTGTAAAGGGCGTGTAGCCGGGTCGGCAAGTCAGATGTGAAATCCATGGGCTTAACTCATGAACTGCATTTGAAACTGTTGATCTTGAGTA		FALSE	1	14	20	27	42	8	22	34	59.5	129	k__Bacteria; p__Firmicutes; c__Clostridia; o__Clostridiales; f__Ruminococcaceae; g__Oscillospira
TACGTAGGTGGCAAGCGTTGTCCGGATTTACTGGGTGTAAAGGGCGTGTAGCCGGGTCGGCAAGTCAGATGTGAAATCCACGGGCTTAACTCGTGAACTGCATTTGAAACTGTTGATCTTGAGTA		FALSE	1	1	1.5	3.25	12	1	3	5	11	29	k__Bacteria; p__Firmicutes; c__Clostridia; o__Clostridiales; f__Ruminococcaceae; g__Oscillospira; s__
TACGTAGGTGGCAAGCGTTGTCCGGATTTACTGGGTGTAAAGGGCGTGTAGCCGGGTCGGCAAGTCAGATGTGAAATCCACGGGCTTAACTCGTGAACTGCATTTGAAACTGCGGATCTTGAGTA		FALSE	1	1	1.5	3	16	1	3	6	11	52	k__Bacteria; p__Firmicutes; c__Clostridia; o__Clostridiales; f__Ruminococcaceae; g__Oscillospira; s__
TACGTAGGTGGCAAGCGTTGTCCGGATTTACTGGGTGTAAAGGGCGTGTAGCCGGGTCGGCAAGTCAGATGTGAAATCCACGGGCTCAACTCGTGAACTGCATTTGAAACTGTTGATCTTGAGTA		FALSE	1	1	1.5	3.25	10	1	1	1	3	8	k__Bacteria; p__Firmicutes; c__Clostridia; o__Clostridiales; f__Ruminococcaceae; g__Oscillospira; s__
TACGTAGGTGGCAAGCGTTGTCCGGATTTACTGGGTGTAAAGGGCGTGTAGCCGGGGGAGCAAGTCAGATGTGAAATCTATGGGCTTAACCCATAAACTGCATTTGAAACTGTTCTTCTTGAGTG		FALSE	1	6.75	17	25	100	1	18.5	28	56.5	171	k__Bacteria; p__Firmicutes; c__Clostridia; o__Clostridiales; f__Ruminococcaceae; g__Oscillospira; s__
TACGTAGGTGGCAAGCGTTGTCCGGATTTACTGGGTGTAAAGGGCGTGTAGCCGGGGAGGCAAGTCAGATGTGAAATCTATGGGCTTAACCCATAAACTGCATTTGAAACTGTTTCTCTTGAGTG		FALSE	1	1	1	1	20	1	1	1	4	28	k__Bacteria; p__Firmicutes; c__Clostridia; o__Clostridiales; f__Ruminococcaceae; g__Oscillospira; s__
TACGTAGGTGGCAAGCGTTGTCCGGATTTACTGGGTGTAAAGGGCGTGTAGCCGGGCCGGCAAGTCAGATGTGAAATCCATGGGCTTAACTCATGAACTGCATTTGAAACTGTTGGTCTTGAGTA		FALSE	1	1	1	1	3	1	1	3	5.5	27	k__Bacteria; p__Firmicutes; c__Clostridia; o__Clostridiales; f__Ruminococcaceae; g__Oscillospira
TACGTAGGTGGCAAGCGTTGTCCGGATTTACTGGGTGTAAAGGGCGTGTAGCCGGGCCGGCAAGTCAGATGTGAAATCCACGGGCTTAACTCGTGAACTGCATTTGAAACTGTTGGTCTTGAGTA		FALSE	1	1	1	1	3	1	1	4	7.5	33	k__Bacteria; p__Firmicutes; c__Clostridia; o__Clostridiales; f__Ruminococcaceae; g__Oscillospira; s__
TACGTAGGTGGCAAGCGTTGTCCGGATTTACTGGGTGTAAAGGGCGTGTAGCCGGGAGTGCAAGTCAGATGTGAAATCTATGGGCTTAACCCATAAACTGCATTTGAAACTGTGCTTCTTGAGTA		FALSE	1	1	1	1	1	1	1	1	5	8	k__Bacteria; p__Firmicutes; c__Clostridia; o__Clostridiales; f__Ruminococcaceae; g__Oscillospira; s__
TACGTAGGTGGCAAGCGTTGTCCGGATTTACTGGGTGTAAAGGGCGTGTAGCCGGGAAGGCAAGTCAGATGTGAAATACATGGGCTTAACCCATGAACTGCATTTGAAACTGCTTTTCTTGAGTA		FALSE	1	1	1	1	5	1	1	1	2	7	k__Bacteria; p__Firmicutes; c__Clostridia; o__Clostridiales; f__Ruminococcaceae
TACGTAGGTGGCAAGCGTTGTCCGGATTTACTGGGTGTAAAGGGCGTGTAGCCGGGAAAGCAAGTCAGATGTGAAATGTATTGGCTCAACCAATAAATTGCATTTGAAACTGTTTTTCTTGAGTA		FALSE	1	1	1	1	6	1	1	3	4	18	k__Bacteria; p__Firmicutes; c__Clostridia; o__Clostridiales; f__Ruminococcaceae
TACGTAGGTGGCAAGCGTTGTCCGGATTTACTGGGTGTAAAGGGCGTGTAGACGGGATTGCAAGTCAGAGGTGAAATTTATGGGCTCAACCCATAACCTGCCTTTGAAACTGTGATTCTTGAGTG		FALSE	1	1	3	5	9	1	1	4	5.5	19	k__Bacteria; p__Firmicutes; c__Clostridia; o__Clostridiales; f__Ruminococcaceae
TACGTAGGTGGCAAGCGTTGTCCGGATTTACTGGGTGTAAAGGGCGTGTAGACGGCTAAATAAGTCAGTGGTGAAATACCGCAGCTTAACTGCGGAACTGCCATTGAAACTGTATAGCTTGAGTG		FALSE	1	1	1	1	9	1	1	1	3.5	15	k__Bacteria
TACGTAGGTGGCAAGCGTTGTCCGGATTTACTGGGTGTAAAGGGCGTGCAGCCGGGTCTGCAAGTCAGATGTGAAATCTAGGGGCTCAACCCCTAAACTGCATTTGAAACTGTAGATCTTGAGTG		FALSE	1	2.5	3.5	7.5	14	1	3	5	8.5	23	k__Bacteria; p__Firmicutes; c__Clostridia; o__Clostridiales; f__Ruminococcaceae; g__Oscillospira; s__
TACGTAGGTGGCAAGCGTTGTCCGGATTTACTGGGTGTAAAGGGCGTGCAGCCGGAGAGATAAGTCAGATGTGAAATCCGCGGGCTCAACCCGCGAACTGCATTTGAAACTGTTTCCCTTGAGTG		FALSE	1	1	1	1	7	1	1	1	3	7	k__Bacteria; p__Firmicutes; c__Clostridia; o__Clostridiales; f__Ruminococcaceae; g__Oscillospira; s__
TACGTAGGTGGCAAGCGTTGTCCGGATTTACTGGGTGTAAAGGGCGCGTAGGTGGGAGAGCAAGTCAGATGTGAAATGCCAAGGCTTAACCTTGGAGCTGCATTTGAAACTGTTCTTCTTGAGTA		FALSE	1	1	1	3	17	1	1	1	3	6	k__Bacteria; p__Firmicutes; c__Clostridia; o__Clostridiales; f__Ruminococcaceae
TACGTAGGTGGCAAGCGTTGTCCGGATTTACTGGGTGTAAAGGGCGCGTAGGCGGGTCTGTAAGTCAGATGTGAAATACCGAGGCTTAACTTCGGAACTGCATCTGAAACTGTAGATCTTGAGTA		FALSE	1	1	1	1	1	1	1	1	3	11	k__Bacteria; p__Firmicutes; c__Clostridia; o__Clostridiales
TACGTAGGTGGCAAGCGTTGTCCGGATTTACTGGGTGTAAAGGGCGCGTAGGCGGGTCTGCAAGTCAGATGTGAAATACCGCAGCTTAACTGCGGGGCTGCATTTGAAACTGTAGGTCTTGAGTA		FALSE	1	1	1	1	8	1	1	1	3	12	k__Bacteria; p__Firmicutes; c__Clostridia; o__Clostridiales; f__Ruminococcaceae
TACGTAGGTGGCAAGCGTTGTCCGGATTTACTGGGTGTAAAGGGCGCGTAGGCGGGTCTGCAAGTCAGATGTGAAATACCGAGGCTTAACTTCGGAACTGCATCTGAAACTGTAGATCTTGAGTA		FALSE	1	1	1	3	11	1	1	1	3.5	13	k__Bacteria; p__Firmicutes; c__Clostridia; o__Clostridiales; f__Clostridiaceae; g__Clostridium
TACGTAGGTGGCAAGCGTTGTCCGGATTTACTGGGTGTAAAGGGCGCGTAGGCGGGTCTGCAAGTCAGATGTGAAATACCGAAGCTTAACTTCGGAGCTGCATCTGAAACTGTGGATCTTGAGTA		FALSE	1	1	1	1	8	1	1	1	3.5	20	k__Bacteria; p__Firmicutes; c__Clostridia; o__Clostridiales
TACGTAGGTGGCAAGCGTTGTCCGGATTTACTGGGTGTAAAGGGCGCGTAGGCGGGTCTACAAGTCAGATGTGAAATACCGCAGCTTAACTGCGGGGCTGCATTTGAAACTGTAGGTCTTGAGTA		FALSE	1	1	1	1	5	1	1	1	3	10	k__Bacteria; p__Firmicutes; c__Clostridia; o__Clostridiales; f__Ruminococcaceae
TACGTAGGTGGCAAGCGTTGTCCGGATTTACTGGGTGTAAAGGGCGCGTAGGCGGGTATGCAAGTCAGTCGTGAAATACCGAGGCTCAACTTCGGGGCTGCGATTGAAACTGTAAATCTTGAGTA		FALSE	1	1	1	1	13	1	1	1	1	41	k__Bacteria; p__Firmicutes; c__Clostridia; o__Clostridiales; f__Clostridiaceae; g__Clostridium; s__
TACGTAGGTGGCAAGCGTTGTCCGGATTTACTGGGTGTAAAGGGCGCGTAGGCGGGTATGCAAGTCAGTCGTGAAATACCGAGGCTCAACTTCGGGGCTGCGATTGAAACTGCAAATCTTGAGTA		FALSE	1	1	1	8.5	88	1	1	3	8.5	54	k__Bacteria; p__Firmicutes; c__Clostridia; o__Clostridiales; f__Clostridiaceae; g__Clostridium; s__
TACGTAGGTGGCAAGCGTTGTCCGGATTTACTGGGTGTAAAGGGCGCGTAGGCGGGGCTGCAAGTCAGATGTGAAATCTCCGGGCTTAACTCGGAAATTGCATTTGAAACTGTAGCTCTTGAGTA		FALSE	1	1	1	1	18	1	1	1	1	21	k__Bacteria; p__Firmicutes; c__Clostridia; o__Clostridiales; f__Ruminococcaceae
TACGTAGGTGGCAAGCGTTGTCCGGATTTACTGGGTGTAAAGGGCGCGTAGGCGGGGCTGCAAGTCAGATGTGAAATCTCCGGGCTTAACCCGGAAATTGCATTTGAAACTGTAGTTCTTGAGTA		FALSE	1	1	1	1	4	1	1	1	4.5	32	k__Bacteria; p__Firmicutes; c__Clostridia; o__Clostridiales; f__Ruminococcaceae
TACGTAGGTGGCAAGCGTTGTCCGGATTTACTGGGTGTAAAGGGCGCGTAGGCGGGGCTGCAAGTCAGATGTGAAATCTCCGGGCTTAACCCGGAAATTGCATTTGAAACTGTAGCTCTTGAGTA		FALSE	1	1	1.5	4	13	1	1	1	2	10	k__Bacteria; p__Firmicutes; c__Clostridia; o__Clostridiales; f__Ruminococcaceae
TACGTAGGTGGCAAGCGTTGTCCGGATTTACTGGGTGTAAAGGGCGCGTAGGCGGGGCTGCAAGTCAGATGTGAAATCTCCGGGCTCAACCCGGAAATTGCATTTGAAACTGTGGCTCTTGAGTA		FALSE	1	1	1	1	1	1	1	1	1	19	k__Bacteria; p__Firmicutes; c__Clostridia; o__Clostridiales; f__Ruminococcaceae
TACGTAGGTGGCAAGCGTTGTCCGGATTTACTGGGTGTAAAGGGCGCGTAGGCGGGGCTGCAAGTCAGATGTGAAATCTCCGGGCTCAACCCGGAAATTGCATTTGAAACTGTAGCTCTTGAGTA		FALSE	1	1	1	1	3	1	1	2	6	85	k__Bacteria; p__Firmicutes; c__Clostridia; o__Clostridiales; f__Ruminococcaceae
TACGTAGGTGGCAAGCGTTGTCCGGATTTACTGGGTGTAAAGGGCGCGTAGGCGGGGCGACAAGTCAGATGTGAAATCTCCGGGCTTAACCCGGAACGTGCATTTGAAACTGCCGCTCTTGAGTA		FALSE	1	1	1	1	16	1	1	4	9	41	k__Bacteria; p__Firmicutes; c__Clostridia; o__Clostridiales; f__Ruminococcaceae
TACGTAGGTGGCAAGCGTTGTCCGGATTTACTGGGTGTAAAGGGCGCGTAGGCGGGGCAGCAAGTCAGATGTGAAATCTCCGGGCTTAACTCGGAAATTGCATTTGAAACTGTAGCTCTTGAGTA		FALSE	1	1	1	1	1	1	1	1	3	29	k__Bacteria; p__Firmicutes; c__Clostridia; o__Clostridiales; f__Ruminococcaceae
TACGTAGGTGGCAAGCGTTGTCCGGATTTACTGGGTGTAAAGGGCGCGTAGGCGGGGCAGCAAGTCAGATGTGAAATCTCCGGGCTTAACCCGGAAATTGCATTTGAAACTGTAGCTCTTGAGTA		FALSE	1	1	1	1	3	1	1	5	13	65	k__Bacteria; p__Firmicutes; c__Clostridia; o__Clostridiales; f__Ruminococcaceae
TACGTAGGTGGCAAGCGTTGTCCGGATTTACTGGGTGTAAAGGGCGCGTAGGCGGGGCAACAAGTCAGATGTGAAAACCCCGGGCTCAACCCGGGGACTGCATTTGAAACTGTAGTTCTTGAGTA		FALSE	1	1	1	1	4	1	1	3	6	13	k__Bacteria; p__Firmicutes; c__Clostridia; o__Clostridiales; f__Ruminococcaceae
TACGTAGGTGGCAAGCGTTGTCCGGATTTACTGGGTGTAAAGGGCGCGTAGGCGGGGATGCAAGTCAGATGTGAAATCTCCGGGCTCAACCCGGAAATTGCATTTGAAACTGTATTTCTTGAGTA		FALSE	1	1	1	1	1	1	1	1	1	15	k__Bacteria; p__Firmicutes; c__Clostridia; o__Clostridiales; f__Ruminococcaceae; g__Sporobacter; s__termitidis
TACGTAGGTGGCAAGCGTTGTCCGGATTTACTGGGTGTAAAGGGCGCGTAGGCGGGCTTTCAAGTCAGATGTGAAATGCCGGAGCTTAACTCCGGAGCTGCATTTGAAACTGTAAGTCTTGAGTA		FALSE	1	1	1	1	6	1	1	1	1	23	k__Bacteria; p__Firmicutes; c__Clostridia; o__Clostridiales; f__Ruminococcaceae; g__Papillibacter; s__cinnamivorans
TACGTAGGTGGCAAGCGTTGTCCGGATTTACTGGGTGTAAAGGGCGCGTAGGCGGGCTTTCAAGTCAGATGTGAAATACCGGGGCTTAACTCCGGGGCTGCATTTGAAACTGTAAGTCTTGAGTA		FALSE	1	1	1	1	8	1	1	1	1	36	k__Bacteria; p__Firmicutes; c__Clostridia; o__Clostridiales; f__Ruminococcaceae
TACGTAGGTGGCAAGCGTTGTCCGGATTTACTGGGTGTAAAGGGCGCGTAGGCGGGCTTTCAAGTCAGATGTGAAATACCGGAGCTTAACTCCGGGGCTGCATTTGAAACTGTTAGTCTTGAGTA		FALSE	1	1	1	1	8	1	1	1	6	26	k__Bacteria; p__Firmicutes; c__Clostridia; o__Clostridiales; f__Ruminococcaceae
TACGTAGGTGGCAAGCGTTGTCCGGATTTACTGGGTGTAAAGGGCGCGTAGGCGGGCTTTCAAGTCAGATGTGAAATACCGAGGCTTAACTTCGGGGCTGCATTTGAAACTGTAAGTCTTGAGTA		FALSE	1	1	1	1	39	1	1	1	1	8	k__Bacteria; p__Firmicutes; c__Clostridia; o__Clostridiales; f__Ruminococcaceae
TACGTAGGTGGCAAGCGTTGTCCGGATTTACTGGGTGTAAAGGGCGCGTAGGCGGGCTTTCAAGTCAGATGTGAAATACCGAGGCTTAACCTCGGGGCTGCATTTGAAACTGTTAGTCTTGAGTA		FALSE	1	1	1	5.25	34	1	1	3	7	84	k__Bacteria; p__Firmicutes; c__Clostridia; o__Clostridiales; f__Ruminococcaceae
TACGTAGGTGGCAAGCGTTGTCCGGATTTACTGGGTGTAAAGGGCGCGTAGGCGGGCTTTCAAGTCAGATGTGAAATACCGAGGCTTAACCTCGGGGCTGCATTTGAAACTGTAAGTCTTGAGTA		FALSE	1	1	1	1	16	1	1	1	8	44	k__Bacteria; p__Firmicutes; c__Clostridia; o__Clostridiales; f__Ruminococcaceae
TACGTAGGTGGCAAGCGTTGTCCGGATTTACTGGGTGTAAAGGGCGCGTAGGCGGGCTTGCAAGTCAGATGTGAAATACCGAGGCTTAACTTCGGAGCTGCATTTGAAACTGTAAGTCTTGAGTG		FALSE	1	1	1	1	3	1	1	1	1	38	k__Bacteria; p__Firmicutes; c__Clostridia; o__Clostridiales; f__Ruminococcaceae
TACGTAGGTGGCAAGCGTTGTCCGGATTTACTGGGTGTAAAGGGCGCGTAGGCGGGATTGCAAGTCAGATGTGAAATGCCGGGGCTTAACCCCGGAGCTGCATTTGAAACTGCAGTTCTTGAGTA		FALSE	1	1	1	4	13	1	1	3	3	10	k__Bacteria; p__Firmicutes; c__Clostridia; o__Clostridiales; f__Ruminococcaceae; g__Papillibacter; s__cinnamivorans
TACGTAGGTGGCAAGCGTTGTCCGGATTTACTGGGTGTAAAGGGCGCGTAGGCGGGATTGCAAGTCAGATGTGAAATGCAGAGGCTTAACCTCTGAGCTGCATTTGAAACTGTAGTTCTTGAGTA		FALSE	1	1	1	1	3	1	1	3	5	14	k__Bacteria; p__Firmicutes; c__Clostridia; o__Clostridiales; f__Ruminococcaceae
TACGTAGGTGGCAAGCGTTGTCCGGATTTACTGGGTGTAAAGGGCGCGTAGGCGGGATTGCAAGTCAGATGTGAAATCTCCGGGCTTAACCCGGAAATTGCATTTGAAACTGTAGTTCTTGAGTA		FALSE	1	6	8.5	17.75	97	1	6	15	32	213	k__Bacteria; p__Firmicutes; c__Clostridia; o__Clostridiales; f__Ruminococcaceae
TACGTAGGTGGCAAGCGTTGTCCGGATTTACTGGGTGTAAAGGGCGCGTAGGCGGGATTGCAAGTCAGATGTGAAATCTCCGGGCTCAACCCGGAAATTGCATTTGAAACTGTAGTTCTTGAGTA		FALSE	1	1	1	1	8	1	1	4	10.5	28	k__Bacteria; p__Firmicutes; c__Clostridia; o__Clostridiales; f__Ruminococcaceae
TACGTAGGTGGCAAGCGTTGTCCGGATTTACTGGGTGTAAAGGGCGCGTAGGCGGGATTGCAAGTCAGATGTGAAATCCCCGGGCTTAACCCGGGAACTGCATTTGAAACTGTAGTTCTTGAGTA		FALSE	1	1	1.5	3	7	1	1	1	2	9	k__Bacteria; p__Firmicutes; c__Clostridia; o__Clostridiales; f__Ruminococcaceae
TACGTAGGTGGCAAGCGTTGTCCGGATTTACTGGGTGTAAAGGGCGCGTAGGCGGGATTGCAAGTCAGATGTGAAATCCATGGGCTCAACCCATGAACTGCATTTGAAACTGTGATTCTTGAGTA		FALSE	1	3.5	8.5	19.5	104	1	5.5	9	15	50	k__Bacteria; p__Firmicutes; c__Clostridia; o__Clostridiales; f__Ruminococcaceae
TACGTAGGTGGCAAGCGTTGTCCGGATTTACTGGGTGTAAAGGGCGCGTAGGCGGGATTGCAAGTCAGATGTGAAATCCATGGGCTCAACCCATGAACTGCATTTGAAACTGTAATTCTTGAGTA		FALSE	1	1	1	1.25	10	1	2.5	5	8.5	41	k__Bacteria; p__Firmicutes; c__Clostridia; o__Clostridiales; f__Ruminococcaceae; g__; s__
TACGTAGGTGGCAAGCGTTGTCCGGATTTACTGGGTGTAAAGGGCGCGTAGGCGGGATTGCAAGTCAGATGTGAAATACCGGGGCTTAACCCCGGAGCTGCATTTGAAACTGTAGTTCTTGAGTA		FALSE	1	1	1	1	1	1	1	1	3	16	k__Bacteria; p__Firmicutes; c__Clostridia; o__Clostridiales; f__Ruminococcaceae
TACGTAGGTGGCAAGCGTTGTCCGGATTTACTGGGTGTAAAGGGCGCGTAGGCGGGATTACAAGTCAGATGTGAAATCTTCGGGCTTAACCCGGAAATTGCATTTGAAACTGTAGTTCTTGAGTA		FALSE	1	1	1	1	1	1	1	1	3.5	9	k__Bacteria; p__Firmicutes; c__Clostridia; o__Clostridiales; f__Ruminococcaceae
TACGTAGGTGGCAAGCGTTGTCCGGATTTACTGGGTGTAAAGGGCGCGTAGGCGGGATTACAAGTCAGATGTGAAATCTATGGGCCTAACCCATAAACTGCATTTGAAACTGTAGTTCTTGAGTG		FALSE	1	1	1	1	4	1	1	1	2.5	5	k__Bacteria; p__Firmicutes; c__Clostridia; o__Clostridiales; f__Ruminococcaceae; g__; s__
TACGTAGGTGGCAAGCGTTGTCCGGATTTACTGGGTGTAAAGGGCGCGTAGGCGGGATGGCAAGTCAGATGTGAAATCTCCGGGCTTAACTCGGAAACTGCATTTGAAACTGTCATTCTTGAGTA		FALSE	1	1	1	1	7	1	1	1	3.5	12	k__Bacteria; p__Firmicutes; c__Clostridia; o__Clostridiales; f__Ruminococcaceae
TACGTAGGTGGCAAGCGTTGTCCGGATTTACTGGGTGTAAAGGGCGCGTAGGCGGGATGGCAAGTCAGATGTGAAATCCCCGGGCTTAACCCGGGAACTGCATTTGAAACTGTTATTCTTGAGTA		FALSE	1	1	1	1	5	1	1	1	3	10	k__Bacteria; p__Firmicutes; c__Clostridia; o__Clostridiales; f__Ruminococcaceae
TACGTAGGTGGCAAGCGTTGTCCGGATTTACTGGGTGTAAAGGGCGCGTAGGCGGGATGGCAAGTCAGATGTGAAATCCATGGGCTCAACCCATGAACTGCATTTGAAACTGTTATTCTTGAGTA		FALSE	1	1	4.5	16.75	64	1	1	1	5	24	k__Bacteria; p__Firmicutes; c__Clostridia; o__Clostridiales; f__Ruminococcaceae
TACGTAGGTGGCAAGCGTTGTCCGGATTTACTGGGTGTAAAGGGCGCGTAGGCGGGATGGCAAGTCAGATGTGAAATCCATGGGCTCAACCCATGAACTGCATTTGAAACTGTCGTTCTTGAGTG		FALSE	1	1	1	1	80	1	1	1	1	21	k__Bacteria; p__Firmicutes; c__Clostridia; o__Clostridiales; f__Ruminococcaceae
TACGTAGGTGGCAAGCGTTGTCCGGATTTACTGGGTGTAAAGGGCGCGTAGGCGGGATGGCAAGTCAGATGTGAAATCCATGGGCTCAACCCATGAACTGCATTTGAAACTGTCGTTCTTGAGTA		FALSE	1	1	2.5	4.25	6	1	1	2	4	24	k__Bacteria; p__Firmicutes; c__Clostridia; o__Clostridiales; f__Ruminococcaceae; g__; s__
TACGTAGGTGGCAAGCGTTGTCCGGATTTACTGGGTGTAAAGGGCGCGTAGGCGGGATGGCAAGTCAGATGTGAAATCCACGGGCTCAACTCGTGAACTGCATTTGAAACTGTCGTTCTTGAGTA		FALSE	1	1	3	9.25	26	1	2	4	9.5	17	k__Bacteria; p__Firmicutes; c__Clostridia; o__Clostridiales; f__Ruminococcaceae; g__Oscillospira; s__
TACGTAGGTGGCAAGCGTTGTCCGGATTTACTGGGTGTAAAGGGCGCGTAGGCGGGATGACAAGTCAGGTGTGAAATCTATGGGCTTAACCCATAAACTGCACTTGAAACTGCCATTCTTGAGTG		FALSE	1	17	21	39	107	13	25	38	54	144	k__Bacteria; p__Firmicutes; c__Clostridia; o__Clostridiales; f__Ruminococcaceae
TACGTAGGTGGCAAGCGTTGTCCGGATTTACTGGGTGTAAAGGGCGCGTAGGCGGGATGACAAGTCAGATGTGAAATCCATGGGCTCAACCCATGAACTGCATTTGAAACTGCCATTCTTGAGTA		FALSE	1	7	13	20.5	107	9	28	53	100	280	k__Bacteria; p__Firmicutes; c__Clostridia; o__Clostridiales; f__Ruminococcaceae
TACGTAGGTGGCAAGCGTTGTCCGGATTTACTGGGTGTAAAGGGCGCGTAGGCGGGATAGCAAGTCAGTCGTGAAATACCGAGGCTTAACCTCGGGGCTGCGATTGAAACTGTTATTCTTGAGTA		FALSE	1	1	1	1	4	1	1	1	2	8	k__Bacteria; p__Firmicutes; c__Clostridia; o__Clostridiales; f__Clostridiaceae; g__Clostridium; s__
TACGTAGGTGGCAAGCGTTGTCCGGATTTACTGGGTGTAAAGGGCGCGTAGGCGGGATAGCAAGTCAGGTGTGAAATCTATGGGCTTAACCCATAAACTGCACTTGAAACTGTTATTCTTGAGTG		FALSE	1	2	6	11.25	30	1	3	5	9	45	k__Bacteria; p__Firmicutes; c__Clostridia; o__Clostridiales; f__Ruminococcaceae; g__; s__
TACGTAGGTGGCAAGCGTTGTCCGGATTTACTGGGTGTAAAGGGCGCGTAGGCGGGATAGCAAGTCAGGTGTGAAATCTATGGGCTCAACCCATAAACTGCACTTGAAACTGTTATTCTTGAGTG		FALSE	1	4.75	7.5	13.75	34	1	13	16	23.5	62	k__Bacteria; p__Firmicutes; c__Clostridia; o__Clostridiales; f__Ruminococcaceae; g__; s__
TACGTAGGTGGCAAGCGTTGTCCGGATTTACTGGGTGTAAAGGGCGCGTAGGCGGGATAGCAAGTCAGGTGTGAAATCCATGGGCTCAACCCATGAACTGCACTTGAAACTGTTATTCTTGAGTG		FALSE	1	1	1	2	8	1	1	1	3.5	9	k__Bacteria; p__Firmicutes; c__Clostridia; o__Clostridiales; f__Ruminococcaceae; g__; s__
TACGTAGGTGGCAAGCGTTGTCCGGATTTACTGGGTGTAAAGGGCGCGTAGGCGGGATAGCAAGTCAGGAGTGAAATGCAAAGGCTTAACCTTTGAACTGCTTTTGAAACTGTTATTCTTGAGTA		FALSE	1	1	1	1	4	1	1	1	3.5	11	k__Bacteria; p__Firmicutes; c__Clostridia; o__Clostridiales; f__Ruminococcaceae
TACGTAGGTGGCAAGCGTTGTCCGGATTTACTGGGTGTAAAGGGCGCGTAGGCGGGATAGCAAGTCAGGAGTGAAATCTATGGGCTTAACCCATAAACTGCTTTTGAAACTGTTATTCTTGAGTA		FALSE	1	6	13	17.25	35	6	17	29	45.5	103	k__Bacteria; p__Firmicutes; c__Clostridia; o__Clostridiales; f__Ruminococcaceae; g__; s__
TACGTAGGTGGCAAGCGTTGTCCGGATTTACTGGGTGTAAAGGGCGCGTAGGCGGGATAGCAAGTCAGGAGTGAAATCTAGGGGCTCAACCCCTAAACTGCTTTTGAAACTGTTATTCTTGAGTA		FALSE	1	1	1	3.25	9	1	3.5	5	9.5	22	k__Bacteria; p__Firmicutes; c__Clostridia; o__Clostridiales; f__Ruminococcaceae; g__; s__
TACGTAGGTGGCAAGCGTTGTCCGGATTTACTGGGTGTAAAGGGCGCGTAGGCGGGATAGCAAGTCAGGAGTGAAATCCATGGGCTTAACCCATGAACTGCTTTTGAAACTGTTATTCTTGAGTA		FALSE	1	1	1	3	5	1	2	3	4	11	k__Bacteria; p__Firmicutes; c__Clostridia; o__Clostridiales; f__Ruminococcaceae; g__; s__
TACGTAGGTGGCAAGCGTTGTCCGGATTTACTGGGTGTAAAGGGCGCGTAGGCGGGATAGCAAGTCAGATGTGAAATGCAGGGGCTTAACCTCTGAGCTGCATTTGAAACTGTTATTCTTGAGTA		FALSE	1	1	1	3	6	1	1	3	4	16	k__Bacteria; p__Firmicutes; c__Clostridia; o__Clostridiales; f__Ruminococcaceae
TACGTAGGTGGCAAGCGTTGTCCGGATTTACTGGGTGTAAAGGGCGCGTAGGCGGGATAGCAAGTCAGATGTGAAATCTATGGGCTTAACCCATAAACTGCATTTGAAACTGTTATTCTTGAGTA		FALSE	1	1	1	1.25	6	1	1	1	3	14	k__Bacteria; p__Firmicutes; c__Clostridia; o__Clostridiales; f__Ruminococcaceae
TACGTAGGTGGCAAGCGTTGTCCGGATTTACTGGGTGTAAAGGGCGCGTAGGCGGGATAGCAAGTCAGATGTGAAATCCATGGGCTCAACCCATGAACTGCATTTGAAACTGTTATTCTTGAGTG		FALSE	1	1	2	4.25	26	1	1	1	2.5	14	k__Bacteria; p__Firmicutes; c__Clostridia; o__Clostridiales; f__Ruminococcaceae
TACGTAGGTGGCAAGCGTTGTCCGGATTTACTGGGTGTAAAGGGCGCGTAGGCGGGATAGCAAGTCAGATGTGAAAACTATGGGCTTAACCCATAGCCTGCATTTGAAACTGTTATTCTTGAGTG		FALSE	1	1	1	1.25	9	1	1	1	5.5	19	k__Bacteria; p__Firmicutes; c__Clostridia; o__Clostridiales; f__Ruminococcaceae
TACGTAGGTGGCAAGCGTTGTCCGGATTTACTGGGTGTAAAGGGCGCGTAGGCGGGAGTGCAAGTCAGATGTGAAATCTCCGGGCTCAACCCGGAAATTGCATTTGAAACTGTATTTCTTGAGTA		FALSE	1	1	1	1	5	1	3	13	21	87	k__Bacteria; p__Firmicutes; c__Clostridia; o__Clostridiales; f__Ruminococcaceae; g__Sporobacter; s__termitidis
TACGTAGGTGGCAAGCGTTGTCCGGATTTACTGGGTGTAAAGGGCGCGTAGGCGGGAGAGCAAGTCAGATGTGAAATCCATGGGCTTAACCCATGAACTGCATTTGAAACTGTTCTTCTTGAGTG		FALSE	1	1	1	2.25	16	1	1	1	2	5	k__Bacteria; p__Firmicutes; c__Clostridia; o__Clostridiales; f__Ruminococcaceae
TACGTAGGTGGCAAGCGTTGTCCGGATTTACTGGGTGTAAAGGGCGCGTAGGCGGGACTGCAAGTCAGATGTGAAATGCCGGGGCTTAACCTCGGAGCTGCATTTGAAACTGTAGTTCTTGAGTA		FALSE	1	1	5	10.5	27	1	1	3	7.5	19	k__Bacteria; p__Firmicutes; c__Clostridia; o__Clostridiales; f__Ruminococcaceae
TACGTAGGTGGCAAGCGTTGTCCGGATTTACTGGGTGTAAAGGGCGCGTAGGCGGGACTGCAAGTCAGATGTGAAATCCCCGGGCTTAACCCGGGAACTGCATTTGAAACTGTAGTTCTTGAGTA		FALSE	1	1	1	3	9	1	1	3	4	13	k__Bacteria; p__Firmicutes; c__Clostridia; o__Clostridiales; f__Ruminococcaceae
TACGTAGGTGGCAAGCGTTGTCCGGATTTACTGGGTGTAAAGGGCGCGTAGGCGGGACTGCAAGTCAGATGTGAAATCCCCGGGCTCAACCCGGGAACTGCATTTGAAACTGTAGTTCTTGAGTA		FALSE	1	1	1	3	6	1	1	1	2	7	k__Bacteria; p__Firmicutes; c__Clostridia; o__Clostridiales; f__Ruminococcaceae
TACGTAGGTGGCAAGCGTTGTCCGGATTTACTGGGTGTAAAGGGCGCGTAGGCGGGACTGCAAGTCAGATGTGAAATCCACGGGCTTAACCCGTGAACTGCATTTGAAACTGTAGTTCTTGAGTA		FALSE	1	1	1	1	5	1	1	1	1	8	k__Bacteria; p__Firmicutes; c__Clostridia; o__Clostridiales; f__Ruminococcaceae; g__Oscillospira; s__
TACGTAGGTGGCAAGCGTTGTCCGGATTTACTGGGTGTAAAGGGCGCGTAGGCGGGACGACAAGTCAGGTGTGAAATCTATGGGCTTAACCCATAAACTGCACTTGAAACTGCCGTTCTTGAGTG		FALSE	1	1	3	5	23	1	1	1	1.5	8	k__Bacteria; p__Firmicutes; c__Clostridia; o__Clostridiales; f__Ruminococcaceae; g__; s__
TACGTAGGTGGCAAGCGTTGTCCGGATTTACTGGGTGTAAAGGGCGCGTAGGCGGGACAGCAAGTCAGATGTGAAATCCATGGGCTCAACCCATGAACTGCATTTGAAACTGTTGTTCTTGAGTG		FALSE	1	1	1	1	5	1	1	1	1	13	k__Bacteria; p__Firmicutes; c__Clostridia; o__Clostridiales; f__Ruminococcaceae
TACGTAGGTGGCAAGCGTTGTCCGGATTTACTGGGTGTAAAGGGCGCGTAGGCGGGAATGCAAGTCAGATGTGAAATCTCCGGGCTCAACCCGGAAATTGCATTTGAAACTGTATTTCTTGAGTA		FALSE	1	1	1	1	7	1	2	8	13.5	64	k__Bacteria; p__Firmicutes; c__Clostridia; o__Clostridiales; f__Ruminococcaceae
TACGTAGGTGGCAAGCGTTGTCCGGATTTACTGGGTGTAAAGGGCGCGTAGGCGGGAATGCAAGTCAGATGTGAAATCTATGGGCTTAACCCATAAACTGCATTTGAAACTGTATTTCTTGAGTA		FALSE	1	1	1	1	10	1	1	3	4	22	k__Bacteria; p__Firmicutes; c__Clostridia; o__Clostridiales; f__Ruminococcaceae
TACGTAGGTGGCAAGCGTTGTCCGGATTTACTGGGTGTAAAGGGCGCGTAGGCGGGAATGCAAGTCAGATGTGAAAACTATGGGCTTAACCGATAGCCTGCATTTGAAACTGTATTTCTTGAGTA		FALSE	1	1	1	1	9	1	1	1	2	18	k__Bacteria; p__Firmicutes; c__Clostridia; o__Clostridiales; f__Ruminococcaceae
TACGTAGGTGGCAAGCGTTGTCCGGATTTACTGGGTGTAAAGGGCGCGTAGGCGGGAATGCAAGTCAGATGTGAAAACCATGGGCTTAACCGATGGCCTGCATTTGAAACTGTATTTCTTGAGTA		FALSE	1	1	1	1	5	1	1	1	3	35	k__Bacteria; p__Firmicutes; c__Clostridia; o__Clostridiales; f__Ruminococcaceae; g__Oscillospira; s__
TACGTAGGTGGCAAGCGTTGTCCGGATTTACTGGGTGTAAAGGGCGCGTAGGCGGGAAAGCAAGTCAGATGTGAAATCTCTGGGCTCAACCCAGAAACTGCATTTGAAACTGTTTTTCTTGAGTG		FALSE	1	4.5	8	12.25	48	1	7.5	12	18	64	k__Bacteria; p__Firmicutes; c__Clostridia; o__Clostridiales; f__Ruminococcaceae
TACGTAGGTGGCAAGCGTTGTCCGGATTTACTGGGTGTAAAGGGCGCGTAGGCGGATTGTCAAGTCAGATGTGAAATGCCGAGGCTTAACCTCGGAGCTGCATTTGAAACTGATGATCTTGAGTA		FALSE	1	1	1	1	5	1	1	1	4	17	k__Bacteria; p__Firmicutes; c__Clostridia; o__Clostridiales; f__Ruminococcaceae
TACGTAGGTGGCAAGCGTTGTCCGGATTTACTGGGTGTAAAGGGCGCGTAGGCGGAGCGGCAAGTCAGATGTGAAATCTATGGGCTTAACCCATAAACTGCATTTGAAACTGTCGCCCTTGAGTG		FALSE	1	1	2.5	5	23	1	3	8	17.5	42	k__Bacteria; p__Firmicutes; c__Clostridia; o__Clostridiales; f__Ruminococcaceae; g__; s__
TACGTAGGTGGCAAGCGTTGTCCGGATTTACTGGGTGTAAAGGGCGCGTAGGCGGACTTTTAAGTCAGGTGTGAAATCCCTCGGCTCAACTGAGGAACTGCACTTGAAACTGGAAGCCTTGAGTG		FALSE	1	1	1	1	4	1	1	1	3	19	k__Bacteria
TACGTAGGTGGCAAGCGTTGTCCGGATTTACTGGGTGTAAAGGGCGCGTAGACGGGTGTGCAAGTCAGATGTGAAATACCGCAGCTTAACTGCGGGGCTGCATTTGAAACTGCATATCTTGAGTG		FALSE	1	1	1	1	1	1	1	1	8	88	k__Bacteria; p__Firmicutes; c__Clostridia; o__Clostridiales
TACGTAGGTGGCAAGCGTTGTCCGGATTTACTGGGTGTAAAGGGCGAGTAGGTGGCTTGGCAAGTCAGTTGTGAAAGCCCGGGGCTTAACCCCGGGTCTGCAATTGAAACTACCGAGCTTGAGTG		FALSE	1	1	1	1	4	1	1	1	2	6	k__Bacteria
TACGTAGGTGGCAAGCGTTGTCCGGATTTACTGGGTGTAAAGGGCGAGTAGGCGGGTCTACAAGTCAGATGTGAAAAACCGAGGCTTAACTTCGGTCCTGCATTTGAAACTGCAGATCTTGAGTG		FALSE	1	1	1	1	9	1	1	1	3	13	k__Bacteria; p__Firmicutes; c__Clostridia; o__Clostridiales; f__Ruminococcaceae
TACGTAGGTGGCAAGCGTTGTCCGGATTTACTGGGTGTAAAGGGCGAGTAGGCGGGCTTGCAAGTCAGATGTGAAATACCGGGGCTCAACCCCGGGGCTGCATTTGAAACTGTAAGTCTTGAGTG		FALSE	1	1	1	5	13	1	1	3	5	15	k__Bacteria; p__Firmicutes; c__Clostridia; o__Clostridiales; f__Ruminococcaceae; g__; s__
TACGTAGGTGGCAAGCGTTGTCCGGATTTACTGGGTGTAAAGGGCGAGTAGGCGGGATTGCAAGTCAGATGTGAAATACCGAGGCTTAACTTCGGCACTGCATTTGAAACTGTAATTCTTGAGTG		FALSE	1	1	1	1	5	1	1	3	5	9	k__Bacteria; p__Firmicutes; c__Clostridia; o__Clostridiales; f__Ruminococcaceae; g__; s__
TACGTAGGTGGCAAGCGTTGTCCGGATTTACTGGGTGTAAAGGGCGAGTAGGCGGGATTACAAGTCAGATGTGAAATACCGAGGCTCAACTTCGGGGCTGCATTTGAAACTGTAATTCTTGAGTG		FALSE	1	1	1	1	5	1	1	1	3	6	k__Bacteria; p__Firmicutes; c__Clostridia; o__Clostridiales; f__Ruminococcaceae; g__; s__
TACGTAGGTGGCAAGCGTTGTCCGGATTTACTGGGTGTAAAGGGCGAGTAGGCGGGAATGCAAGTCAGATGTGAAATACCGGGGCTTAACCCCGGAGCTGCATTTGAAACTGTATTTCTTGAGTG		FALSE	1	1	1	3	5	1	1	3	7	18	k__Bacteria; p__Firmicutes; c__Clostridia; o__Clostridiales; f__Ruminococcaceae
TACGTAGGTGGCAAGCGTTGTCCGGATTTACTGGGTGTAAAGGGCGAGTAGGCGGATTTGCAAGTCAGGTGTGAAATGCGGAGGCTTAACCTCCGAGCTGCACTTGAAACTGTAGATCTTGAGTG		FALSE	1	1	1	3	6	1	1	3	6	17	k__Bacteria; p__Firmicutes; c__Clostridia; o__Clostridiales; f__Ruminococcaceae; g__; s__
TACGTAGGTGGCAAGCGTTGTCCGGATTTACTGGGTGTAAAGGGCGAGTAGGCGGATTTGCAAGTCAGGTGTGAAATACGGAGGCTTAACCTCCGGGCTGCACTTGAAACTGTAGATCTTGAGTG		FALSE	1	1	1	1	11	1	1	1	3.5	9	k__Bacteria; p__Firmicutes; c__Clostridia; o__Clostridiales; f__Ruminococcaceae
TACGTAGGTGGCAAGCGTTGTCCGGATTTACTGGGTGTAAAGGGCGAGTAGGCGGATCTGCAAGTCAGGTGTGAAATCTGGGGGCTTAACCCCCAAACTGCACTTGAAACTGTAGACCTTGAGTG		FALSE	1	1	1	1	10	1	1	1	1	6	k__Bacteria; p__Firmicutes; c__Clostridia; o__Clostridiales; f__Ruminococcaceae
TACGTAGGTGGCAAGCGTTGTCCGGATTTACTGGGTGTAAAGGGCGAGTAGGCGGACTTGCAAGTCAGGTGTGAAATACGGAGGCTTAACCTCCGGGCTGCACTTGAAACTGTAGGTCTTGAGTG		FALSE	1	1	3	5	12	1	3	7	10.5	17	k__Bacteria; p__Firmicutes; c__Clostridia; o__Clostridiales; f__Ruminococcaceae
TACGTAGGTGGCAAGCGTTGTCCGGATTTACTGGGTGTAAAGGGAGCGTAGGCGGGCGAATAAGTCAGCTGTGAAATCCATAGGCTTAACCTATGAACTGCAGTTGAAACTGTTTGTCTTGAGTG		FALSE	1	1	1	1	6	1	1	1	4	13	k__Bacteria; p__Firmicutes; c__Clostridia; o__Clostridiales; f__Ruminococcaceae
TACGTAGGTGGCAAGCGTTGTCCGGATTTACTGGGTGTAAAGGGAGCGCAGGCGGGGGAGCAAGTCAGCTGTGAAATATACGGGCTTAACTCGTAGACTGCAGTTGAAACTGTTCTTCTTGAGTG		FALSE	1	1	2	5	31	1	5.5	20	42.5	123	k__Bacteria; p__Firmicutes; c__Clostridia; o__Clostridiales; f__Ruminococcaceae; g__; s__
TACGTAGGTGGCAAGCGTTGTCCGGATTTACTGGGTGTAAAGGGAGCGCAGGCGGGGAATCAAGTCAGTGGTGAAATGCATAGGCTTAACCTATGAACTGCCATTGAAACTGACTCTCTTGAGTG		FALSE	1	1	1	4	16	1	1	1	1	1	k__Bacteria; p__Firmicutes
TACGTAGGTGGCAAGCGTTGTCCGGATTTACTGGGTGTAAAGGGAGCGCAGGCGGGGAAACAAGTCAGCTGTGAAAACTACGGGCTTAACCTGTAAACTGCAGTTGAAACTGTTTTTCTTGAGTG		FALSE	1	1	1	5.25	11	1	1	1	1	11	k__Bacteria; p__Firmicutes; c__Clostridia; o__Clostridiales; f__Ruminococcaceae; g__; s__
TACGTAGGTGGCAAGCGTTGTCCGGATTTACTGGGTGTAAAGGGAGCGCAGGCGGGATGACAAGTCAGCTGTGAAATGTGTGGGCTTAACCCATAAACTGCAGTTGAAACTGTTGTTCTTGAGTG		FALSE	1	1	1	1	7	1	1	1	1	17	k__Bacteria; p__Firmicutes; c__Clostridia; o__Clostridiales; f__Ruminococcaceae; g__; s__
TACGTAGGTGGCAAGCGTTGTCCGGATTTACTGGGTGTAAAGGGAGCGCAGGCGGGAGATCAAGTTGGATGTGAAATGTCGGGGCTTAACCCCGGAACTGCATCCAAAACTGATTTTCTTGAGTG		FALSE	1	1	1	1	16	1	1	1	1	379	k__Bacteria; p__Firmicutes; c__Clostridia; o__Clostridiales; f__Ruminococcaceae; g__; s__
TACGTAGGTGGCAAGCGTTGTCCGGATTTACTGGGTGTAAAGGGAGCGCAGGCGGGAGATCAAGTCAGTGGTGAAATGCATGGGCTTAACCCATGAACTGCCATTGAAACTGACTTTCTTGAGTG		FALSE	1	1	1	1	1	1	1	1	1	17	k__Bacteria; p__Firmicutes; c__Clostridia; o__Clostridiales; f__Ruminococcaceae
TACGTAGGTGGCAAGCGTTGTCCGGATTTACTGGGTGTAAAGGGAGCGCAGGCGGGAGATCAAGTCAGTGGTGAAATGCATGGGCTTAACCCATGAACTGCCATTGAAACTGACCTTCTTGAGTG		FALSE	1	1	4	7	17	1	1	1	4	33	k__Bacteria; p__Firmicutes; c__Clostridia; o__Clostridiales; f__Ruminococcaceae
TACGTAGGTGGCAAGCGTTGTCCGGATTTACTGGGTGTAAAGGGAGCGCAGGCGGGAGATCAAGTCAGTGGTGAAATGCATAGGCTTAACCTATGAACTGCCATTGAAACTGACCTTCTTGAGTG		FALSE	1	1	1	4.25	46	1	1	1	1	20	k__Bacteria; p__Firmicutes
TACGTAGGTGGCAAGCGTTGTCCGGATTTACTGGGTGTAAAGGGAGCGCAGGCGGGAGAGCAAGTCAGTGGTGAAATGTATGGGCTTAACCCATGAACTGCCATTGAAACTGTTTTTCTTGAGTG		FALSE	1	1	2	5	16	1	1	1	2.5	6	k__Bacteria; p__Firmicutes; c__Clostridia; o__Clostridiales; f__Ruminococcaceae; g__Ruminococcus; s__
TACGTAGGTGGCAAGCGTTGTCCGGATTTACTGGGTGTAAAGGGAGCGCAGGCGGGAGAGCAAGTCAGTGGTGAAATGCATGGGCTTAACCCATGAACTGCCATTGAAACTGTCCTTCTTGAGTG		FALSE	1	1	1	3	14	1	1	1	5.5	42	k__Bacteria; p__Firmicutes; c__Clostridia; o__Clostridiales; f__Ruminococcaceae
TACGTAGGTGGCAAGCGTTGTCCGGATTTACTGGGTGTAAAGGGAGCGCAGGCGGGACTGCAAGTTGGATGTGAAATGCCGCAGCTTAACTGCGGAGCTGCATCCAAAACTGTAGTTCTTGAGTG		FALSE	1	1	1	1	105	1	1	5	12.5	113	k__Bacteria; p__Firmicutes; c__Clostridia; o__Clostridiales; f__Ruminococcaceae; g__; s__
TACGTAGGTGGCAAGCGTTGTCCGGATTTACTGGGTGTAAAGGGAGCGCAGGCGGGACAGCAAGTTGGATGTGAAATACCGAGGCTTAACCACGGAGCTGCATCCAAAACTGTTGTTCTTGAGTG		FALSE	1	3	8.5	21	205	1	1	2	8	60	k__Bacteria; p__Firmicutes; c__Clostridia; o__Clostridiales; f__Ruminococcaceae; g__; s__
TACGTAGGTGGCAAGCGTTGTCCGGATTTACTGGGTGTAAAGGGAGCGCAGGCGGGAAATCAAGTTGGATGTGAAATGTCGGGGCTTAACCCCGGAACTGCATCCAAAACTGATTTTCTTGAGTG		FALSE	1	1	1	1	11	1	1	1	4.5	26	k__Bacteria; p__Firmicutes; c__Clostridia; o__Clostridiales; f__Ruminococcaceae; g__; s__
TACGTAGGTGGCAAGCGTTGTCCGGATTTACTGGGTGTAAAGGGAGCGCAGGCGGGAAATCAAGTCAGCTGTGAAAACTATGGGCTTAACTCATAGACTGCAGTTGAAACTGTTTTTCTTGAGTG		FALSE	1	1	1	1.5	17	1	1	1	14	69	k__Bacteria; p__Firmicutes; c__Clostridia; o__Clostridiales; f__Ruminococcaceae; g__; s__
TACGTAGGTGGCAAGCGTTGTCCGGATTTACTGGGTGTAAAGGGAGCGCAGGCGGGAAAGCAAGTCAGTGGTGAAATGTAGGAGCTTAACTCCTAAACTGCCGTTGAAACTGTTTTTCTTGAGTG		FALSE	1	1	3	5	22	1	1	3	6	24	k__Bacteria; p__Firmicutes; c__Clostridia; o__Clostridiales; f__Ruminococcaceae
TACGTAGGTGGCAAGCGTTGTCCGGATTTACTGGGTGTAAAGGGAGCGCAGGCGGGAAAGCAAGTCAGCTGTGAAATATACAGGCTTAACCTGTAGACTGCAGTTGAAACTGTTTTTCTTGAGTG		FALSE	1	2.5	7	25	59	1	3	9	17	53	k__Bacteria; p__Firmicutes; c__Clostridia; o__Clostridiales; f__Ruminococcaceae; g__; s__
TACGTAGGTGGCAAGCGTTGTCCGGATTTACTGGGCGTAAAGGGAGCGTAGGCGGATTTTTAAGTGGGATGTGAAATACCCGGGCTTAACCTGGGTGCTGCATTCCAAACTGGAAGTCTAGAGTA		FALSE	1	1	1	1	5	1	1	1	1	310	k__Bacteria; p__Firmicutes; c__Clostridia; o__Clostridiales; f__Clostridiaceae
TACGTAGGTGGCAAGCGTTGTCCGGAATTATTGGGCGTAAAGGGAGCGCAGGCGGAAGGACAAGCCGGATTTGAAAGTTCGGGGCTCACCCCCGTGACGGATCCGGAACTGTCCTCCTTGAGAGC		FALSE	1	1	1	3	6	1	1	1	3	8	k__Bacteria; p__Firmicutes; c__Clostridia; o__Clostridiales
TACGTAGGTGGCAAGCGTTGTCCGGAATTATTGGGCGTAAAGGGAGCGCAGGCGGAAGGACAAGCCAGATTTGAAAGTTCGGGGCTCACCCCCGTGACGGATCTGGAACTGTCCTCCTTGAGAGC		FALSE	1	1	1	1	4	1	1	1	1	11	k__Bacteria; p__Firmicutes; c__Clostridia; o__Clostridiales; f__Veillonellaceae; g__; s__
TACGTAGGTGGCAAGCGTTGTCCGGAATTATTGGGCGTAAAGCGCATGTAGGCGGTTTCTTAAGTCTGGAGTGAAAATGCGGGGCTCAACCCCGTATGGCTCTGGATACTGGGGAACTGGAGTGC		FALSE	1	1	1	1	1	1	1	13	32	80	k__Bacteria; p__Firmicutes; c__Clostridia; o__Clostridiales; f__Veillonellaceae; g__Phascolarctobacterium; s__
TACGTAGGTGGCAAGCGTTGTCCGGAATTATTGGGCGTAAAGCGCATGTAGGCGGTCTTTTAAGTTTGGAGTGAAAATGCGGGGCTCAACCCCGTATGGCTCTGGATACTGGGGGACTAGAGTGC		FALSE	1	1	1	1	10	1	1	1	1	15	k__Bacteria; p__Firmicutes; c__Clostridia; o__Clostridiales; f__Veillonellaceae; g__Phascolarctobacterium; s__
TACGTAGGTGGCAAGCGTTGTCCGGAATTACTGGGTGTAAAGGGTGCGTAGGCGGGCTGTAAAGTCAGGTGTGAAACTCCGGAGCTCAACTCCGGAACTGCACTTGAAACTTACGGTCTTGAGTG		FALSE	1	1	1	1	15	1	1	3	5	17	k__Bacteria; p__Firmicutes; c__Clostridia; o__Clostridiales
TACGTAGGTGGCAAGCGTTGTCCGGAATTACTGGGTGTAAAGGGTGCGTAGGCGGCTCATAAAGTCAGATGTGAAATACCGGGGCTTAACTCCGGAGCTGCATTTGAAACTTATGGGCTTGAGTG		FALSE	1	1	1	1	36	1	1	1	1	6	k__Bacteria; p__Firmicutes; c__Clostridia; o__Clostridiales
TACGTAGGTGGCAAGCGTTGTCCGGAATTACTGGGTGTAAAGGGTGCGTAGGCGGCTCATAAAGTCAGATGTGAAATACCGAGGCTTAACCTCGGAGCTGCATTTGAAACTTATGGGCTTGAGTG		FALSE	1	1	1	1	12	1	1	1	1	10	k__Bacteria; p__Firmicutes; c__Clostridia; o__Clostridiales
TACGTAGGTGGCAAGCGTTGTCCGGAATTACTGGGTGTAAAGGGTGCGTAGGCGGCTCATAAAGTCAGATGTGAAATACCGAGGCTCAACCTCGGGGCTGCATTTGAAACTTATGGGCTTGAGTG		FALSE	1	1	1	3.25	11	1	1	3	4	11	k__Bacteria; p__Firmicutes; c__Clostridia; o__Clostridiales
TACGTAGGTGGCAAGCGTTGTCCGGAATTACTGGGTGTAAAGGGTGCGTAGGCGGCTCATAAAGTCAGATGTGAAATACCGAGGCTCAACCTCGGAGCTGCATTTGAAACTTATGGGCTTGAGTG		FALSE	1	1	1.5	6	13	1	3	5	9	35	k__Bacteria; p__Firmicutes; c__Clostridia; o__Clostridiales
TACGTAGGTGGCAAGCGTTGTCCGGAATTACTGGGTGTAAAGGGTGCGCAGGCGGGTCAGCAAGTTGGATGTGAAATACCGGGGCTTAACCCCGGAGCTGCATCCAAAACTGTTGATCTTGAGTG		FALSE	1	1	1	1	1	1	1	1	1	32	k__Bacteria; p__Firmicutes; c__Clostridia; o__Clostridiales; f__Ruminococcaceae
TACGTAGGTGGCAAGCGTTGTCCGGAATTACTGGGTGTAAAGGGTGCGCAGGCGGGTCAGCAAGTTGGATGTGAAATACCGGAGCTTAACTCCGGAGCTGCATCCAAAACTGTTGATCTTGAGTG		FALSE	1	1	1	3.25	15	1	3	7	13.5	29	k__Bacteria; p__Firmicutes; c__Clostridia; o__Clostridiales; f__Ruminococcaceae
TACGTAGGTGGCAAGCGTTGTCCGGAATTACTGGGTGTAAAGGGTGCGCAGGCGGGACTGTAAGTTGGATGTGAAATACCGTGGCTTAACCACGGAGCGGCATCCAAAACTGCGGTTCTTGAGTG		FALSE	1	1	1	1	4	1	1	1	1	24	k__Bacteria; p__Firmicutes; c__Clostridia
TACGTAGGTGGCAAGCGTTGTCCGGAATTACTGGGTGTAAAGGGTGCGCAGGCGGGACTGTAAGTTGGATGTGAAATACCGAGGCTTAACCTCGGAGCTGCATCCAAAACTGCGGTTCTTGAGTG		FALSE	1	1	1	1	40	1	1	2	4	78	k__Bacteria; p__Firmicutes; c__Clostridia; o__Clostridiales; f__Ruminococcaceae; g__; s__
TACGTAGGTGGCAAGCGTTGTCCGGAATTACTGGGTGTAAAGGGTGCGCAGGCGGGACAGCAAGTTGGATGTGAAATGTCGAGGCTTAACCTCGTCACTGCATCCAAAACTGTTGTTCTTGAGTG		FALSE	1	1	1	2	13	1	1	1	1	530	k__Bacteria; p__Firmicutes; c__Clostridia; o__Clostridiales; f__Ruminococcaceae
TACGTAGGTGGCAAGCGTTGTCCGGAATTACTGGGTGTAAAGGGGGCGCAGGCGGGAGATCAAGTCAGCTGTGAAATCCATGGGCTTAACCCATGAACTGCAGTTGAAACTGTTCTTCTTGAGTG		FALSE	1	1	1	1	5	1	1	1	3	8	k__Bacteria; p__Firmicutes; c__Clostridia; o__Clostridiales; f__Ruminococcaceae; g__Ruminococcus; s__
TACGTAGGTGGCAAGCGTTGTCCGGAATTACTGGGTGTAAAGGGGGCGCAGGCGGGAGATCAAGTCAGCTGTGAAATCCATGGGCTCAACCCATGAACTGCAGTTGAAACTGTTCTTCTTGAGTG		FALSE	1	1	1	1	4	1	2	6	10.5	20	k__Bacteria; p__Firmicutes; c__Clostridia; o__Clostridiales; f__Ruminococcaceae
TACGTAGGTGGCAAGCGTTGTCCGGAATTACTGGGTGTAAAGGGCGCGTAGACGGGCAAGCAAGTCAGATGTGAAATACCGGGGCTTAACTCCGGGGCTGCATTTGAAACTGTTAGTCTTGAGTG		FALSE	1	1	1	1	20	1	1	1	1	5	k__Bacteria; p__Firmicutes; c__Clostridia; o__Clostridiales; f__Ruminococcaceae
TACGTAGGTGGCAAGCGTTGTCCGGAATTACTGGGTGTAAAGGGAGTGTAGGCGGGATTTTAAGTCAGAAGTGAAAATTACGGGCTCAACTCGTAACCTGCTTTTGAAACTGAAATTCTTGAGTG		FALSE	1	1	1	1	17	1	1	1	1	15	k__Bacteria; p__Firmicutes; c__Clostridia; o__Clostridiales; f__Ruminococcaceae; g__Ruminococcus; s__
TACGTAGGTGGCAAGCGTTGTCCGGAATTACTGGGTGTAAAGGGAGTGTAGGCGGGACTGCAAGTCAGAAGTGAAAATTATGGGCTCAACTCATAACCTGCTTTTGAAACTGTAGTTCTTGAGTG		FALSE	1	1	1	1	5	1	1	1	3	10	k__Bacteria; p__Firmicutes; c__Clostridia; o__Clostridiales; f__Ruminococcaceae; g__Ruminococcus; s__
TACGTAGGTGGCAAGCGTTGTCCGGAATTACTGGGTGTAAAGGGAGCGTAGGCGGGTGACCAAGTTGGATGTGAAATGTCGGGGCTTAACCCCGGAACTGCATCCAAAACTGTTCATCTTGAGTG		FALSE	1	1	1	1	5	1	1	1	2	27	k__Bacteria; p__Firmicutes; c__Clostridia; o__Clostridiales; f__Ruminococcaceae; g__; s__
TACGTAGGTGGCAAGCGTTGTCCGGAATTACTGGGTGTAAAGGGAGCGTAGGCGGGGACGCAAGTTGAATGTTAAATTTATCGGCTCAACCGGTAACTGCGTTCAAAACTGTGTCTCTTGAGTGG		FALSE	1	1	1	1	7	1	1	3	4	10	k__Bacteria; p__Firmicutes; c__Clostridia; o__Clostridiales; f__Ruminococcaceae
TACGTAGGTGGCAAGCGTTGTCCGGAATTACTGGGTGTAAAGGGAGCGTAGGCGGGATTGCAAGTCAAATGTTAAAACTATCGGCTCAACTGGTAGCTGCGTTTGAAACTGCATTTCTTGAGTGA		FALSE	1	1	1	1	6	1	1	1	3	6	k__Bacteria; p__Firmicutes; c__Clostridia; o__Clostridiales; f__Ruminococcaceae
TACGTAGGTGGCAAGCGTTGTCCGGAATTACTGGGTGTAAAGGGAGCGTAGGCGGGATCACAAGTTGAATGTTTAAACGATCGGCTTAACCGGTCGTCGCGTTCAAAACTGTGATTCTTGAGTGA		FALSE	1	1	1	1	1	1	1	1	5.5	12	k__Bacteria; p__Firmicutes; c__Clostridia; o__Clostridiales; f__Ruminococcaceae
TACGTAGGTGGCAAGCGTTGTCCGGAATTACTGGGTGTAAAGGGAGCGTAGGCGGGACTGCAAGTTGAATGTGAAAGCTATCGGCTCAACCGGTAAATTGCGTTCAAAACTGCAGTTCTTGAGTG		FALSE	1	1	1	1	4	1	1	1	1	10	k__Bacteria; p__Firmicutes; c__Clostridia; o__Clostridiales; f__Ruminococcaceae; g__Clostridium; s__methylpentosum
TACGTAGGTGGCAAGCGTTGTCCGGAATTACTGGGTGTAAAGGGAGCGTAGGCGGGAATGCAAGTTGAATGTTTAATCTATCGGCTCAACTGATAGTCGCGTTCAAAACTGCGTTTCTTGAGTGA		FALSE	1	1	1	1	6	1	1	1	2.5	34	k__Bacteria; p__Firmicutes; c__Clostridia; o__Clostridiales; f__Ruminococcaceae; g__; s__
TACGTAGGTGGCAAGCGTTGTCCGGAATTACTGGGTGTAAAGGGAGCGTAGGCGGGAATGCAAGTTGAATGTTTAAACTATCGGCTCAACTGATAGTCGCGTTCAAAACTGCGTTTCTTGAGTGA		FALSE	1	1	1	1	75	1	1	2	3.5	25	k__Bacteria; p__Firmicutes; c__Clostridia; o__Clostridiales; f__Ruminococcaceae; g__; s__
TACGTAGGTGGCAAGCGTTGTCCGGAATTACTGGGTGTAAAGGGAGCGTAGGCGGGAATGCAAGTTGAATGTTTAAACTATCGGCTCAACCGATAATCGCGTTCAAAACTGCGTTTCTTGAGTGA		FALSE	1	1	1	1	1	1	1	1	3	17	k__Bacteria; p__Firmicutes; c__Clostridia; o__Clostridiales; f__Ruminococcaceae; g__; s__
TACGTAGGTGGCAAGCGTTGTCCGGAATTACTGGGTGTAAAGGGAGCGTAGGCGGGAAGGTAAGTTGACTGTTTAAACTATCGGCTCAACCGATAGTCGCGATCAAAACTGCCATTCTTGAGTGA		FALSE	1	1	1	1	5	1	1	3	4	13	k__Bacteria; p__Firmicutes; c__Clostridia; o__Clostridiales; f__Ruminococcaceae
TACGTAGGTGGCAAGCGTTGTCCGGAATTACTGGGTGTAAAGGGAGCGTAGGCGGGAAGGCAAGTCAGAAGTGAAATCCATCGGCTTAACCGGTGAACTGCTTTTGAAACTGTTTTTCTTGAGTG		FALSE	1	1	1	3.25	9	1	1	3	6	15	k__Bacteria; p__Firmicutes; c__Clostridia; o__Clostridiales; f__Ruminococcaceae; g__Ruminococcus; s__
TACGTAGGTGGCAAGCGTTGTCCGGAATTACTGGGTGTAAAGGGAGCGTAGGCGGGAAGCCAAGTCAGCTGTGAAAACTACGGGCTTAACCTGTAGACTGCAGTTGAAACTGGTTTTCTTGAGTG		FALSE	1	1	1	1	4	1	1	1	1	12	k__Bacteria; p__Firmicutes; c__Clostridia; o__Clostridiales; f__Ruminococcaceae; g__; s__
TACGTAGGTGGCAAGCGTTGTCCGGAATTACTGGGTGTAAAGGGAGCGTAGGCGGGAAAGCAAGTCAGATGTGAAATCCACAGGCTTAACTTGTGACGTGCATTTGAAACTGTTTTTCTTGAGTG		FALSE	1	1	2	4	15	1	1	3	5	13	k__Bacteria; p__Firmicutes; c__Clostridia; o__Clostridiales; f__Ruminococcaceae
TACGTAGGTGGCAAGCGTTGTCCGGAATTACTGGGTGTAAAGGGAGCGCAGGCGGTCGATCAAGTTGGAGGTGAAAATTATGGGCTCAACCCATAACCTGCCTTCAAAACTGAACGACTTGAGTG		FALSE	1	1	1	1	4	1	1	3	5.5	10	k__Bacteria; p__Firmicutes; c__Clostridia; o__Clostridiales; f__Ruminococcaceae
TACGTAGGTGGCAAGCGTTGTCCGGAATTACTGGGTGTAAAGGGAGCGCAGGCGGGTTCGCAAGTCAGCGGTGAAATACATGGGCTTAACCCATGGGCTGCCGTTGAAACTGCGGATCTTGAGTG		FALSE	1	1	1	1	4	1	1	1	3	11	k__Bacteria; p__Firmicutes; c__Clostridia; o__Clostridiales; f__Ruminococcaceae; g__; s__
TACGTAGGTGGCAAGCGTTGTCCGGAATTACTGGGTGTAAAGGGAGCGCAGGCGGGTCGACAAGTTGGAAGTGAAAATTACGGGCTTAACCCGTAAACTGCTTTCAAAACTGCCGATCTTGAGTG		FALSE	1	1	1	1	6	1	1	1	2.5	8	k__Bacteria; p__Firmicutes; c__Clostridia; o__Clostridiales; f__Ruminococcaceae; g__; s__
TACGTAGGTGGCAAGCGTTGTCCGGAATTACTGGGTGTAAAGGGAGCGCAGGCGGGTCGACAAGTTGGAAGTGAAAATTACGGGCTCAACTCGTAAACTGCTTTCAAAACTGCCGATCTTGAGTG		FALSE	1	1	2	4	18	1	1	1	4	11	k__Bacteria; p__Firmicutes; c__Clostridia; o__Clostridiales; f__Ruminococcaceae; g__; s__
TACGTAGGTGGCAAGCGTTGTCCGGAATTACTGGGTGTAAAGGGAGCGCAGGCGGGTCGACAAGTTGGAAGTGAAAATTACGGGCTCAACCCGTAAACTGCTTTCAAAACTGCCGATCTTGAGTG		FALSE	1	1	1	1.25	9	1	1	1	3	12	k__Bacteria; p__Firmicutes; c__Clostridia; o__Clostridiales; f__Ruminococcaceae; g__; s__
TACGTAGGTGGCAAGCGTTGTCCGGAATTACTGGGTGTAAAGGGAGCGCAGGCGGGTCGACAAGTTGGAAGTGAAAATTACAGGCTTAACTTGTAAACTGCTTTCAAAACTGCCGATCTTGAGTG		FALSE	1	1	1	3.25	9	1	1	1	1	4	k__Bacteria; p__Firmicutes; c__Clostridia; o__Clostridiales; f__Ruminococcaceae
TACGTAGGTGGCAAGCGTTGTCCGGAATTACTGGGTGTAAAGGGAGCGCAGGCGGGTAGACAAGTTGGATGTGAAATACCGCAGCTTAACTGCGGAGCTGCATCCAAAACTGTATATCTTGAGTG		FALSE	1	1	1	1	11	1	1	1	1	10	k__Bacteria; p__Firmicutes; c__Clostridia; o__Clostridiales; f__Ruminococcaceae; g__; s__
TACGTAGGTGGCAAGCGTTGTCCGGAATTACTGGGTGTAAAGGGAGCGCAGGCGGGTAATCAAGTCAGCGGTGAAATACATGGGCTTAACTCATGGACTGCCGTTGAAACTGACTATCTTGAGTG		FALSE	1	1	1	1	3	1	1	1	1	14	k__Bacteria; p__Firmicutes; c__Clostridia; o__Clostridiales; f__Ruminococcaceae; g__; s__
TACGTAGGTGGCAAGCGTTGTCCGGAATTACTGGGTGTAAAGGGAGCGCAGGCGGGGCCGCAAGTCAGCTGTGAAATATATGGGCTTAACCCGTAGACGGCAGTTGAAACTGTGGTTCTTGAGTG		FALSE	1	1	1	1	12	1	1	1	1	3	k__Bacteria; p__Firmicutes; c__Clostridia; o__Clostridiales; f__Ruminococcaceae; g__; s__
TACGTAGGTGGCAAGCGTTGTCCGGAATTACTGGGTGTAAAGGGAGCGCAGGCGGGAGAGCAAGTCAGTGGTGAAATGCATGAGCTTAACTCATGAACTGCCATTGAAACTGTTTTTCTTGAGTG		FALSE	1	1	1	1	5	1	1	1	2	12	k__Bacteria; p__Firmicutes; c__Clostridia; o__Clostridiales; f__Ruminococcaceae; g__; s__
TACGTAGGTGGCAAGCGTTGTCCGGAATTACTGGGTGTAAAGGGAGCGCAGGCGGGAGACCAAGTCAGTTGTGAAATACATGGGCTTAACCCATGGACTGCAGTTGAAACTGGTTTTCTTGAGTG		FALSE	1	1	1	1	4	1	1	3	6	24	k__Bacteria; p__Firmicutes; c__Clostridia; o__Clostridiales; f__Ruminococcaceae; g__; s__
TACGTAGGTGGCAAGCGTTGTCCGGAATTACTGGGTGTAAAGGGAGCGCAGGCGGGACTGCAAGTTGGATGTGAAATGTCGGGGCTTAACCCCGTCACTGCATCCAAAACTGTAGTTCTTGAGTG		FALSE	1	1	1	20.25	102	1	8	18	36	153	k__Bacteria; p__Firmicutes; c__Clostridia; o__Clostridiales; f__Ruminococcaceae; g__; s__
TACGTAGGTGGCAAGCGTTGTCCGGAATTACTGGGTGTAAAGGGAGCGCAGGCGGGACTGCAAGTTGGATGTGAAATACCGGAGCTCAACTCCGGGGTTGCATCCAAAACTGTAGTTCTTGAGTG		FALSE	1	1	1	1	1	1	1	1	1	54	k__Bacteria; p__Firmicutes; c__Clostridia; o__Clostridiales; f__Ruminococcaceae; g__; s__
TACGTAGGTGGCAAGCGTTGTCCGGAATTACTGGGTGTAAAGGGAGCGCAGGCGGGACTGCAAGTTGGATGTGAAATACCGGAGCTCAACTCCGGGGCTGCATCCAAAACTGTAGTTCTTGAGTG		FALSE	1	1	1	4	72	1	1	1	18.5	119	k__Bacteria; p__Firmicutes; c__Clostridia; o__Clostridiales; f__Ruminococcaceae; g__; s__
TACGTAGGTGGCAAGCGTTGTCCGGAATTACTGGGTGTAAAGGGAGCGCAGGCGGGACTGCAAGTTGGATGTGAAATACCGCAGCTTAACTGCGGAGCTGCATCCAAAACTGTAGTTCTTGAGTG		FALSE	1	1	1	1	14	1	1	2	20	61	k__Bacteria; p__Firmicutes; c__Clostridia; o__Clostridiales; f__Ruminococcaceae; g__; s__
TACGTAGGTGGCAAGCGTTGTCCGGAATTACTGGGTGTAAAGGGAGCGCAGGCGGGACTGCAAGTTGGATGTGAAATACCGAGGCTTAACTTCGGGGCTGCATCCAAAACTGTAGTTCTTGAGTG		FALSE	1	1	1	1	5	1	1	1	5.5	31	k__Bacteria; p__Firmicutes; c__Clostridia; o__Clostridiales; f__Ruminococcaceae; g__; s__
TACGTAGGTGGCAAGCGTTGTCCGGAATTACTGGGTGTAAAGGGAGCGCAGGCGGGACTGCAAGTTGGATGTGAAATACCGAGGCTTAACCACGGAGCTGCATCCAAAACTGTAGTTCTTGAGTG		FALSE	1	1	1	1	18	1	1	1	4	33	k__Bacteria; p__Firmicutes; c__Clostridia; o__Clostridiales; f__Ruminococcaceae; g__; s__
TACGTAGGTGGCAAGCGTTGTCCGGAATTACTGGGTGTAAAGGGAGCGCAGGCGGGACTGCAAGTTGGATGTGAAATACCGAGGCTCAACCTCGGAGCTGCATCCAAAACTGTAGTTCTTGAGTG		FALSE	1	1	3	6	19	1	1	1	4	19	k__Bacteria; p__Firmicutes; c__Clostridia; o__Clostridiales; f__Ruminococcaceae; g__; s__
TACGTAGGTGGCAAGCGTTGTCCGGAATTACTGGGTGTAAAGGGAGCGCAGGCGGGACGGCAAGTTGGATGTGAAATACCGCAGCTTAACTGCGGAGCTGCATCCAAAACTGTCGTTCTTGAGTG		FALSE	1	1	3.5	7.25	19	1	1	2	7.5	39	k__Bacteria; p__Firmicutes; c__Clostridia; o__Clostridiales; f__Ruminococcaceae; g__; s__
TACGTAGGTGGCAAGCGTTGTCCGGAATTACTGGGTGTAAAGGGAGCGCAGGCGGGACAGCAAGTTGGATGTGAAATACCGCAGCTTAACTGCGGAGCTGCATCCAAAACTGTTGTTCTTGAGTG		FALSE	1	1	1	1	23	1	1	1	1	9	k__Bacteria; p__Firmicutes; c__Clostridia; o__Clostridiales; f__Ruminococcaceae; g__; s__
TACGTAGGTGGCAAGCGTTGTCCGGAATTACTGGGTGTAAAGGGAGCGCAGGCGGGACAGCAAGTTGGATGTGAAATACCGCAGCTTAACTGCGGAGCTGCATCCAAAACTGTAGTTCTTGAGTG		FALSE	1	1	1	1	38	1	1	1	1	40	k__Bacteria; p__Firmicutes; c__Clostridia; o__Clostridiales; f__Ruminococcaceae; g__; s__
TACGTAGGTGGCAAGCGTTGTCCGGAATTACTGGGTGTAAAGGGAGCGCAGGCGGGACAGCAAGTTGGATGTGAAATACCGAGGCTTAACCACGGAGCTGCATCCAAAACTGTTGTTCTTGAGTG		FALSE	1	2	5	10.5	78	1	2	6	12	38	k__Bacteria; p__Firmicutes; c__Clostridia; o__Clostridiales; f__Ruminococcaceae; g__; s__
TACGTAGGTGGCAAGCGTTGTCCGGAATTACTGGGTGTAAAGGGAGCGCAGGCGGGACAGCAAGTCAGCTGTGAAAACCACGGGCTTAACCTGTGGACTGCAGTTGAAACTGTTGTTCTTGAGTG		FALSE	1	1	1	3	13	1	1	1	3.5	20	k__Bacteria; p__Firmicutes; c__Clostridia; o__Clostridiales; f__Ruminococcaceae
TACGTAGGTGGCAAGCGTTGTCCGGAATTACTGGGTGTAAAGGGAGCGCAGGCGGGAAGGCAAGTCAGCGGTGAAATACATGGGCTTAACCCATGAACTGCCGTTGAAACTGTTTTTCTTGAGTG		FALSE	1	1	1	1	4	1	1	1	6.5	231	k__Bacteria; p__Firmicutes; c__Clostridia; o__Clostridiales; f__Ruminococcaceae; g__; s__
TACGTAGGTGGCAAGCGTTGTCCGGAATTACTGGGTGTAAAGGGAGCGCAGGCGGGAAATCAAGTTGGATGTGAAATGTCGGGGCTTAACCCCGGAACTGCATCCAAAACTGATTTTCTTGAGTG		FALSE	1	15.25	27	40.75	110	6	20.5	35	63	129	k__Bacteria; p__Firmicutes; c__Clostridia; o__Clostridiales; f__Ruminococcaceae; g__; s__
TACGTAGGTGGCAAGCGTTGTCCGGAATTACTGGGTGTAAAGGGAGCGCAGGCGGGAAAGCAAGTCAGTGGTGAAATGCATGGGCTTAACCCATGAACTGCCATTGAAACTGTTTTTCTTGAGTG		FALSE	1	1	1	1	18	1	1	1	3	43	k__Bacteria; p__Firmicutes; c__Clostridia; o__Clostridiales; f__Ruminococcaceae
TACGTAGGTGGCAAGCGTTGTCCGGAATTACTGGGTGTAAAGGGAGCGCAGGCGGGAAAGCAAGTCAGTGGTGAAATGCATGAGCTTAACTCATGAACTGCCATTGAAACTGTTTTTCTTGAGTG		FALSE	1	1	1	1	7	1	1	1	4	25	k__Bacteria; p__Firmicutes; c__Clostridia; o__Clostridiales; f__Ruminococcaceae; g__; s__
TACGTAGGTGGCAAGCGTTGTCCGGAATTACTGGGTGTAAAGGGAGAGTAGGCGGGGCTGCAAGTCCGTTGTTAAATCTATCGGCTCAACCGGTAGCTGCGGCGGAAACTGTAGTTCTTGAGTGA		FALSE	1	1	1	1	1	1	1	1	6	12	k__Bacteria; p__Firmicutes; c__Clostridia; o__Clostridiales; f__Ruminococcaceae
TACGTAGGTGGCAAGCGTTGTCCGGAATTACTGGGTGTAAAGGGAGAGTAGGCGGGGCTGCAAGTCCGTTGTTAAATCTATCGGCTCAACCGATGGCTGCGGCGGAAACTGTAGTTCTTGAGTGA		FALSE	1	1	1	1	1	1	1	4	9	20	k__Bacteria; p__Firmicutes; c__Clostridia; o__Clostridiales; f__Ruminococcaceae
TACGTAGGTGGCAAGCGTTGTCCGGAATTACTGGGTGTAAAGGGAGAGTAGGCGGGATTGCAAGTCCGTTGTTAAATCTATCGGCTCAACCGGTAGCTGCGGCGGAAACTGTAGTTCTTGAGTGA		FALSE	1	1	1	6.25	22	1	2	4	9	27	k__Bacteria; p__Firmicutes; c__Clostridia; o__Clostridiales; f__Ruminococcaceae
TACGTAGGTGGCAAGCGTTGTCCGGAATTACTGGGTGTAAAGGGAGAGTAGGCGGGATTGCAAGTCCGTTGTTAAATCTATCGGCTCAACCGATGGCTGCGGCGGAAACTGTAGTTCTTGAGTGA		FALSE	1	3	5	18	43	1	8	26	31	93	k__Bacteria; p__Firmicutes; c__Clostridia; o__Clostridiales; f__Ruminococcaceae
TACGTAGGTGGCAAGCGTTGTCCGGAATTACTGGGTGTAAAGGGAGAGTAGGCGGGATTGCAAGTCCGTTGTTAAATCTATCGGCTCAACCGATGGCTGCGGCGGAAACTGTAATTCTTGAGTGA		FALSE	1	1	1	2	28	1	1	1	1	2	k__Bacteria; p__Firmicutes; c__Clostridia; o__Clostridiales; f__Ruminococcaceae
TACGTAGGTGGCAAGCGTTGTCCGGAATTACTGGGTGTAAAGGGAGAGTAGGCGGGATTGCAAGTCCGTTGTTAAATCTATCGGCTCAACCGATAGCTGCGGCGGAAACTGTAGTTCTTGAGTGA		FALSE	1	1	1	1	15	1	1	1	3	12	k__Bacteria; p__Firmicutes; c__Clostridia; o__Clostridiales; f__Ruminococcaceae
TACGTAGGTGGCAAGCGTTGTCCGGAATTACTGGGTGTAAAGGGAGAGTAGGCGGGACTGCAAGTCCGTTGTTAAATCTATCGGCTCAACCGGTAGCTGCGGCGGAAACTGTAGTTCTTGAGTGA		FALSE	1	1	1	1	2	1	1	2	5	23	k__Bacteria; p__Firmicutes; c__Clostridia; o__Clostridiales; f__Ruminococcaceae; g__; s__
TACGTAGGTGGCAAGCGTTGTCCGGAATTACTGGGTGTAAAGGGAGAGTAGGCGGGACTGCAAGTCCGTTGTTAAATCTATCGGCTCAACCGATAGCTGCGGCGGAAACTGTAGTTCTTGAGTGA		FALSE	1	1	1	1	1	1	1	1	2	15	k__Bacteria; p__Firmicutes; c__Clostridia; o__Clostridiales; f__Ruminococcaceae; g__; s__
TACGTAGGTGGCAAGCGTTGTCCGGAATGACTGGGTGTAAAGGGTGTGTAGGTGGTTGCTTAAGTGTAACGTGAAATCCCTGGGCTTAACCCAGGAACTGCATTACATACTGGGCGACTTGAGTG		FALSE	1	1	1	16.5	85	1	1	1	1	20	k__Bacteria
TACGTAGGTGGCAAGCGTTGTCCGGAATGACTGGGTGTAAAGGGTGTGTAGGTGGTTACTTAAGTGTAATGTGAAATCCCTGGGCTTAACTCAGGAACTGCATTACATACTGGGTGACTTGAGTG		FALSE	1	1	1	5.25	29	1	1	4	11	28	k__Bacteria
TACGTAGGTGGCAAGCGTTGTCCGGAATGACTGGGTGTAAAGGGTGTGTAGGTGGTTACTTAAGTGTAATGTGAAATCCCTGGGCTTAACTCAGGAACTGCATTACATACTGGGTGACTCGAGTG		FALSE	1	1	1	15	55	1	1	4	8.5	49	k__Bacteria
TACGTAGGTGGCAAGCGTTGTCCGGAATGACTGGGTGTAAAGGGTGTGTAGGTGGTCACTTAAGTGTAATGTGAAATCCCTGGGCTTAACTCAGGAACTGCATTACATACTGGGCGACTTGAGTG		FALSE	1	1	1	1	6	1	1	1	1	12	k__Bacteria
TACGTAGGTGGCAAGCGTTGTCCGGAATGACTGGGTGTAAAGGGTGTGTAGGTGGTCACTTAAGTGTAACGTGAAATCCCTGGGCTTAACCCAGGAACTGCATTACATACTGGGTGACTTGAGTA		FALSE	1	1	1	1	38	1	1	1	1	7	k__Bacteria
TACGTAGGTGGCAAGCGTTGTCCGGAATGACTGGGTGTAAAGGGTGTGTAGGTGGTCACTTAAGTGTAACGTGAAATCCCTGGGCTTAACCCAGGAACTGCATTACATACTGGGTGACTAGAGTG		FALSE	1	1	1	1	5	1	1	1	5	44	k__Bacteria; p__Proteobacteria
TACGTAGGTGGCAAGCGTTGTCCGGAATGACTGGGTGTAAAGGGTGTGTAGGTGGTCACTTAAGTGTAACGTGAAATCCCTGGGCTTAACCCAGGAACTGCATTACATACTGGGCGACTAGAGTG		FALSE	1	1	1	1	3	1	1	1	2	18	k__Bacteria
TACGTAGGTGGCAAGCGTTGTCCGGAATGACTGGGTGTAAAGGGTGCGTAGGCGGGGCTACAAGTCAGATGTGAAATACCGCGGCTTAACTGCGGGGCTGCATTTGAAACTGTAGTTCTTGAGTA		FALSE	1	1	1	1	3	1	1	1	1	32	k__Bacteria; p__Firmicutes; c__Clostridia; o__Clostridiales; f__Ruminococcaceae
TACGTAGGTGGCAAGCGTTGTCCGGAATGACTGGGTGTAAAGGGTGCGTAGGCGGGGATGCAAGTCAGATGTGAAATACCGCGGCTTAACTGCGGGGCTGCATTTGAAACTGTATTTCTTGAGTA		FALSE	1	1	1	1	7	1	1	1	3	56	k__Bacteria; p__Firmicutes; c__Clostridia; o__Clostridiales; f__Ruminococcaceae
TACGTAGGTGGCAAGCGTTGTCCGGAATGACTGGGTGTAAAGGGTGCGTAGGCGGGGATACAAGTCAGATGTGAAATACCGCGGCTTAACTGCGGAGCTGCATTTGAAACTGTATTTCTTGAGTA		FALSE	1	1	1	1	1	1	1	1	2	17	k__Bacteria; p__Firmicutes; c__Clostridia; o__Clostridiales; f__Ruminococcaceae
TACGTAGGTGGCAAGCGTTGTCCGGAATGACTGGGCGTAAAGGGTGCGTAGGTGGCGATGCAAGTTAGCAGCGAAATTCCGGGGCTTAACTCCGGCGCTACTGCTAAGACTGTGTTGCTTGAGTG		FALSE	1	1	1	1	6	1	1	1	5	18	k__Bacteria
TACGTAGGTGGCAAGCGTTGTCCGGAATGACTGGGCGTAAAGGGTGCGTAGGTGGCAATGCAAGTTAGCAGCGAAATTCCGGGGCTCAACTCCGGCGCTACTGCTAAGACTGTGTAGCTTGAGTG		FALSE	1	1	1	1	6	1	1	4	8	61	k__Bacteria
TACGTAGGTGGCAAGCGTTGTCCGGAATGACTGGGCGTAAAGGGTGCGTAGGCGGCTATTCAAGTTAGTAGTGAAATCCCGAGGCTCAACTTCGGTGCTACTACTAAGACTGTTTAGCTTGAGTG		FALSE	1	1	1	1.5	6	1	1	3	6	9	k__Bacteria
TACGTAGGTGGCAAGCGTTGTCCGGAATGACTGGGCGTAAAGGGTACGTAGGTGGTTTGACAAGTTAGTTGTGAAATCCCGGGGCTTAACTCCGGTGCTACAATTAAGACTGCCGAACTTGAGTG		FALSE	1	1	1	1	6	1	1	1	1	6	k__Bacteria
TACGTAGGTGGCAAGCGTTGTCCGGAATGACTGGGCGTAAAGGGTACGTAGGTGGCTTTTCAAGTTGGTGGTGAAATCCCGGGGCTTAACTCCGGTGCTACCACTAAGACTGTTGAGCTTGAGTG		FALSE	1	1	1.5	4	6	1	1	1	3.5	13	k__Bacteria
TACGTAGGTGGCAAGCGTTGTCCGGAATGACTGGGCGTAAAGGGTACGTAGGTGGCTTTTCAAGTTAGTTGTGAAATCCCGGGGCTTAACTCCGGTGCTACAATTAAGACTGTTGAGCTTGAGTG		FALSE	1	1	1	2	19	1	1	1	4.5	9	k__Bacteria
TACGTAGGTGGCAAGCGTTGTCCGGAATGACTGGGCGTAAAGGGTACGTAGGTGGCTTTTCAAGTTAGTGGTGAAATTCCGGGGCTTAACTCCGGCGCTACCACTAAGACTGTTGAGCTTGAGTG		FALSE	1	1	3	6	25	1	1	3	10	32	k__Bacteria
TACGTAGGTGGCAAGCGTTGTCCGGAATGACTGGGCGTAAAGGGTACGTAGGTGGCTTTTCAAGTTAGTGGTGAAATCCCGGGGCTCAACTCCGGTGCTACCACTAAGACTGTGAAGCTTGAGTG		FALSE	1	1	1	1	1	1	1	1	1	28	k__Bacteria; p__Firmicutes
TACGTAGGTGGCAAGCGTTGTCCGGAATGACTGGGCGTAAAGGGTACGTAGGTGGCTTGGCAAGTTAGTGGTGAAATTCCGGGGCTTAACTCCGGCGCTACCACTAAGACTGTTGAGCTTGAGTA		FALSE	1	1	1	1	3	1	1	1	3	15	k__Bacteria
TACGTAGGTGGCAAGCGTTGTCCGGAATGACTGGGCGTAAAGGGTACGTAGGTGGCTTGGCAAGTTAGTGGTGAAATCCCGGGGCTTAACTCCGGTGCTACCACTAAGACTGTTGAGCTTGAGTG		FALSE	1	1	1	1.25	15	1	1	1	1	7	k__Bacteria
TACGTAGGTGGCAAGCGTTGTCCGGAATGACTGGGCGTAAAGGGTACGTAGGTGGCTTGGCAAGTTAATAGTGAAATCCCGGGGCTTAACTCCGGTGCTACTGTTAAGACTGTTGAGCTTGAGTG		FALSE	1	1	1	1	10	1	1	1	1.5	12	k__Bacteria
TACGTAGGTGGCAAGCGTTGTCCGGAATGACTGGGCGTAAAGGGTACGTAGGTGGCTTGACAAGTTAGTTGTGAAATCCCGGGGCTTAACTCCGGTGCTACAATTAAGACTGCTGAGCTTGAGTG		FALSE	1	1.75	6	11.5	30	1	15.5	30	66.5	173	k__Bacteria
TACGTAGGTGGCAAGCGTTGTCCGGAATGACTGGGCGTAAAGGGTACGTAGGTGGCTTGACAAGTTAGTTGTGAAATCCCGGGGCTTAACTCCGGTGCTACAATTAAGACTGCCGAGCTTGAGTG		FALSE	1	3	5.5	8.25	15	1	1	4	9	71	k__Bacteria
TACGTAGGTGGCAAGCGTTGTCCGGAATGACTGGGCGTAAAGGGTACGTAGGTGGCTGATCAAGTTAGTGGTGAAATTCCGGGGCTTAACTCCGGCGCTACCACTAAGACTGTTCAGCTTGAGTG		FALSE	1	1	1	1	8	1	1	2	6	18	k__Bacteria; p__Firmicutes
TACGTAGGTGGCAAGCGTTGTCCGGAATGACTGGGCGTAAAGGGTACGTAGGTGGCTATTCAAGTTGGTAGTGAAATCCCGGGGCTCAACTCCGGTGCTACTACTAAGACTGTTTAGCTTGAGTG		FALSE	1	1	1	3	10	1	1	1	1	1	k__Bacteria
TACGTAGGTGGCAAGCGTTGTCCGGAATGACTGGGCGTAAAGGGTACGTAGGTGGCTATTCAAGTTAGTTGTGAAATCCCGGGGCTTAACTCCGGTGCTACAATTAAGACTGTTTAGCTTGAGTG		FALSE	1	1	1	1.75	7	1	1	1	1	6	k__Bacteria
TACGTAGGTGGCAAGCGTTGTCCGGAATGACTGGGCGTAAAGGGTACGTAGGTGGCTATTCAAGTTAGTGGTGAAATTCCGGGGCTTAACTCCGGCGCTACCACTAAGACTGTTTAGCTTGAGTG		FALSE	1	1	1	1	11	1	1	1	3	6	k__Bacteria
TACGTAGGTGGCAAGCGTTGTCCGGAATGACTGGGCGTAAAGGGTACGTAGGTGGCTATTCAAGTTAGTGGTGAAATTCCGGGGCTCAACTCCGGCGCTACCACTAAGACTGTTTAGCTTGAGTG		FALSE	1	1	1	3	24	1	1	1	1.5	20	k__Bacteria
TACGTAGGTGGCAAGCGTTGTCCGGAATGACTGGGCGTAAAGGGTACGTAGGTGGCTATTCAAGTTAGTGGTGAAATCCCGGGGCTCAACTCCGGTGCTACCACTAAGACTGTTTAGCTTGAGTG		FALSE	1	1	1	1	2	1	1	1	1	10	k__Bacteria
TACGTAGGTGGCAAGCGTTGTCCGGAATGACTGGGCGTAAAGGGTACGTAGGTGGCTATTCAAGTTAGTAGTGAAATCCCGGGGCTTAACTCCGGTGCTACTGCTAAGACTGTGTAGCTTGAGTG		FALSE	1	1	1	1	4	1	1	1	1	19	k__Bacteria
TACGTAGGTGGCAAGCGTTGTCCGGAATGACTGGGCGTAAAGGGTACGTAGGTGGCTAATCAAGTTAGTTGTGAAATCCCGGGGCTTAACTCCGGTGCTACAATTAAGACTGTTTAGCTTGAGTG		FALSE	1	1	1	1	10	1	1	1	2	20	k__Bacteria
TACGTAGGTGGCAAGCGTTGTCCGGAATGACTGGGCGTAAAGGGTACGTAGGTGGCCTTTCAAGTTAGTTGTGAAATCCCGGGGCTTAACTCCGGTGCTACAATTAAGACTGTGAGGCTTGAGTG		FALSE	1	1	1	1	3	1	1	1	4	35	k__Bacteria
TACGTAGGTGGCAAGCGTTGTCCGGAATGACTGGGCGTAAAGGGTACGTAGGTGGCCATTCAAGTTAGTAGTGAAATCCCGGGGCTTAACTCCGGTGCTACTGCTAAGACTGTGTGGCTTGAGTG		FALSE	1	1	1	3	8	1	1	1	1	5	k__Bacteria
TACGTAGGTGGCAAGCGTTGTCCGGAATGACTGGGCGTAAAGGGTACGTAGGTGGCCATTCAAGTTAGTAGTGAAATCCCGGGGCTCAACTCCGGTGCTACTACTAAGACTGTGTGGCTTGAGTG		FALSE	1	1	1	1	7	1	1	1	1	8	k__Bacteria
TACGTAGGTGGCAAGCGTTGTCCGGAATGACTGGGCGTAAAGGGCGCGCAGGTGGACTAATCAGTCGGATGTGAAAACCCGGAGCTTAACTCCGGAACTGCATCCGATACGGTTAGTCTTGAGTA		FALSE	1	1	3	4	18	1	3	7	13	44	k__Bacteria; p__Firmicutes; c__Clostridia; o__Clostridiales; f__EtOH8; g__; s__
TACGTAGGTGGCAAGCGTTGTCCGGAATGACTGGGCGTAAAGGGAGTGTAGGCGGCGCAACAAGTTAGGAGTGAAATCCCGAGGCTTAACCTCGGAACTGCTTTTAAAACTGTTGTGCTTGAGTG		FALSE	1	1	1	1	5	1	1	6	11.5	30	k__Bacteria
TACGTAGGTGGCAAGCGTTGTCCGGAATGACTGGGCGTAAAGGGAGCGTAGGTGGTTAATTAAGTTAAATGTGAAAGACCGGGGCTCAACTTCGGAACTGCATTTAATACTGGTTAACTAGAGTA		FALSE	1	1	1	1	5	1	1	1	1	12	k__Bacteria
TACGTAGGTGGCAAGCGTTGTCCGGAATGACTGGGCGTAAAGGGAGCGTAGGTGGTGAGATAAGTTAAATGTGAAAGACCGGGGCTCAACTCCGGAACTGCATTTAATACTGTTTTACTAGAGTA		FALSE	1	1	1	1	5	1	1	1	1	10	k__Bacteria
TACGTAGGTGGCAAGCGTTGTCCGGAATGACTGGGCGTAAAGGGAGCGTAGGTGGCTTGGTAAGTTAAATGTGAAAGACCGGGGCTCAACTCCGGAACTGCATTTAATACTGTCAGGCTAGAGTA		FALSE	1	1	1	1	4	1	1	1	3	16	k__Bacteria
TACGTAGGTGGCAAGCGTTGTCCGGAATGACTGGGCGTAAAGGGAGCGTAGGTGGCGCGACAAGTTAGGAGTGAAATCCCGGGGCTTAACCCCGGAACTGCTTTTAAAACTGTCGTGCTTGAGTG		FALSE	1	1	1	1	4	1	1	1	2.5	16	k__Bacteria
TACGTAGGTGGCAAGCGTTGTCCGGAATGACTGGGCGTAAAGGGAGCGTAGGTGGCGCAACAAGTTAGGAGTGAAATCCCGGGGCTTAACCCCGGAACTGCTTTTAAAACTGTTGTGCTTGAGTG		FALSE	1	1	1	1.25	14	1	1	1	1.5	26	k__Bacteria
TACGTAGGTGGCAAGCGTTGTCCGGAATGACTGGGCGTAAAGGGAGCGTAGGTGGCGCAACAAGTTAGGAGTGAAATCCCGGGGCTTAACCCCGGAACTGCTTTTAAAACTATTGTGCTTGAGTG		FALSE	1	1	1	1	1	1	3	6	9	42	k__Bacteria
TACGTAGGTGGCAAGCGTTGTCCGGAATGACTGGGCGTAAAGGGAGCGTAGGCGGTACAGCAAGTTAGGAGTGAAATCCCGAGGCTTAACCTCGGAACTGCTTTTAAAACTGTTGAACTTGAGTG		FALSE	1	1	1	1	6	1	1	1	3.5	12	k__Bacteria
TACGTAGGTGGCAAGCGTTGTCCGGAATGACTGGGCGTAAAGGGAGCGTAGGCGGCGCAACAAGTTAGGAGTGAAATCCCGGGGCTTAACCCCGGAACTGCTTTTAAAACTGTTGTGCTTGAGTG		FALSE	1	1	2.5	8.25	18	1	1	1	1	7	k__Bacteria
TACGTAGGTGGCAAGCGTTGTCCGGAATGACTGGGCGTAAAGGGAGCGTAGGCGGCGCAACAAGTTAGGAGTGAAATCCCGAGGCTTAACCTCGGAACTGCTTTTAAAACTGTTGTGCTTGAGTG		FALSE	1	5	9.5	21.75	48	1	4.5	13	20	72	k__Bacteria
TACGTAGGTGGCAAGCGTTGTCCGGAATGACTGGGCGTAAAGGGAGCGTAGGCGGCGCAACAAGTTAGGAGTGAAATCCCGAGGCTTAACCTCGGAACTGCTTTTAAAACTGTTGTGCTCGAGTG		FALSE	1	1	1	1	4	1	1	1	6	24	k__Bacteria; p__Proteobacteria
TACGTAGGTGGCAAGCGTTGTCCGGAATAACTGGGTGTAAAGGGCGAGTAGGTGGGACATTAAGTCAGATGTGAAATTTAGGGGCTCAACTTCTAAGCTGCATCTGAAACTAAAGTTCTTGAGTG		FALSE	1	1	1	4	31	1	12	103	486.5	2184	k__Bacteria; p__Firmicutes; c__Clostridia; o__Clostridiales
TACGTAGGTGGCAAGCGTTGTCCGGAATAACTGGGCGTAAAGGGAGTGTAGGTGGCAATTTAAGTGAAATGTGAAAGACCAAGGCTCAACCATGGAATTGCATTTCATACTGGATAGCTAGAGTG		FALSE	1	1	1	4.25	44	1	1	1	4.5	134	k__Bacteria; p__Proteobacteria
TACGTAGGTGGCAAGCGTTGTCCGGAATAACTGGGCGTAAAGGGAGTGTAGGTGGCAAATTAAGTGAAATGTGAAAGACCAAGGCTCAACTTTGGAACTGCATTTCATACTGGTTAGCTAGAGTG		FALSE	1	1	1	4	26	1	4.5	10	16.5	33	k__Bacteria
TACGTAGGTGGCAAGCGTTATCCGGATTTATTGGGTGTAAAGGGTGTGTAGGCGGGACTGCAAGTCAGAAGTGAAAATTATGGGCTCAACCCATAACCTGCTTTTGAAACTGTGGTTCTTGAGAG		FALSE	1	1	1	1.5	9	1	1	1	1.5	8	k__Bacteria; p__Firmicutes; c__Clostridia; o__Clostridiales; f__Ruminococcaceae
TACGTAGGTGGCAAGCGTTATCCGGATTTATTGGGTGTAAAGGGTGTGTAGGCGGGACTGCAAGTCAGAAGTGAAAATCATGGGCTCAACCCATGACCTGCTTTTGAAACTGTGGTTCTTGAGAG		FALSE	1	1	3	4.5	36	1	3	5	7	26	k__Bacteria; p__Firmicutes; c__Clostridia; o__Clostridiales; f__Ruminococcaceae; g__; s__
TACGTAGGTGGCAAGCGTTATCCGGATTTATTGGGTGTAAAGGGTGAGTAGGCGGGTCTGTAAGTCAGATGTGAAATGCAGCTGCTCAACGGCTGAATTGCATTTGAAACTACGGATCTTGAGAG		FALSE	1	2.5	4	6	48	1	8	11	15	38	k__Bacteria
TACGTAGGTGGCAAGCGTTATCCGGATTTATTGGGTGTAAAGGGTGAGTAGGCGGGTCGGTAAGTCAGATGTGAAATGCAGCTGCTCAACGGCTGAATTGCATTTGAAACTACTGATCTTGAGAG		FALSE	1	1	1	1	18	1	1	4	12	44	k__Bacteria
TACGTAGGTGGCAAGCGTTATCCGGATTTATTGGGTATAAAGGGTGTGTAGGCGGGTCTGCAAGTCAGATGTGAAAATTATGGGCTTAACCCATAAACTGCATTTGAAACTGTAGATCTTGAGAG		FALSE	1	1	3	4.25	46	1	1	7	21	33	k__Bacteria; p__Firmicutes; c__Clostridia; o__Clostridiales; f__Ruminococcaceae
TACGTAGGTGGCAAGCGTTATCCGGATTTATTGGGCGTAAAGGGTGTGTAGGCGGTTTGTTAAGTTTGAGGTGAAAGCGTTGGGCTCAACCCAATACAGCCTCAAATACTGGCAGACTAGAGTGC		FALSE	1	1	1	1	1	1	1	3	4	9	k__Bacteria; p__Firmicutes; c__Erysipelotrichi; o__Erysipelotrichales; f__Erysipelotrichaceae; g__p-75-a5; s__
TACGTAGGTGGCAAGCGTTATCCGGATTTATTGGGCGTAAAGGGTGTGTAGGCGGCTTGTTAAGTATAAAATTAAATCCCGAAGCTTAACTTCGGTTCGTTTTATAAACTGGCAGGCTTGAGTAC		FALSE	1	1	1	1	7	1	1	1	1	6	k__Bacteria; p__Tenericutes; c__Mollicutes; o__RF39; f__; g__; s__
TACGTAGGTGGCAAGCGTTATCCGGATTTATTGGGCGTAAAGGGTGTGCAGGCGGTTTGTTAAGTTTGAGGTGAAAGCGTTGGGCTCAACCCAATACAGCCTCAAATACTGGCAGACTAGAGTGC		FALSE	1	1	1	1	1	1	5	8	17	31	k__Bacteria; p__Firmicutes; c__Erysipelotrichi; o__Erysipelotrichales; f__Erysipelotrichaceae; g__p-75-a5; s__
TACGTAGGTGGCAAGCGTTATCCGGATTTATTGGGCGTAAAGGGTGCGTAGGCTGTTTGTTAAGTTTGTGGTGAAATCGTTGGGCTTAACCCAATCAAGCCATAAATACTGGCAGACTAGAGTGC		FALSE	1	1	1	1	3	1	1	3	4	8	k__Bacteria; p__Firmicutes; c__Erysipelotrichi; o__Erysipelotrichales; f__Erysipelotrichaceae
TACGTAGGTGGCAAGCGTTATCCGGATTTATTGGGCGTAAAGGGTGCGTAGGCTGTCTGTTAAGTTTGGGGTGAAATCGTTGGGCTCAACCCAATCAAGCCTTGAATACTGGCAGACTAGAGTGC		FALSE	1	1	1	1	8	1	1	1	1	6	k__Bacteria; p__Firmicutes; c__Erysipelotrichi; o__Erysipelotrichales; f__Erysipelotrichaceae; g__p-75-a5; s__
TACGTAGGTGGCAAGCGTTATCCGGATTTATTGGGCGTAAAGGGTGCGTAGGCGGTTTGTTAAGTATAAAATTAAAGCCCGAAGCTTAACTTCGGTTCGTTTTGTAAACTGGCAGACTTGAGTAC		FALSE	1	1	1	6	20	1	2	6	11	41	k__Bacteria; p__Tenericutes; c__Mollicutes; o__RF39; f__; g__; s__
TACGTAGGTGGCAAGCGTTATCCGGATTTATTGGGCGTAAAGGGTGCGTAGGCGGTCTGTTAAGTTTGGGGTGAAAGCGTAGGGCTTAACCCTATTAAGCCTTGAATACTGACAGACTAGAGTGC		FALSE	1	1	1	1	4	1	1	1	3	7	k__Bacteria; p__Firmicutes; c__Erysipelotrichi; o__Erysipelotrichales; f__Erysipelotrichaceae; g__p-75-a5; s__
TACGTAGGTGGCAAGCGTTATCCGGATTTATTGGGCGTAAAGGGTGCGTAGGCGGTCTGTTAAGTTTAGAGTGAAAGCGTTGGGCTCAACCCAATACAGCTTTAAAAACTGGCAGACTAGAGTGC		FALSE	1	1	1	3	6	1	1	3	5	12	k__Bacteria; p__Firmicutes; c__Erysipelotrichi; o__Erysipelotrichales; f__Erysipelotrichaceae; g__p-75-a5; s__
TACGTAGGTGGCAAGCGTTATCCGGATTTATTGGGCGTAAAGGGTGCGTAGGCGGTCTATTAAGTTTGGGGTAAAAGCGTTGAGCTTAACTCAATCAAGCCTTGAATACTGATAGACTAGAGTGC		FALSE	1	1	1	1	15	1	1	1	3	25	k__Bacteria; p__Firmicutes; c__Erysipelotrichi; o__Erysipelotrichales; f__Erysipelotrichaceae; g__p-75-a5; s__
TACGTAGGTGGCAAGCGTTATCCGGATTTATTGGGCGTAAAGGGTGCGTAGGCGGTCTATTAAGTTTGAGGTGAAAGCGTTGGGCTTAACTCAATTAAGCCTTAAATACTGGTAGACTAGAGTGC		FALSE	1	1	1	1	1	1	1	1	3	9	k__Bacteria; p__Firmicutes; c__Erysipelotrichi; o__Erysipelotrichales; f__Erysipelotrichaceae; g__p-75-a5; s__
TACGTAGGTGGCAAGCGTTATCCGGATTTATTGGGCGTAAAGGGTGCGTAGGCGGTCTATTAAGTTTGAGGTGAAAGCGTTGGGCTTAACCCAATACAGCCTTAAATACTGGTAGACTAGAGTGC		FALSE	1	1	1	1	9	1	1	1	4	17	k__Bacteria; p__Firmicutes; c__Erysipelotrichi; o__Erysipelotrichales; f__Erysipelotrichaceae; g__p-75-a5; s__
TACGTAGGTGGCAAGCGTTATCCGGATTTATTGGGCGTAAAGGGTGCGTAGGCGGCTTGTTAAGTCTGAGGTAAAAGCGTTGAGCTTAACTCAATCGAGCCTTGGATACTGGCAAGCTAGAGTAC		FALSE	1	1	1	1	23	1	1	1	3	38	k__Bacteria; p__Firmicutes; c__Erysipelotrichi; o__Erysipelotrichales; f__Erysipelotrichaceae; g__p-75-a5; s__
TACGTAGGTGGCAAGCGTTATCCGGATTTATTGGGCGTAAAGGGTGCGCAGTCGGCTTGGTAAGTCTGAGTTGAAAGTGCGGGGCTCAACCCCGTATTGGCTTGGAAACTAGTAAGCTAGAGTGC		FALSE	1	1	1	1	1	1	1	4	6	15	k__Bacteria
TACGTAGGTGGCAAGCGTTATCCGGATTTATTGGGCGTAAAGGGTGCGCAGTCGGCATATTAAGTCTGAGTTGAAAGTGCGGAGCTTAACTCCGTATTGGCTTGGAAACTGGTAAGCTAGAGTGC		FALSE	1	1	1	1.5	7	1	1	1	5	13	k__Bacteria; p__Firmicutes
TACGTAGGTGGCAAGCGTTATCCGGATTTATTGGGCGTAAAGGGTGCGCAGTCGGCATATTAAGTCTGAGTTGAAAGTGCGAGGCTTAACCTCGTATTGGCTTGGAAACTGGTAGGCTAGAGTGC		FALSE	1	1	1	1.5	22	1	1	1	1	1	k__Bacteria
TACGTAGGTGGCAAGCGTTATCCGGATTTATTGGGCGTAAAGGGTGCGCAGGCGGTTTGTTTAGTCTGGGGTGAAAGCGTCGAGCTCAACTCGATTAAGCCTTGGATACTGGCAAACTAGAGTGC		FALSE	1	1	1	1.5	8	1	5.5	12	19.5	38	k__Bacteria; p__Firmicutes; c__Erysipelotrichi; o__Erysipelotrichales; f__Erysipelotrichaceae; g__p-75-a5; s__
TACGTAGGTGGCAAGCGTTATCCGGATTTATTGGGCGTAAAGGGTGCGCAGGCGGTTTGTTAGGTTCGGGGTGAAAGCGTTGAGCTCAACTCAATTAAGCCTTGAAAACCGGCAAACTAGAGTGC		FALSE	1	1	1	1	1	1	1	1	4	12	k__Bacteria; p__Firmicutes; c__Erysipelotrichi; o__Erysipelotrichales; f__Erysipelotrichaceae; g__p-75-a5; s__
TACGTAGGTGGCAAGCGTTATCCGGATTTATTGGGCGTAAAGGGTGCGCAGGCGGTTTGTTAAGTTTGGTGTGAAAGCGTTGAGCTCAACTCAATACAGCACCAAATACTGGCAGACTAGAGTGC		FALSE	1	1	1	1	9	1	1	1	1	11	k__Bacteria; p__Firmicutes; c__Erysipelotrichi; o__Erysipelotrichales; f__Erysipelotrichaceae; g__p-75-a5; s__
TACGTAGGTGGCAAGCGTTATCCGGATTTATTGGGCGTAAAGGGTGCGCAGGCGGTTTGTTAAGTTTGGTGTGAAAGCGTGGGGCTCAACCCCATACAGCACCAAATACTGGCAGACTAGAGTGC		FALSE	1	1	1	1	5	1	1	1	1	54	k__Bacteria; p__Firmicutes; c__Erysipelotrichi; o__Erysipelotrichales; f__Erysipelotrichaceae; g__p-75-a5; s__
TACGTAGGTGGCAAGCGTTATCCGGATTTATTGGGCGTAAAGGGTGCGCAGGCGGTTTGTTAAGTTTGATGTGAAAGCGTTGGGCTCAACCCAATACAGCATCGAATACTGGCAAGCTAGAGTGC		FALSE	1	1	4	8.5	12	3	7.5	14	19.5	75	k__Bacteria; p__Firmicutes; c__Erysipelotrichi; o__Erysipelotrichales; f__Erysipelotrichaceae; g__p-75-a5; s__
TACGTAGGTGGCAAGCGTTATCCGGATTTATTGGGCGTAAAGGGTGCGCAGGCGGTTTGTTAAGTTTGATGTGAAAGCGTTGGGCTCAACCCAATACAGCATCGAATACTGGCAAACTAGAGTGC		FALSE	1	1	3	7.25	25	1	7.5	17	30.5	100	k__Bacteria; p__Firmicutes; c__Erysipelotrichi; o__Erysipelotrichales; f__Erysipelotrichaceae; g__p-75-a5; s__
TACGTAGGTGGCAAGCGTTATCCGGATTTATTGGGCGTAAAGGGTGCGCAGGCGGTTTGTTAAGTTTGATGTGAAAGCGTTGAGCTCAACTCAATACAGCATCGAATACTGGCAAACTAGAGTGC		FALSE	1	3	8.5	26.25	82	1	9	18	35	200	k__Bacteria; p__Firmicutes; c__Erysipelotrichi; o__Erysipelotrichales; f__Erysipelotrichaceae; g__p-75-a5; s__
TACGTAGGTGGCAAGCGTTATCCGGATTTATTGGGCGTAAAGGGTGCGCAGGCGGTTTGTTAAGTTTGAGGTTAAAGCGTTGGGCTCAACCCAATCCAGCCTCGAATACTGGCAGACTAGAGTGC		FALSE	1	1	1	2	7	1	1	1	1	5	k__Bacteria; p__Firmicutes; c__Erysipelotrichi; o__Erysipelotrichales; f__Erysipelotrichaceae; g__p-75-a5; s__
TACGTAGGTGGCAAGCGTTATCCGGATTTATTGGGCGTAAAGGGTGCGCAGGCGGTTTGTTAAGTTTGAGGTGAAAGCGTTGGGCTCAACCCAATATAGCCTTAAATACTGGCAAACTAGAGTGC		FALSE	1	1	1	1	5	1	1	1	2	33	k__Bacteria; p__Firmicutes; c__Erysipelotrichi; o__Erysipelotrichales; f__Erysipelotrichaceae; g__p-75-a5; s__
TACGTAGGTGGCAAGCGTTATCCGGATTTATTGGGCGTAAAGGGTGCGCAGGCGGTTTGTTAAGTTTGAGGTGAAAGCGTTGGGCTCAACCCAATATAGCCTCGAATACTGGCAAACTAGAGTGC		FALSE	1	1	1	4.25	13	1	4.5	7	12	20	k__Bacteria; p__Firmicutes; c__Erysipelotrichi; o__Erysipelotrichales; f__Erysipelotrichaceae; g__p-75-a5; s__
TACGTAGGTGGCAAGCGTTATCCGGATTTATTGGGCGTAAAGGGTGCGCAGGCGGTTTGTTAAGTTTGAGGTGAAAGCGTTGGGCTCAACCCAATACAGCCTTGAATACTGGCAGACTAGAGTGC		FALSE	1	1	1	1	2	1	1	1	3	19	k__Bacteria; p__Firmicutes; c__Erysipelotrichi; o__Erysipelotrichales; f__Erysipelotrichaceae; g__p-75-a5; s__
TACGTAGGTGGCAAGCGTTATCCGGATTTATTGGGCGTAAAGGGTGCGCAGGCGGTTTGTTAAGTTTGAGGTGAAAGCGTTGGGCTCAACCCAATACAGCCTTGAATACTGGCAAACTAGAGTGC		FALSE	1	1	1	2.25	4	1	1	2	4	12	k__Bacteria; p__Firmicutes; c__Erysipelotrichi; o__Erysipelotrichales; f__Erysipelotrichaceae; g__p-75-a5; s__
TACGTAGGTGGCAAGCGTTATCCGGATTTATTGGGCGTAAAGGGTGCGCAGGCGGTTTGTTAAGTTTGAGGTGAAAGCGTTGGGCTCAACCCAATACAGCCTTAAATACTGGCAAACTAGAGTGC		FALSE	1	1	1	1	3	1	1	2	7	16	k__Bacteria; p__Firmicutes; c__Erysipelotrichi; o__Erysipelotrichales; f__Erysipelotrichaceae; g__p-75-a5; s__
TACGTAGGTGGCAAGCGTTATCCGGATTTATTGGGCGTAAAGGGTGCGCAGGCGGTTTGTTAAGTTTGAGGTGAAAGCGTTGGGCTCAACCCAATACAGCCTCGAATACTGGCAAACTAGAGTGC		FALSE	1	1	2.5	4	21	1	1	1	1	15	k__Bacteria; p__Firmicutes; c__Erysipelotrichi; o__Erysipelotrichales; f__Erysipelotrichaceae; g__p-75-a5; s__
TACGTAGGTGGCAAGCGTTATCCGGATTTATTGGGCGTAAAGGGTGCGCAGGCGGTTTGTTAAGTTTGAGGTGAAAGCGTTGGGCTCAACCCAATACAGCCTCAAATACTGGCAAACTAGAGTGC		FALSE	1	1	1	1	5	1	1	1	1	22	k__Bacteria; p__Firmicutes; c__Erysipelotrichi; o__Erysipelotrichales; f__Erysipelotrichaceae; g__p-75-a5; s__
TACGTAGGTGGCAAGCGTTATCCGGATTTATTGGGCGTAAAGGGTGCGCAGGCGGTTTGTTAAGTTTGAGGTGAAAGCGTAGGGCTTAACCCTATATAGCCTCGAATACTGGCAAACTAGAGTGC		FALSE	1	1	1	1	1	1	1	3	6	15	k__Bacteria; p__Firmicutes; c__Erysipelotrichi; o__Erysipelotrichales; f__Erysipelotrichaceae; g__p-75-a5; s__
TACGTAGGTGGCAAGCGTTATCCGGATTTATTGGGCGTAAAGGGTGCGCAGGCGGTTTGTTAAGTTTGAGGTGAAAGCGTAGGGCTTAACCCTATAAAGCCTCGAATACTGGCAAACTAGAGTGC		FALSE	1	1	1	2.25	6	1	1	1	1	8	k__Bacteria; p__Firmicutes; c__Erysipelotrichi; o__Erysipelotrichales; f__Erysipelotrichaceae; g__p-75-a5; s__
TACGTAGGTGGCAAGCGTTATCCGGATTTATTGGGCGTAAAGGGTGCGCAGGCGGTTTGTTAAGTCTGGGGTGAAAGCGTTGAGCTCAACTCAATATAGCCTTGGATACTGGCAAACTAGAGTGC		FALSE	1	1	1	1	3	1	1	3	5.5	12	k__Bacteria; p__Firmicutes; c__Erysipelotrichi; o__Erysipelotrichales; f__Erysipelotrichaceae; g__p-75-a5; s__
TACGTAGGTGGCAAGCGTTATCCGGATTTATTGGGCGTAAAGGGTGCGCAGGCGGTTTGTTAAGTCTGAGGTGAAATCGTTGAGCTTAACTCAATTAAGCCTTGGATACTGGCAAACTAGAGTGC		FALSE	1	1	1	1.5	13	1	1	3	6	16	k__Bacteria; p__Firmicutes; c__Erysipelotrichi; o__Erysipelotrichales; f__Erysipelotrichaceae; g__p-75-a5; s__
TACGTAGGTGGCAAGCGTTATCCGGATTTATTGGGCGTAAAGGGTGCGCAGGCGGTTTGTTAAGTCTGAGGTGAAAGCGTTGGGCTCAACCCAATATAGCCTTGGATACTGGCAAACTAGAGTGC		FALSE	1	1	4	7	40	1	1	1	3	17	k__Bacteria; p__Firmicutes; c__Erysipelotrichi; o__Erysipelotrichales; f__Erysipelotrichaceae; g__p-75-a5; s__
TACGTAGGTGGCAAGCGTTATCCGGATTTATTGGGCGTAAAGGGTGCGCAGGCGGTTTGTTAAGTCTGAGGTGAAAGCGTTGAGCTCAACTCAATTAAGCCTTGGATACTGGCAAACTAGAGTGC		FALSE	1	1	1	2	5	1	1	1	1	4	k__Bacteria; p__Firmicutes; c__Erysipelotrichi; o__Erysipelotrichales; f__Erysipelotrichaceae; g__p-75-a5; s__
TACGTAGGTGGCAAGCGTTATCCGGATTTATTGGGCGTAAAGGGTGCGCAGGCGGTTTGTTAAGTCTGAGGTGAAAGCGTTGAGCTCAACTCAATATAGCCTTGGATACTGGCAAACTAGAGTGC		FALSE	1	1	1	1	2	1	2	4	8.5	26	k__Bacteria; p__Firmicutes; c__Erysipelotrichi; o__Erysipelotrichales; f__Erysipelotrichaceae; g__p-75-a5; s__
TACGTAGGTGGCAAGCGTTATCCGGATTTATTGGGCGTAAAGGGTGCGCAGGCGGTTTGTTAAGTCTGAGGTGAAAGCGTTGAGCTCAACTCAATACAGCCTTGGATACTGGCAAACTAGAGTGC		FALSE	1	1	1	2	21	1	1	2	3	10	k__Bacteria; p__Firmicutes; c__Erysipelotrichi; o__Erysipelotrichales; f__Erysipelotrichaceae; g__p-75-a5; s__
TACGTAGGTGGCAAGCGTTATCCGGATTTATTGGGCGTAAAGGGTGCGCAGGCGGTTTGTTAAGTCCGGGGTGAAAGCGTTGAGCTCAACTCAATATAGCCTTGGATACTGGCAAGCTAGAGTGC		FALSE	1	1	1	1	1	1	7	16	26.5	57	k__Bacteria; p__Firmicutes; c__Erysipelotrichi; o__Erysipelotrichales; f__Erysipelotrichaceae; g__p-75-a5; s__
TACGTAGGTGGCAAGCGTTATCCGGATTTATTGGGCGTAAAGGGTGCGCAGGCGGTTTGGTTAGTCTAGGGTGAAAGCGTTGAGCTCAACTCAATTAAGCCTTAGATACTGCCAGACTAGAGTGC		FALSE	1	1	1	1	4	1	1	3	6	17	k__Bacteria; p__Firmicutes; c__Erysipelotrichi; o__Erysipelotrichales; f__Erysipelotrichaceae; g__p-75-a5; s__
TACGTAGGTGGCAAGCGTTATCCGGATTTATTGGGCGTAAAGGGTGCGCAGGCGGTTTATTTAGTCCGGGGTGAAAGCGTTGAGCTCAACTCAATTAAGCCTTGGATACTGATAAACTAGAGTGC		FALSE	1	1	5	9	31	1	1	3	6	13	k__Bacteria; p__Firmicutes; c__Erysipelotrichi; o__Erysipelotrichales; f__Erysipelotrichaceae; g__p-75-a5; s__
TACGTAGGTGGCAAGCGTTATCCGGATTTATTGGGCGTAAAGGGTGCGCAGGCGGTTTATTTAGTCCGAGGTGAAAGCGTTGAGCTCAACTCAATTAAGCCTTGGATACTGATAGACTAGAGTGC		FALSE	1	1	1	3	5	1	1	1	1	68	k__Bacteria; p__Firmicutes; c__Erysipelotrichi; o__Erysipelotrichales; f__Erysipelotrichaceae; g__p-75-a5; s__
TACGTAGGTGGCAAGCGTTATCCGGATTTATTGGGCGTAAAGGGTGCGCAGGCGGTTTATTAAGTCTGGGGTGAAAGCGTTGAGCTCAACTCAATTAAGCCTTGGATACTGATAGACTAGAGTGC		FALSE	1	1	1	3.25	8	1	1	1	1	5	k__Bacteria; p__Firmicutes; c__Erysipelotrichi; o__Erysipelotrichales; f__Erysipelotrichaceae; g__p-75-a5; s__
TACGTAGGTGGCAAGCGTTATCCGGATTTATTGGGCGTAAAGGGTGCGCAGGCGGTTTATTAAGTCTGGGGTGAAAGCGTTGAGCTCAACTCAATATAGCCTCAGATACTGGTAGACTAGAGTGC		FALSE	1	1	1	4	13	1	1	4	6	26	k__Bacteria; p__Firmicutes; c__Erysipelotrichi; o__Erysipelotrichales; f__Erysipelotrichaceae; g__p-75-a5; s__
TACGTAGGTGGCAAGCGTTATCCGGATTTATTGGGCGTAAAGGGTGCGCAGGCGGTTTATTAAGTCTGGGGTGAAAGCGTTGAGCTCAACTCAATACAGCCTCAGATACTGGTAGACTAGAGTGC		FALSE	1	1	1	1	11	1	1	1	1	13	k__Bacteria; p__Firmicutes; c__Erysipelotrichi; o__Erysipelotrichales; f__Erysipelotrichaceae; g__p-75-a5; s__
TACGTAGGTGGCAAGCGTTATCCGGATTTATTGGGCGTAAAGGGTGCGCAGGCGGTTTATTAAGTCTGAGGTGAAAGCGTTGAGCTTAACTCAATTAAGCCTTGGATACTGGTAGACTAGAGTGC		FALSE	1	1	1	2.25	12	1	1	1	1	12	k__Bacteria; p__Firmicutes; c__Erysipelotrichi; o__Erysipelotrichales; f__Erysipelotrichaceae; g__p-75-a5; s__
TACGTAGGTGGCAAGCGTTATCCGGATTTATTGGGCGTAAAGGGTGCGCAGGCGGTTTATTAAGTCTGAGGTGAAAGCGTTGAGCTCAACTCAATTAAGCCTTGGATACTGGTAGACTAGAGTGC		FALSE	1	1	1	4.25	9	1	1	1	1	18	k__Bacteria; p__Firmicutes; c__Erysipelotrichi; o__Erysipelotrichales; f__Erysipelotrichaceae; g__p-75-a5; s__
TACGTAGGTGGCAAGCGTTATCCGGATTTATTGGGCGTAAAGGGTGCGCAGGCGGTTCGTTTAGTCTGAGGTGAAAGCGTTGAGCTCAACTCAATATAGCCTTGGATACTGGCGAACTAGAGTGC		FALSE	1	1	1	1.75	7	1	1	1	5.5	62	k__Bacteria; p__Firmicutes; c__Erysipelotrichi; o__Erysipelotrichales; f__Erysipelotrichaceae; g__p-75-a5; s__
TACGTAGGTGGCAAGCGTTATCCGGATTTATTGGGCGTAAAGGGTGCGCAGGCGGTCTGTTTAGTCTGGGGTTAAAGCGTTGAGCTCAACTCAATAAAGCCTCAGATACTGGCAGACTAGAGTGC		FALSE	1	1	1	1	9	1	1	1	1	9	k__Bacteria; p__Firmicutes; c__Erysipelotrichi; o__Erysipelotrichales; f__Erysipelotrichaceae; g__p-75-a5; s__
TACGTAGGTGGCAAGCGTTATCCGGATTTATTGGGCGTAAAGGGTGCGCAGGCGGTCTGTTTAGTCTGGGGTGAAAGCGTTGAGCTCAACTCAATATAGCCTCAGATACTGGCAGACTAGAGTGC		FALSE	1	1	3	4	10	1	1	1	1	6	k__Bacteria; p__Firmicutes; c__Erysipelotrichi; o__Erysipelotrichales; f__Erysipelotrichaceae; g__p-75-a5; s__
TACGTAGGTGGCAAGCGTTATCCGGATTTATTGGGCGTAAAGGGTGCGCAGGCGGTCTGTTTAGTCTGGGGTGAAAGCGTCGAGCTTAACTCGATTAAGCCTTGGATACTGGCAGACTAGAGTGC		FALSE	1	1	1	2.25	5	1	1	1	1	9	k__Bacteria; p__Firmicutes; c__Erysipelotrichi; o__Erysipelotrichales; f__Erysipelotrichaceae; g__p-75-a5; s__
TACGTAGGTGGCAAGCGTTATCCGGATTTATTGGGCGTAAAGGGTGCGCAGGCGGTCTGTTTAGTCTGGGGTGAAAGCGTCAAGCTCAACTTGATTAAGCCTTAGATACTGGCAGACTAGAGTGC		FALSE	1	1	1	1	5	1	1	1	3.5	6	k__Bacteria; p__Firmicutes; c__Erysipelotrichi; o__Erysipelotrichales; f__Erysipelotrichaceae; g__p-75-a5; s__
TACGTAGGTGGCAAGCGTTATCCGGATTTATTGGGCGTAAAGGGTGCGCAGGCGGTCTGTTTAGTCTGAGGTGAAAGCGTGGAGCTCAACTCCATTAAGCCTTGGATACTGGCAGGCTAGAGTGC		FALSE	1	1	1	1	4	1	1	1	1	9	k__Bacteria; p__Firmicutes; c__Erysipelotrichi; o__Erysipelotrichales; f__Erysipelotrichaceae; g__p-75-a5; s__
TACGTAGGTGGCAAGCGTTATCCGGATTTATTGGGCGTAAAGGGTGCGCAGGCGGTCTGTTTAGTCTGAGGTGAAAGCGTGGAGCTCAACTCCATACAGCCTTGGATACTGGCAGGCTAGAGTGC		FALSE	1	1	1	1.5	16	1	1	1	1	18	k__Bacteria; p__Firmicutes; c__Erysipelotrichi; o__Erysipelotrichales; f__Erysipelotrichaceae; g__p-75-a5; s__
TACGTAGGTGGCAAGCGTTATCCGGATTTATTGGGCGTAAAGGGTGCGCAGGCGGTCTGTTTAGTCTAAGGTGAAAGCGTTGAGCTCAACTCAATTAAGCCTTAGATACTGATAGACTAGAGTGC		FALSE	1	1	1	1	5	1	1	1	1	5	k__Bacteria; p__Firmicutes; c__Erysipelotrichi; o__Erysipelotrichales; f__Erysipelotrichaceae; g__p-75-a5; s__
TACGTAGGTGGCAAGCGTTATCCGGATTTATTGGGCGTAAAGGGTGCGCAGGCGGTCTGTTTAGTCCGGGGTGAAAGCGTTGAGCTCAACTCAATTAAGCCTTGGATACTGGCAGACTAGAGTGC		FALSE	1	1	1	3	12	1	1	1	1	4	k__Bacteria; p__Firmicutes; c__Erysipelotrichi; o__Erysipelotrichales; f__Erysipelotrichaceae; g__p-75-a5; s__
TACGTAGGTGGCAAGCGTTATCCGGATTTATTGGGCGTAAAGGGTGCGCAGGCGGTCTGTTTAGTCCGGGGTGAAAGCGTCAAGCTCAACTTGATTAAGCCTTGGATACTGGCAGACTAGAGTGC		FALSE	1	1	1	3	8	1	3	5	10	32	k__Bacteria; p__Firmicutes; c__Erysipelotrichi; o__Erysipelotrichales; f__Erysipelotrichaceae; g__p-75-a5; s__
TACGTAGGTGGCAAGCGTTATCCGGATTTATTGGGCGTAAAGGGTGCGCAGGCGGTCTGTTAAGTTTGGGGTGAAAGCGTTGGGCTCAACTCAATACAGCCTCAGATACTGGCAGACTAGAGTGC		FALSE	1	1	1	1	6	1	1	1	1	36	k__Bacteria; p__Firmicutes; c__Erysipelotrichi; o__Erysipelotrichales; f__Erysipelotrichaceae; g__p-75-a5; s__
TACGTAGGTGGCAAGCGTTATCCGGATTTATTGGGCGTAAAGGGTGCGCAGGCGGTCTGTTAAGTTTGGGGTGAAAGCGTTGGGCTCAACCCAATTAAGCCTTGAATACTGGCAGACTAGAGTGC		FALSE	1	2.5	5	7	24	1	6	10	15.5	41	k__Bacteria; p__Firmicutes; c__Erysipelotrichi; o__Erysipelotrichales; f__Erysipelotrichaceae; g__p-75-a5; s__
TACGTAGGTGGCAAGCGTTATCCGGATTTATTGGGCGTAAAGGGTGCGCAGGCGGTCTGTTAAGTTTGGGGTGAAAGCGTTGGGCTCAACCCAATCAAGCCTTGGATACTGGCAGACTAGAGTGC		FALSE	1	1	1	2	7	1	1	1	3	25	k__Bacteria; p__Firmicutes; c__Erysipelotrichi; o__Erysipelotrichales; f__Erysipelotrichaceae; g__p-75-a5; s__
TACGTAGGTGGCAAGCGTTATCCGGATTTATTGGGCGTAAAGGGTGCGCAGGCGGTCTGTTAAGTTTGGGGTGAAAGCGTTAGGCTCAACCTAATTAAGCCTTGAATACTGGCAGACTAGAGTGC		FALSE	1	1	1	3.5	11	1	1	3	6	10	k__Bacteria; p__Firmicutes; c__Erysipelotrichi; o__Erysipelotrichales; f__Erysipelotrichaceae; g__p-75-a5; s__
TACGTAGGTGGCAAGCGTTATCCGGATTTATTGGGCGTAAAGGGTGCGCAGGCGGTCTGTTAAGTTTGGAGTGAAAGCGTGGGGCTTAACCCCATAAAGCTCTGAATACTGGCAGACTAGAGTGC		FALSE	1	1	1	1	4	1	1	1	3	7	k__Bacteria; p__Firmicutes; c__Erysipelotrichi; o__Erysipelotrichales; f__Erysipelotrichaceae; g__p-75-a5; s__
TACGTAGGTGGCAAGCGTTATCCGGATTTATTGGGCGTAAAGGGTGCGCAGGCGGTCTGTTAAGTTTGAGGTTAAAGCGTTGGGCTTAACCCAATAAAGCCTTAAATACTGGCAGACTAGAGTGC		FALSE	1	1	1	1	6	1	1	1	4	8	k__Bacteria; p__Firmicutes; c__Erysipelotrichi; o__Erysipelotrichales; f__Erysipelotrichaceae; g__p-75-a5; s__
TACGTAGGTGGCAAGCGTTATCCGGATTTATTGGGCGTAAAGGGTGCGCAGGCGGTCTGTTAAGTTTGAGGTGAAAGCGTTGGGCTCAACCCAATCAAGCCTTGGATACTGGCAGACTAGAGTGC		FALSE	1	1	1	3	36	1	1	1	1.5	9	k__Bacteria; p__Firmicutes; c__Erysipelotrichi; o__Erysipelotrichales; f__Erysipelotrichaceae; g__p-75-a5; s__
TACGTAGGTGGCAAGCGTTATCCGGATTTATTGGGCGTAAAGGGTGCGCAGGCGGTCTGTTAAGTTTGAGGTGAAAGCGTGGAGCTCAACTCCATATAGCCTTGAATACTGGCAGACTAGAGTGC		FALSE	1	1	1	3	36	1	1	1	1	51	k__Bacteria; p__Firmicutes; c__Erysipelotrichi; o__Erysipelotrichales; f__Erysipelotrichaceae; g__p-75-a5; s__
TACGTAGGTGGCAAGCGTTATCCGGATTTATTGGGCGTAAAGGGTGCGCAGGCGGTCTGTTAAGTCTGAGGTGAAAGCGTGGAGCTCAACTCCATATAGCCTTGGATACTGGCAGACTAGAGTGC		FALSE	1	2.75	4	5.25	29	1	6	8	13.5	37	k__Bacteria; p__Firmicutes; c__Erysipelotrichi; o__Erysipelotrichales; f__Erysipelotrichaceae; g__p-75-a5; s__
TACGTAGGTGGCAAGCGTTATCCGGATTTATTGGGCGTAAAGGGTGCGCAGGCGGTCTGTTAAGTCTGAGGTGAAAGCGTGGAGCTCAACTCCATACAGCCTTGGATACTGGCAGGCTAGAGTGC		FALSE	1	1	4	6.25	18	1	1	4	7.5	14	k__Bacteria; p__Firmicutes; c__Erysipelotrichi; o__Erysipelotrichales; f__Erysipelotrichaceae; g__p-75-a5; s__
TACGTAGGTGGCAAGCGTTATCCGGATTTATTGGGCGTAAAGGGTGCGCAGGCGGTCTGTAAAGTCTGAGGTGAAAGCGTGGAGCTCAACTCCATACAGCCTTGGATACTGGCAGGCTAGAGTGC		FALSE	1	1	1	3	8	1	1	1	5	18	k__Bacteria; p__Firmicutes; c__Erysipelotrichi; o__Erysipelotrichales; f__Erysipelotrichaceae; g__p-75-a5; s__
TACGTAGGTGGCAAGCGTTATCCGGATTTATTGGGCGTAAAGGGTGCGCAGGCGGTCTATTTAGTCTGGGGTGAAAGCGTTGAGCTCAACTCAATTAAGCCTTGGATACTGATAGACTAGAGTGC		FALSE	1	1	1	2.25	14	1	1	1	1	25	k__Bacteria; p__Firmicutes; c__Erysipelotrichi; o__Erysipelotrichales; f__Erysipelotrichaceae; g__p-75-a5; s__
TACGTAGGTGGCAAGCGTTATCCGGATTTATTGGGCGTAAAGGGTGCGCAGGCGGTCTAAATAGTCTGGGGTGAAAGCGTCGAGCTTAACTCGATTAAGCCTTGGAAACTGGTAGACTAGAGTGC		FALSE	1	1	1	1	8	1	1	1	1	8	k__Bacteria; p__Firmicutes; c__Erysipelotrichi; o__Erysipelotrichales; f__Erysipelotrichaceae; g__p-75-a5; s__
TACGTAGGTGGCAAGCGTTATCCGGATTTATTGGGCGTAAAGGGTGCGCAGGCGGCCTGCCAAGTTTGAGGTGAAAGCGTTGGGCTCAACCCAATACAGCCTCGAATACTGGCTGGCTGGAGTGC		FALSE	1	1	3	4	19	1	1	1	3	13	k__Bacteria; p__Firmicutes; c__Erysipelotrichi; o__Erysipelotrichales; f__Erysipelotrichaceae; g__p-75-a5; s__
TACGTAGGTGGCAAGCGTTATCCGGATTTATTGGGCGTAAAGGGTGCGCAGGCGGATTGTTAAGTTTGAGGTGAAAGCGTTGGGCTTAACCCAATATAGCCTCGAATACTGGCAGTCTAGAGTGC		FALSE	1	1	1	1.25	16	1	1	2	4	11	k__Bacteria; p__Firmicutes; c__Erysipelotrichi; o__Erysipelotrichales; f__Erysipelotrichaceae; g__p-75-a5; s__
TACGTAGGTGGCAAGCGTTATCCGGATTTATTGGGCGTAAAGGGTGCGCAGGCGGATTGTTAAGTTTGAGGTGAAAGCGTTGGGCTTAACCCAATACAGCCTCGAATACTGGCAGTCTAGAGTGC		FALSE	1	1	1	1.25	5	1	1	1	3	6	k__Bacteria; p__Firmicutes; c__Erysipelotrichi; o__Erysipelotrichales; f__Erysipelotrichaceae; g__p-75-a5; s__
TACGTAGGTGGCAAGCGTTATCCGGATTTATTGGGCGTAAAGGGAACGCAGGCGGTTTTTTAAGTCTGATGTGAAAGCCTTCGGCTTAACCGGAGAATAGCATTGGAAACTGGAAGACTTGAGTG		FALSE	1	2.5	9	15.25	60	1	1	4	14	73	k__Bacteria; p__Firmicutes; c__Bacilli; o__Lactobacillales; f__Lactobacillaceae; g__Lactobacillus
TACGTAGGTGGCAAGCGTTATCCGGATTTATTGGGCGTAAAGAGTGAGCAGGCGGCAGTTTAAGTTTGAGGTTAAAGCGTGGAGCTCAACTCCATAAAGCCTTGAAAACTGAACAGCTAGAGTAC		FALSE	1	1	1	1	10	1	1	1	4	45	k__Bacteria; p__Firmicutes; c__Erysipelotrichi; o__Erysipelotrichales; f__Erysipelotrichaceae; g__RFN20; s__
TACGTAGGTGGCAAGCGTTATCCGGATTTATTGGGCGTAAAGAGAGTGCAGGCGGTTTCTTAAGTCTGATGTGAAAGCCTTCGGCTCAACCGAAGAAGTGCATCGGAAACTGGGAAACTTGAGTA		FALSE	1	1	1	3	7	1	1	1	3.5	24	k__Bacteria; p__Firmicutes; c__Bacilli; o__Lactobacillales; f__Lactobacillaceae
TACGTAGGTGGCAAGCGTTATCCGGATTTACTGGGTGTAAAGGGTGTGTAGGCGGGTTAGCAAGTCAGATGTGAAAACTATGGGCTCAACTCATAACTTGCATTTGAAACTGTTGATCTTGAGGG		FALSE	1	1	1	1.25	17	1	1	1	1	10	k__Bacteria; p__Firmicutes; c__Clostridia; o__Clostridiales; f__Ruminococcaceae; g__; s__
TACGTAGGTGGCAAGCGTTATCCGGATTTACTGGGTGTAAAGGGTGTGTAGGCGGGTGTGCAAGTCAGATGTGAAAACTATTGGCTCAACCAATAGCCTGCATTTGAAACTGCATATCTTGAGAG		FALSE	1	1	1	1	1	1	1	1	1	14	k__Bacteria; p__Firmicutes; c__Clostridia; o__Clostridiales; f__Ruminococcaceae
TACGTAGGTGGCAAGCGTTATCCGGATTTACTGGGTGTAAAGGGTGTGTAGGCGGGTGTGCAAGTCAGATGTGAAAACTATGGGCTCAACTCATAGCCTGCATTTGAAACTGCATATCTTGAGAG		FALSE	1	1	6	14.25	56	1	12.5	19	29.5	106	k__Bacteria; p__Firmicutes; c__Clostridia; o__Clostridiales; f__Ruminococcaceae; g__; s__
TACGTAGGTGGCAAGCGTTATCCGGATTTACTGGGTGTAAAGGGTGTGTAGGCGGGTCAGCAAGTCAGATGTGAAAATTATGGGCTCAACTCATAACCTGCATTTGAAACTGTTGATCTTGAGTG		FALSE	1	1	1	1	8	1	1	1	1	18	k__Bacteria; p__Firmicutes; c__Clostridia; o__Clostridiales; f__Ruminococcaceae; g__; s__
TACGTAGGTGGCAAGCGTTATCCGGATTTACTGGGTGTAAAGGGTGTGTAGGCGGGGGAGCAAGTCAGATGTGAAATCTGTGGGCTCAACTCACAGACTGCATTTGAAACTGTTCTTCTTGAGAG		FALSE	1	1	1	1	7	1	1	1	3	21	k__Bacteria; p__Firmicutes; c__Clostridia; o__Clostridiales; f__Ruminococcaceae; g__; s__
TACGTAGGTGGCAAGCGTTATCCGGATTTACTGGGTGTAAAGGGTGTGTAGGCGGGGGAGCAAGTCAGATGTGAAATCTATGGGCTTAACTCATAGACTGCGTCTGAAACTGTTCTTCTTGAGAG		FALSE	1	1	6	10	40	1	2	4	9.5	27	k__Bacteria; p__Firmicutes; c__Clostridia; o__Clostridiales; f__Ruminococcaceae; g__; s__
TACGTAGGTGGCAAGCGTTATCCGGATTTACTGGGTGTAAAGGGTGTGTAGGCGGGGGAGCAAGTCAGATGTGAAATCTATGGGCTCAACTCATAGACTGCGTCTGAAACTGTTCTTCTTGAGAG		FALSE	1	1.75	11	13.75	37	3	30	50	72.5	204	k__Bacteria; p__Firmicutes; c__Clostridia; o__Clostridiales; f__Ruminococcaceae; g__; s__
TACGTAGGTGGCAAGCGTTATCCGGATTTACTGGGTGTAAAGGGTGTGTAGGCGGGGGAGCAAGTCAGATGTGAAATCCGTGGGCTCAACTCACGGACTGCGTCTGAAACTGTTCTTCTTGAGTG		FALSE	1	1	3.5	6.5	13	1	1	2	6.5	38	k__Bacteria; p__Firmicutes; c__Clostridia; o__Clostridiales; f__Ruminococcaceae
TACGTAGGTGGCAAGCGTTATCCGGATTTACTGGGTGTAAAGGGTGTGTAGGCGGGGGAGCAAGTCAGATGTGAAATCCATGGGCTCAACTCATGGACTGCGTCTGAAACTGTTCTTCTTGAGTG		FALSE	1	1.75	8	15.25	43	1	6	11	17	61	k__Bacteria; p__Firmicutes; c__Clostridia; o__Clostridiales; f__Ruminococcaceae; g__; s__
TACGTAGGTGGCAAGCGTTATCCGGATTTACTGGGTGTAAAGGGTGTGTAGGCGGGGGAGCAAGTCAGATGTGAAAGGTGTGGGCTCAACTCACAGACTGCGTCTGAAACTGTTCTTCTTGAGTG		FALSE	1	1	4	7.5	23	1	1	1	3	22	k__Bacteria; p__Firmicutes; c__Clostridia; o__Clostridiales; f__Ruminococcaceae; g__; s__
TACGTAGGTGGCAAGCGTTATCCGGATTTACTGGGTGTAAAGGGTGTGTAGGCGGGGGAGCAAGTCAGATGTGAAAGGCGTGGGCTCAACTCACGGACTGCGTCTGAAACTGTTCTTCTTGAGAG		FALSE	1	1	2	5.25	24	1	2.5	7	14	27	k__Bacteria; p__Firmicutes; c__Clostridia; o__Clostridiales; f__Ruminococcaceae; g__; s__
TACGTAGGTGGCAAGCGTTATCCGGATTTACTGGGTGTAAAGGGTGTGTAGGCGGGGGAGCAAGTCAGATGTGAAAACTATGGGCTCAACTCATAACTTGCATTTGAAACTGCCCGTCTTGAGGG		FALSE	1	1	1	1	4	1	1	1	6	30	k__Bacteria; p__Firmicutes; c__Clostridia; o__Clostridiales; f__Ruminococcaceae; g__; s__
TACGTAGGTGGCAAGCGTTATCCGGATTTACTGGGTGTAAAGGGTGTGTAGGCGGGGATGCAAGTCAGACGTGAAAATTATGGGCTCAACCCATAACCTGCGTTTGAAACTGTATTTCTTGAGGG		FALSE	1	1	1	1	4	1	1	1	4	10	k__Bacteria; p__Firmicutes; c__Clostridia; o__Clostridiales; f__Ruminococcaceae; g__Oscillospira; s__
TACGTAGGTGGCAAGCGTTATCCGGATTTACTGGGTGTAAAGGGTGTGTAGGCGGGGAGGCAAGTCAGATGTGAAATCCACGGGCTCAACTCATGGACTGCATTTGAAACTGTCTTTCTTGAGAG		FALSE	1	1	1	1	1	1	1	1	4	11	k__Bacteria; p__Firmicutes; c__Clostridia; o__Clostridiales; f__Ruminococcaceae
TACGTAGGTGGCAAGCGTTATCCGGATTTACTGGGTGTAAAGGGTGTGTAGGCGGGGAGGCAAGTCAGATGTGAAAACTATGGGCTCAACTCATAGCTTGCATTTGAAACTGTTTTTCTTGAGGA		FALSE	1	1	1	1	4	1	1	1	3.5	14	k__Bacteria; p__Firmicutes; c__Clostridia; o__Clostridiales; f__Ruminococcaceae; g__; s__
TACGTAGGTGGCAAGCGTTATCCGGATTTACTGGGTGTAAAGGGTGTGTAGGCGGGGAAGCAAGTCAGATGTGAAAATTATGGGCTCAACTCATAACCTGCATTTGAAACTGTTTTTCTTGAGGG		FALSE	1	1	1	2	25	1	1	1	3.5	50	k__Bacteria; p__Firmicutes; c__Clostridia; o__Clostridiales; f__Ruminococcaceae
TACGTAGGTGGCAAGCGTTATCCGGATTTACTGGGTGTAAAGGGTGTGTAGGCGGGGAAGCAAGTCAGATGTGAAAACTATGGGCTCAACTCATAGACTGCGTCTGAAACTGTTATTCTTGAGGG		FALSE	1	1	1	1	9	1	1	1	2	5	k__Bacteria; p__Firmicutes; c__Clostridia; o__Clostridiales; f__Ruminococcaceae; g__; s__
TACGTAGGTGGCAAGCGTTATCCGGATTTACTGGGTGTAAAGGGTGTGTAGGCGGGCGAGTAAGTCAGATGTGAAATCTATGGGCTCAACCCATAGACTGCGTCTGAAACTGCATGTCTTGAGTG		FALSE	1	1	1	3	8	1	1	1	4	17	k__Bacteria; p__Firmicutes; c__Clostridia; o__Clostridiales; f__Ruminococcaceae; g__; s__
TACGTAGGTGGCAAGCGTTATCCGGATTTACTGGGTGTAAAGGGTGTGTAGGCGGGCAGGCAAGTCAGATGTGAAATCTTTTGGCTCAACCAAAAGACTGCGTCTGAAACTGCAGGTCTTGAGTG		FALSE	1	1	1	1	20	1	3	5	12	34	k__Bacteria; p__Firmicutes; c__Clostridia; o__Clostridiales; f__Ruminococcaceae
TACGTAGGTGGCAAGCGTTATCCGGATTTACTGGGTGTAAAGGGTGTGTAGGCGGGCAGGCAAGTCAGATGTGAAATCTATGGGCTCAACCCATAGACTGCGTCTGAAACTGCAGGTCTTGAGTG		FALSE	1	1	1	3	12	1	1	3	6.5	18	k__Bacteria; p__Firmicutes; c__Clostridia; o__Clostridiales; f__Ruminococcaceae; g__; s__
TACGTAGGTGGCAAGCGTTATCCGGATTTACTGGGTGTAAAGGGTGTGTAGGCGGGCAGGCAAGTCAGATGTGAAAACTATGGGCTTAACTCATAGCCTGCGTCTGAAACTGTTTGTCTTGAGGG		FALSE	1	1	1	3.25	38	1	1	5	10.5	56	k__Bacteria; p__Firmicutes; c__Clostridia; o__Clostridiales; f__Ruminococcaceae; g__; s__
TACGTAGGTGGCAAGCGTTATCCGGATTTACTGGGTGTAAAGGGTGTGTAGGCGGGATTGCAAGTCAGATGTGAAAATTATGGGCTCAACTCATAACTTGCATTTGAAACTGTGATTCTTGAGTG		FALSE	1	1	2.5	6	19	1	1	1	4.5	50	k__Bacteria; p__Firmicutes; c__Clostridia; o__Clostridiales; f__Ruminococcaceae; g__; s__
TACGTAGGTGGCAAGCGTTATCCGGATTTACTGGGTGTAAAGGGTGTGTAGGCGGGATTGCAAGTCAGATGTGAAAATTATGAGCTTAACTCATAACCTGCATTTGAAACTGTAGTTCTTGAGAG		FALSE	1	1	1	5.25	11	1	1	1	3.5	34	k__Bacteria; p__Firmicutes; c__Clostridia; o__Clostridiales; f__Ruminococcaceae; g__; s__
TACGTAGGTGGCAAGCGTTATCCGGATTTACTGGGTGTAAAGGGTGTGTAGGCGGGATTGCAAGTCAGATGTGAAAACTATGGGCTTAACCCATAGCCTGCATTTGAAACTGCAGTTCTTGAGAG		FALSE	1	1	2	4	10	1	1	3	7.5	24	k__Bacteria; p__Firmicutes; c__Clostridia; o__Clostridiales; f__Ruminococcaceae; g__Oscillospira; s__
TACGTAGGTGGCAAGCGTTATCCGGATTTACTGGGTGTAAAGGGTGTGTAGGCGGGATAGCAAGTCAGGTGTGAAATCTATTGGCTCAACCAATAGACTGCGCCTGAAACTACTGTTCTTGAGTG		FALSE	1	1	4	10	65	1	7	16	28	77	k__Bacteria; p__Firmicutes; c__Clostridia; o__Clostridiales; f__Ruminococcaceae
TACGTAGGTGGCAAGCGTTATCCGGATTTACTGGGTGTAAAGGGTGTGTAGGCGGGATAGCAAGTCAGGTGTGAAATCCATAAGCTCAACTTATGGACTGCGCCTGAAACTGTTGTTCTTGAGTG		FALSE	1	1	1	1.5	6	1	1	3	4	15	k__Bacteria; p__Firmicutes; c__Clostridia; o__Clostridiales; f__Ruminococcaceae
TACGTAGGTGGCAAGCGTTATCCGGATTTACTGGGTGTAAAGGGTGTGTAGGCGGGACTGCAAGTCAGATGTGAAACTTATGAGCTCAACTCATAACCTGCATTTGAAACTGTGGTTCTTGAGAG		FALSE	1	1	1.5	5	42	1	3	4	8	30	k__Bacteria; p__Firmicutes; c__Clostridia; o__Clostridiales; f__Ruminococcaceae; g__; s__
TACGTAGGTGGCAAGCGTTATCCGGATTTACTGGGTGTAAAGGGTGTGTAGGCGGGACTGCAAGTCAGATGTGAAAATTATGAGCTCAACTCATAACCTGCATTTGAAACTGTGGTTCTTGAGAG		FALSE	1	1	1	1	2	1	1	1	2	8	k__Bacteria; p__Firmicutes; c__Clostridia; o__Clostridiales; f__Ruminococcaceae; g__; s__
TACGTAGGTGGCAAGCGTTATCCGGATTTACTGGGTGTAAAGGGTGTGTAGGCGGGACTGCAAGTCAGATGTGAAAATAACAGGCTCAACCTGTTACCTGCGTCTGAAACTGTGGTTCTTGAGAG		FALSE	1	1	1	4	5	1	1	3	7	16	k__Bacteria; p__Firmicutes; c__Clostridia; o__Clostridiales; f__Ruminococcaceae
TACGTAGGTGGCAAGCGTTATCCGGATTTACTGGGTGTAAAGGGTGTGTAGGCGGGACTGCAAGTCAGATGTGAAAACTATGGGCTTAACTCATAGCCTGCATTTGAAACTGTGGTTCTTGAGGG		FALSE	1	1	1	7.5	23	1	2.5	6	17.5	149	k__Bacteria; p__Firmicutes; c__Clostridia; o__Clostridiales; f__Ruminococcaceae
TACGTAGGTGGCAAGCGTTATCCGGATTTACTGGGTGTAAAGGGTGTGTAGGCGGGACTGCAAGTCAGATGTGAAAACTATGGGCTCAACTCATAGCCTGCATTTGAAACTGTGGTTCTTGAGTG		FALSE	1	1	1	1	5	1	1	1	1	12	k__Bacteria; p__Firmicutes; c__Clostridia; o__Clostridiales; f__Ruminococcaceae; g__Oscillospira; s__
TACGTAGGTGGCAAGCGTTATCCGGATTTACTGGGTGTAAAGGGTGTGTAGGCGGGACGGCAAGTCAGATGTGAAAATTATGGGCTTAACCCGTAACTTGCATTTGAAACTGTTGTTCTTGAGAG		FALSE	1	1	1	1	1	1	1	1	3	11	k__Bacteria; p__Firmicutes; c__Clostridia; o__Clostridiales; f__Ruminococcaceae; g__; s__
TACGTAGGTGGCAAGCGTTATCCGGATTTACTGGGTGTAAAGGGTGTGTAGGCGGGACAGCAAGTCAGATGTGAAATTTATGGGCTTAACCCATAACCTGCATTTGAAACTGCCGTTCTTGAGTG		FALSE	1	1	6	14.25	35	1	1	1	11.5	1165	k__Bacteria; p__Firmicutes; c__Clostridia; o__Clostridiales; f__Ruminococcaceae
TACGTAGGTGGCAAGCGTTATCCGGATTTACTGGGTGTAAAGGGTGTGTAGGCGGGAATGCAAGTCAGATGTGAAAACTATGAGCTCAACTCATAGCCTGCATTTGAAACTGTATTTCTTGAGTG		FALSE	1	1	1	1	3	1	1	1	1	56	k__Bacteria; p__Firmicutes; c__Clostridia; o__Clostridiales; f__Ruminococcaceae; g__Oscillospira; s__
TACGTAGGTGGCAAGCGTTATCCGGATTTACTGGGTGTAAAGGGTGTGTAGGCGGGAAGGCAAGTCAGATGTGAAACCCATGGGCTCAACCTATGGCCTGCATTTGAAACTGTCTTTCTTGAGAG		FALSE	1	1	1	1	14	1	1	1	3	16	k__Bacteria; p__Firmicutes; c__Clostridia; o__Clostridiales; f__Ruminococcaceae; g__Oscillospira; s__
TACGTAGGTGGCAAGCGTTATCCGGATTTACTGGGTGTAAAGGGTGTGTAGGCGGGAAGGCAAGTCAGATGTGAAAATTATGGGCTCAACCCATAACCTGCATTTGAAACTGTTTTTCTTGAGTG		FALSE	1	2.5	4	11	81	1	5	9	22.5	59	k__Bacteria; p__Firmicutes; c__Clostridia; o__Clostridiales; f__Ruminococcaceae; g__Oscillospira; s__
TACGTAGGTGGCAAGCGTTATCCGGATTTACTGGGTGTAAAGGGTGTGTAGGCGGGAAGGCAAGTCAGATGTGAAAACTATGGGCTCAACTCATAGCCTGCATTTGAAACTGTCTTTCTTGAGAG		FALSE	1	1	1	3.25	14	1	1	1	1	5	k__Bacteria; p__Firmicutes; c__Clostridia; o__Clostridiales; f__Ruminococcaceae; g__Oscillospira; s__
TACGTAGGTGGCAAGCGTTATCCGGATTTACTGGGTGTAAAGGGTGTGTAGGCGGGAAGGCAAGTCAGATGTGAAAACCATGGGCTCAACCTATGGCCTGCATTTGAAACTGTCTTTCTTGAGAG		FALSE	1	1	1	1	7	1	1	1	1	7	k__Bacteria; p__Firmicutes; c__Clostridia; o__Clostridiales; f__Ruminococcaceae; g__Oscillospira; s__
TACGTAGGTGGCAAGCGTTATCCGGATTTACTGGGTGTAAAGGGTGTGTAGGCGGGAAAGCAAGTCAGATGTGAAAACTATGGGCTCAACTCATAGCCTGCGTCTGAAACTACGGTTCTTGAGGG		FALSE	1	2	5.5	9	28	1	6	11	19	44	k__Bacteria; p__Firmicutes; c__Clostridia; o__Clostridiales; f__Ruminococcaceae; g__; s__
TACGTAGGTGGCAAGCGTTATCCGGATTTACTGGGTGTAAAGGGTGTGTAGGCGGATTGGCAAGTCGGATGTGAAAATCTCGGGCTCAACTCGAGACCTGCGTCCGAAACTGCGGATCTTGAGAG		FALSE	1	1	1	1	7	1	1	4	7.5	31	k__Bacteria
TACGTAGGTGGCAAGCGTTATCCGGATTTACTGGGTGTAAAGGGTGTGTAGGCGGATCGGCAAGTCGGATGTGAAAATCTCGGGCTCAACTCGAGACCTGCGTCCGAAACTGCGGATCTTGAGAG		FALSE	1	1	3	4	10	1	1	4	7	48	k__Bacteria
TACGTAGGTGGCAAGCGTTATCCGGATTTACTGGGTGTAAAGGGTGTGTAGGCGGAGGAGCAAGTCAGATGTGAAAATTATGGGCTCAACTCATAACTTGCATTTGAAACTGTTTCCCTTGAGTG		FALSE	1	1	1	1.5	21	1	1	3	8	26	k__Bacteria; p__Firmicutes; c__Clostridia; o__Clostridiales; f__Ruminococcaceae; g__; s__
TACGTAGGTGGCAAGCGTTATCCGGATTTACTGGGTGTAAAGGGTGTGTAGGCGGAAGAGCAAGTCAGGCGTGAAAACTATGGGCTCAACCCATAAATTGCGCTTGAAACTGTTCTCCTTGAGTG		FALSE	1	2.5	4.5	8.25	34	1	4	6	8	46	k__Bacteria; p__Firmicutes; c__Clostridia; o__Clostridiales; f__Ruminococcaceae; g__; s__
TACGTAGGTGGCAAGCGTTATCCGGATTTACTGGGTGTAAAGGGTGCGTAGGCGGGACTGTAAGTCAGATGTGAAATAAATGGGCTTAACCCATAGGGTGCATTTGAAACTGCGGATCTTGAGTG		FALSE	1	1	1	1	4	1	1	1	1	13	k__Bacteria; p__Firmicutes; c__Clostridia; o__Clostridiales; f__Ruminococcaceae
TACGTAGGTGGCAAGCGTTATCCGGATTTACTGGGTGTAAAGGGTGAGTAGGCGGGAAATCAAGTCGGGTGTGAAATGCAAAGGCTTAACTTTTGAACTGCACTCGAAACTGTTTTTCTTGAGAG		FALSE	1	1	1	3	11	1	1	3	5	15	k__Bacteria; p__Firmicutes; c__Clostridia
TACGTAGGTGGCAAGCGTTATCCGGATTTACTGGGTGTAAAGGGCGTGTAGGCGGGATTGCAAGTCAGATGTGAAAACCACGGGCTCAACCTGTGGCCTGCATTTGAAACTGTAGTTCTTGAGTA		FALSE	1	1	3	6	19	1	1	3	5	17	k__Bacteria; p__Firmicutes; c__Clostridia; o__Clostridiales; f__Ruminococcaceae; g__Oscillospira; s__
TACGTAGGTGGCAAGCGTTATCCGGATTTACTGGGTGTAAAGGGCGTGTAGGCGGGATAGCAAGTCAGATGTGAAATACCGAGGCTTAACTTCGGGGCTGCATTTGAAACTACTGTTCTTGAGTG		FALSE	1	1	1	1	9	1	1	6	9	34	k__Bacteria; p__Firmicutes; c__Clostridia; o__Clostridiales; f__Ruminococcaceae
TACGTAGGTGGCAAGCGTTATCCGGATTTACTGGGTGTAAAGGGCGTGTAGGCGGGAGTGCAAGTCAGGCGTGAAAACTATGGGCTCAACCCATAGCCTGCGTTTGAAACTGTACTTCTTGAGTA		FALSE	1	1	2	4	10	1	1	1	2	18	k__Bacteria; p__Firmicutes; c__Clostridia; o__Clostridiales; f__Ruminococcaceae; g__Oscillospira; s__
TACGTAGGTGGCAAGCGTTATCCGGATTTACTGGGTGTAAAGGGCGTGTAGGCGGGAGTGCAAGTCAGATGTGAAAACTATGGGCTCAACCCATAGCCTGCATTTGAAACTGTACTTCTTGAGTA		FALSE	1	1	1	1	11	1	1	1	1	13	k__Bacteria; p__Firmicutes; c__Clostridia; o__Clostridiales; f__Ruminococcaceae; g__Oscillospira; s__
TACGTAGGTGGCAAGCGTTATCCGGATTTACTGGGTGTAAAGGGCGTGTAGGCGGGAAGGCAAGTCAGATGTGAAAACTATGGGCTCAACCCATAGCCTGCATTTGAAACTGTTTTTCTTGAGTA		FALSE	1	1	1	3	10	1	3	6	10	38	k__Bacteria; p__Firmicutes; c__Clostridia; o__Clostridiales; f__Ruminococcaceae; g__Oscillospira; s__
TACGTAGGTGGCAAGCGTTATCCGGATTTACTGGGTGTAAAGGGCGTGTAGGCGGGAAAGCAAGTCAGATGTGAAAACTATGGGCTCAACCCATAGCCTGCATTTGAAACTGTTTTTCTTGAGTG		FALSE	1	1	2.5	5	9	1	1	1	2.5	9	k__Bacteria; p__Firmicutes; c__Clostridia; o__Clostridiales; f__Ruminococcaceae; g__Oscillospira; s__
TACGTAGGTGGCAAGCGTTATCCGGATTTACTGGGTGTAAAGGGCGTGTAGGCGGCTTTGCAAGTCAGATGTGAAATTCCTGAGCTCAACTCGGGCGCTGCATCTGAAACTGTAAAGCTTGAGTA		FALSE	1	1	1	1	4	1	3	6	12.5	31	k__Bacteria; p__Firmicutes; c__Clostridia; o__Clostridiales; f__Clostridiaceae; g__Clostridium; s__
TACGTAGGTGGCAAGCGTTATCCGGATTTACTGGGTGTAAAGGGCGTGTAGGCGGCTTTGCAAGTCAGATGTGAAATTCCTGAGCTCAACTCGGGCGCTGCATCTGAAACTGCAAAACTTGAGTG		FALSE	1	1	1	1.25	8	1	3.5	10	16.5	88	k__Bacteria; p__Firmicutes; c__Clostridia; o__Clostridiales; f__Clostridiaceae; g__Clostridium; s__
TACGTAGGTGGCAAGCGTTATCCGGATTTACTGGGTGTAAAGGGCGTGTAGGCGGCTTTGCAAGTCAGATGTGAAATTCCCGAGCTCAACTTGGGCGCTGCATCTGAAACTGCAAAACTTGAGTG		FALSE	1	1	1	1	2	1	1	1	5.5	66	k__Bacteria; p__Firmicutes; c__Clostridia; o__Clostridiales; f__Clostridiaceae; g__Clostridium; s__
TACGTAGGTGGCAAGCGTTATCCGGATTTACTGGGTGTAAAGGGCGTGTAGGCGGCTTTGCAAGTCAGAAGTGAAATTCTCGAGCTCAACTCGGGCGCTGCTTCTGAAACTGTAAAACTTGAGTA		FALSE	1	1	1	7.25	51	1	5.5	29	67.5	324	k__Bacteria; p__Firmicutes; c__Clostridia; o__Clostridiales; f__Clostridiaceae; g__Clostridium; s__
TACGTAGGTGGCAAGCGTTATCCGGATTTACTGGGTGTAAAGGGCGTGTAGGCGGCTTTGCAAGTCAGAAGTGAAATTCTCGAGCTCAACTCGGGCGCTGCTTCTGAAACTGCAGAACTTGAGTA		FALSE	1	1	1	1	16	1	1	1	5.5	92	k__Bacteria; p__Firmicutes; c__Clostridia; o__Clostridiales; f__Clostridiaceae; g__Clostridium; s__
TACGTAGGTGGCAAGCGTTATCCGGATTTACTGGGTGTAAAGGGCGTGTAGGCGGCTTTGCAAGTCAGAAGTGAAATTCTCGAGCTCAACTCGGGCGCTGCTTCTGAAACTGCAAAACTTGAGTA		FALSE	1	1	2	5.5	53	1	1	1	7	92	k__Bacteria; p__Firmicutes; c__Clostridia; o__Clostridiales; f__Clostridiaceae; g__Clostridium; s__
TACGTAGGTGGCAAGCGTTATCCGGATTTACTGGGTGTAAAGGGCGTGTAGGCGGCTTTGCAAGTCAGAAGTGAAATTCCCGAGCTCAACTTGGGCGCTGCTTCTGAAACTGTAAAACTTGAGTA		FALSE	1	1	2	6.75	37	1	1	1	20.5	88	k__Bacteria; p__Firmicutes; c__Clostridia; o__Clostridiales; f__Clostridiaceae; g__Clostridium; s__
TACGTAGGTGGCAAGCGTTATCCGGATTTACTGGGTGTAAAGGGCGTGTAGGCGGCTCTGTAAGTCAGAAGTGAAATTCCCGAGCTCAACTTGGGCGCTGCTTCTGAAACTACAGAACTTGAGTA		FALSE	1	6.25	13.5	22.75	77	2	59.5	93	160	585	k__Bacteria; p__Firmicutes; c__Clostridia; o__Clostridiales; f__Clostridiaceae; g__Clostridium; s__
TACGTAGGTGGCAAGCGTTATCCGGATTTACTGGGTGTAAAGGGCGTGTAGGCGGCTCTGCAAGTCAGAAGTGAAATTCCTGGGCTCAACCCGGGCGCTGCTTCTGAAACTGCAGAACTTGAGTA		FALSE	1	1	1	1.25	41	1	1	1	1	423	k__Bacteria; p__Firmicutes; c__Clostridia; o__Clostridiales; f__Clostridiaceae; g__Clostridium; s__
TACGTAGGTGGCAAGCGTTATCCGGATTTACTGGGTGTAAAGGGCGTGTAGGCGGCTCTGCAAGTCAGAAGTGAAATTCCCGGGCTCAACCTGGGCGCTGCTTCTGAAACTGCAGAACTTGAGTA		FALSE	1	6.5	17.5	34.25	81	20	83	135	227.5	763	k__Bacteria; p__Firmicutes; c__Clostridia; o__Clostridiales; f__Clostridiaceae; g__Clostridium; s__
TACGTAGGTGGCAAGCGTTATCCGGATTTACTGGGTGTAAAGGGCGCGTAGGCGGGGTTGCAAGTCAGGTGTGTAATCTATGGGCTTAACTCATAAACTGCACTTGAAACTGTAACTCTTGAGTG		FALSE	1	1	1	1	4	1	1	1	2	8	k__Bacteria; p__Firmicutes; c__Clostridia; o__Clostridiales; f__Ruminococcaceae; g__; s__
TACGTAGGTGGCAAGCGTTATCCGGATTTACTGGGTGTAAAGGGCGCGTAGGCGGGGTGGCAAGTCAGATGTGAAATCTATGGGCTTAACTCATAAACTGCATTTGAAACTGTCACTCTTGAGTG		FALSE	1	1	1	2	12	1	1	2	5.5	34	k__Bacteria; p__Firmicutes; c__Clostridia; o__Clostridiales; f__Ruminococcaceae; g__; s__
TACGTAGGTGGCAAGCGTTATCCGGATTTACTGGGTGTAAAGGGCGCGTAGGCGGGGATGCAAGTCAGGTGTGAAATCTATGGGCTTAACTCATAAACTGCATTTGAAACTGCATCTCTTGAGTG		FALSE	1	1	1	1	6	1	1	1	1	18	k__Bacteria; p__Firmicutes; c__Clostridia; o__Clostridiales; f__Ruminococcaceae; g__; s__
TACGTAGGTGGCAAGCGTTATCCGGATTTACTGGGTGTAAAGGGCGCGTAGGCGGGGATGCAAGTCAGGTGTGAAATCTATGGGCTTAACTCATAAACTGCACTTGAAACTGTATCTCTTGAGTG		FALSE	1	1.75	4	8.75	52	1	11	22	38.5	94	k__Bacteria; p__Firmicutes; c__Clostridia; o__Clostridiales; f__Ruminococcaceae; g__; s__
TACGTAGGTGGCAAGCGTTATCCGGATTTACTGGGTGTAAAGGGCGCGTAGGCGGGGATGCAAGTCAGGTGTGAAATCTATGGGCTTAACCCATAAACTGCATTTGAAACTGTATCTCTTGAGTG		FALSE	1	1	13.5	37.5	95	1	1	3	8.5	102	k__Bacteria; p__Firmicutes; c__Clostridia; o__Clostridiales; f__Ruminococcaceae; g__; s__
TACGTAGGTGGCAAGCGTTATCCGGATTTACTGGGTGTAAAGGGCGCGTAGGCGGGGATGCAAGTCAGGTGTGAAATCTATGGGCTTAACCCATAAACTGCACTTGAAACTGTATCTCTTGAGTG		FALSE	1	1	1	4.75	16	1	1	1	1	8	k__Bacteria; p__Firmicutes; c__Clostridia; o__Clostridiales; f__Ruminococcaceae; g__; s__
TACGTAGGTGGCAAGCGTTATCCGGATTTACTGGGTGTAAAGGGCGCGTAGGCGGGGATGCAAGTCAGGTGTGAAAACTATGGGCTTAACTCATAACGTGCATTTGAAACTGTATCTCTTGAGTG		FALSE	1	1	3	6.25	36	1	3	6	10	21	k__Bacteria; p__Firmicutes; c__Clostridia; o__Clostridiales; f__Ruminococcaceae; g__; s__
TACGTAGGTGGCAAGCGTTATCCGGATTTACTGGGTGTAAAGGGCGCGTAGGCGGGGATGCAAGTCAGATGTGAAATCTATGGGCTTAACTCATAAACTGCATTTGAAACTGTGTCTCTTGAGTG		FALSE	1	1	1	1.25	14	1	1	1	1	8	k__Bacteria; p__Firmicutes; c__Clostridia; o__Clostridiales; f__Ruminococcaceae; g__; s__
TACGTAGGTGGCAAGCGTTATCCGGATTTACTGGGTGTAAAGGGCGCGTAGGCGGGGATGCAAGTCAGATGTGAAATCTATGGGCTTAACTCATAAACTGCATTTGAAACTGTATTTCTTGAGTG		FALSE	1	1	1	1	20	1	1	1	1	39	k__Bacteria; p__Firmicutes; c__Clostridia; o__Clostridiales; f__Ruminococcaceae; g__; s__
TACGTAGGTGGCAAGCGTTATCCGGATTTACTGGGTGTAAAGGGCGCGTAGGCGGGGATGCAAGTCAGATGTGAAATCTATGGGCTTAACTCATAAACTGCATTTGAAACTGTATCTCTTGAGTG		FALSE	1	16.5	25.5	37	147	15	39.5	61	84.5	192	k__Bacteria; p__Firmicutes; c__Clostridia; o__Clostridiales; f__Ruminococcaceae; g__; s__
TACGTAGGTGGCAAGCGTTATCCGGATTTACTGGGTGTAAAGGGCGCGTAGGCGGGGATGCAAGTCAGATGTGAAATCTATGGGCTTAACCCATAAACTGCATTTGAAACTGTATCTCTTGAGTG		FALSE	1	1	8.5	20.25	58	1	5	9	16	61	k__Bacteria; p__Firmicutes; c__Clostridia; o__Clostridiales; f__Ruminococcaceae
TACGTAGGTGGCAAGCGTTATCCGGATTTACTGGGTGTAAAGGGCGCGTAGGCGGGGATGCAAGTCAGATGTGAAATCTATGGGCTCAACTCATAAACTGCATTTGAAACTGTATCTCTTGAGTG		FALSE	1	1	1	1	16	1	1	3	9	69	k__Bacteria; p__Firmicutes; c__Clostridia; o__Clostridiales; f__Ruminococcaceae; g__; s__
TACGTAGGTGGCAAGCGTTATCCGGATTTACTGGGTGTAAAGGGCGCGTAGGCGGGGATGCAAGTCAGATGTGAAATCCATGGGCTTAACTCATGAACTGCATTTGAAACTGTATCTCTTGAGTG		FALSE	1	1.75	4.5	7.25	13	1	3.5	6	12	43	k__Bacteria; p__Firmicutes; c__Clostridia; o__Clostridiales; f__Ruminococcaceae; g__; s__
TACGTAGGTGGCAAGCGTTATCCGGATTTACTGGGTGTAAAGGGCGCGTAGGCGGGGATGCAAGTCAGATGTGAAATCCATGGGCTTAACTCATGAACTGCATTTGAAACTGCATCTCTTGAGTG		FALSE	1	1	1	1	10	1	1	1	1	26	k__Bacteria; p__Firmicutes; c__Clostridia; o__Clostridiales; f__Ruminococcaceae; g__; s__
TACGTAGGTGGCAAGCGTTATCCGGATTTACTGGGTGTAAAGGGCGCGTAGGCGGGGATGCAAGTCAGATGTGAAATCCATGGGCTTAACCCATGAACTGCATTTGAAACTGTATTTCTTGAGTG		FALSE	1	1	1	1	7	1	1	1	5	47	k__Bacteria; p__Firmicutes; c__Clostridia; o__Clostridiales; f__Ruminococcaceae
TACGTAGGTGGCAAGCGTTATCCGGATTTACTGGGTGTAAAGGGCGCGTAGGCGGGGATGCAAGTCAGATGTGAAATCCATGGGCTTAACCCATGAACTGCATTTGAAACTGTATCTCTTGAGTG		FALSE	1	1	6.5	13	39	1	2.5	10	18	98	k__Bacteria; p__Firmicutes; c__Clostridia; o__Clostridiales; f__Ruminococcaceae; g__; s__
TACGTAGGTGGCAAGCGTTATCCGGATTTACTGGGTGTAAAGGGCGCGTAGGCGGGGATGCAAGTCAGATGTGAAATCCATGGGCTCAACTCATGAACTGCATTTGAAACTGTATCTCTTGAGTG		FALSE	1	1	3.5	7	23	1	1	5	9	27	k__Bacteria; p__Firmicutes; c__Clostridia; o__Clostridiales; f__Ruminococcaceae; g__; s__
TACGTAGGTGGCAAGCGTTATCCGGATTTACTGGGTGTAAAGGGCGCGTAGGCGGGGATGCAAGTCAGATGTGAAATCCATGGGCTCAACCCATGAACTGCATTTGAAACTGTATCTCTTGAGTG		FALSE	1	1	1	3.25	29	1	5	7	9.5	63	k__Bacteria; p__Firmicutes; c__Clostridia; o__Clostridiales; f__Ruminococcaceae; g__; s__
TACGTAGGTGGCAAGCGTTATCCGGATTTACTGGGTGTAAAGGGCGCGTAGGCGGGGAGACAAGTCAGGTGTGAAATCTATGGGCTTAACCCATAAACTGCATTTGAAACTGTATCTCTTGAGTG		FALSE	1	1	1	5.25	12	1	1.5	4	6.5	14	k__Bacteria; p__Firmicutes; c__Clostridia; o__Clostridiales; f__Ruminococcaceae; g__; s__
TACGTAGGTGGCAAGCGTTATCCGGATTTACTGGGTGTAAAGGGCGCGTAGGCGGGGAGACAAGTCAGATGTGAAATCTATGGGCTTAACCCATAAACTGCATTTGAAACTGTAACTCTTGAGTG		FALSE	1	1	1	1	2	1	1	1	2	12	k__Bacteria; p__Firmicutes; c__Clostridia; o__Clostridiales; f__Ruminococcaceae; g__; s__
TACGTAGGTGGCAAGCGTTATCCGGATTTACTGGGTGTAAAGGGCGCGTAGGCGGGGAAGCAAGTCAGATGTGAAATCTATGGGCTTAACTCATAAACTGCATTTGAAACTGTTTCTCTTGAGTG		FALSE	1	1	1.5	5.25	17	1	1	3	6.5	32	k__Bacteria; p__Firmicutes; c__Clostridia; o__Clostridiales; f__Ruminococcaceae; g__; s__
TACGTAGGTGGCAAGCGTTATCCGGATTTACTGGGTGTAAAGGGCGCGTAGGCGGGGAAGCAAGTCAGATGTGAAATCTATGGGCTCAACTCATAAACTGCATTTGAAACTGTTTCTCTTGAGTG		FALSE	1	1	1	1	2	1	1	1	2	16	k__Bacteria; p__Firmicutes; c__Clostridia; o__Clostridiales; f__Ruminococcaceae; g__; s__
TACGTAGGTGGCAAGCGTTATCCGGATTTACTGGGTGTAAAGGGCGCGTAGGCGGGGAAGCAAGTCAGATGTGAAATCCATGGGCTCAACTCATGAACTGCATTTGAAACTGTTTTTCTTGAGTG		FALSE	1	2	5.5	12.25	26	1	4	9	15.5	65	k__Bacteria; p__Firmicutes; c__Clostridia; o__Clostridiales; f__Ruminococcaceae
TACGTAGGTGGCAAGCGTTATCCGGATTTACTGGGTGTAAAGGGCGCGTAGGCGGGGAAGCAAGTCAGATGTGAAATCCATGGGCTCAACTCATGAACTGCATTTGAAACTGTTTCTCTTGAGTG		FALSE	1	1	1	2	4	1	1	1	3	8	k__Bacteria; p__Firmicutes; c__Clostridia; o__Clostridiales; f__Ruminococcaceae
TACGTAGGTGGCAAGCGTTATCCGGATTTACTGGGTGTAAAGGGCGCGTAGGCGGGGAAGCAAGTCAGATGTGAAATCCATGGGCTCAACCCATGAACTGCATTTGAAACTGTTTCTCTTGAGTG		FALSE	1	1	5	9	37	1	3	6	10	34	k__Bacteria; p__Firmicutes; c__Clostridia; o__Clostridiales; f__Ruminococcaceae; g__Oscillospira
TACGTAGGTGGCAAGCGTTATCCGGATTTACTGGGTGTAAAGGGCGCGTAGGCGGGATTGCAAGTCAGATGTGAAATCTGGGGGCTTAACCCTCAAACTGCATTTGAAACTGTAGTTCTTGAGTG		FALSE	1	1	1	1	3	1	1	1	4	8	k__Bacteria; p__Firmicutes; c__Clostridia; o__Clostridiales; f__Ruminococcaceae; g__Sporobacter; s__termitidis
TACGTAGGTGGCAAGCGTTATCCGGATTTACTGGGTGTAAAGGGCGCGTAGGCGGGAGAGCAAGTCAGATGTGAAATCTGTGGGCTTAACTCACAAACTGCATTTGAAACTGTTTTTCTTGAGTG		FALSE	1	1	3.5	7.75	99	1	1	3	4	22	k__Bacteria; p__Firmicutes; c__Clostridia; o__Clostridiales; f__Ruminococcaceae
TACGTAGGTGGCAAGCGTTATCCGGATTTACTGGGTGTAAAGGGCGCGTAGGCGGGAGAGCAAGTCAGATGTGAAATCCATGGGCTTAACCCATGAACTGCATTTGAAACTGTTCTTCTTGAGTG		FALSE	1	1	3	5	29	1	8.5	18	35.5	86	k__Bacteria; p__Firmicutes; c__Clostridia; o__Clostridiales; f__Ruminococcaceae; g__Oscillospira
TACGTAGGTGGCAAGCGTTATCCGGATTTACTGGGTGTAAAGGGCGCGTAGGCGGGACTGCAAGTCAGATGTGAAAACCATGGGCTTAACCCATGGCCTGCATTTGAAACTGTAGTTCTTGAGTG		FALSE	1	1	1	1	10	1	1	1	3	10	k__Bacteria; p__Firmicutes; c__Clostridia; o__Clostridiales; f__Ruminococcaceae; g__Oscillospira; s__
TACGTAGGTGGCAAGCGTTATCCGGATTTACTGGGTGTAAAGGGCGCGTAGGCGGGAATGCAAGTCAGGTGTGAAATCTCTGGGCTCAACCCAGAAACTGCACTTGAAACTGTATTTCTTGAGTG		FALSE	1	1	1	1.25	3	1	1	1	3	15	k__Bacteria; p__Firmicutes; c__Clostridia; o__Clostridiales; f__Ruminococcaceae
TACGTAGGTGGCAAGCGTTATCCGGATTTACTGGGTGTAAAGGGCGCGTAGGCGGGAATGCAAGTCAGATGTGAAATCTCTGGGCTCAACCCAGAAACTGCATTTGAAACTGTATTTCTTGAGTG		FALSE	1	1	2	4	10	1	1	3	4	8	k__Bacteria; p__Firmicutes; c__Clostridia; o__Clostridiales; f__Ruminococcaceae
TACGTAGGTGGCAAGCGTTATCCGGATTTACTGGGTGTAAAGGGCGCGTAGGCGGGAAGGCAAGTCAGGTGTGAAATCTATGGGCTTAACCCATAAACTGCATTTGAAACTGTCTTTCTTGAGTG		FALSE	1	1	1	2	4	1	1	1	3.5	12	k__Bacteria; p__Firmicutes; c__Clostridia; o__Clostridiales; f__Ruminococcaceae; g__; s__
TACGTAGGTGGCAAGCGTTATCCGGATTTACTGGGTGTAAAGGGCGCGTAGGCGGGAAGGCAAGTCAGGTGTGAAATCTATGGGCTTAACCCATAAACTGCACTTGAAACTGTCTTTCTTGAGTG		FALSE	1	1	2	4	13	1	2	3	7.5	22	k__Bacteria; p__Firmicutes; c__Clostridia; o__Clostridiales; f__Ruminococcaceae; g__; s__
TACGTAGGTGGCAAGCGTTATCCGGATTTACTGGGTGTAAAGGGCGCGTAGGCGGGAAGGCAAGTCAGATGTGAAATCCATGGGCTCAACTCATGAACTGCATTTGAAACTGTCTTTCTTGAGTG		FALSE	1	1	1	1	4	1	1	1	2	5	k__Bacteria; p__Firmicutes; c__Clostridia; o__Clostridiales; f__Ruminococcaceae
TACGTAGGTGGCAAGCGTTATCCGGATTTACTGGGTGTAAAGGGCGCGTAGGCGGGAAGGCAAGTCAGATGTGAAATCCATGGGCTCAACCCATGAACTGCATTTGAAACTGTTTTTCTTGAGTG		FALSE	1	1	2	3	15	1	1	1	2	6	k__Bacteria; p__Firmicutes; c__Clostridia; o__Clostridiales; f__Ruminococcaceae; g__Oscillospira; s__
TACGTAGGTGGCAAGCGTTATCCGGATTTACTGGGTGTAAAGGGCGCGTAGGCGGGAAGGCAAGTCAGATGTGAAATCCATGAGCTCAACTCATGAACTGCATTTGAAACTGTCTTTCTTGAGTG		FALSE	1	3.75	6.5	10	38	1	6	10	15	52	k__Bacteria; p__Firmicutes; c__Clostridia; o__Clostridiales; f__Ruminococcaceae; g__; s__
TACGTAGGTGGCAAGCGTTATCCGGATTTACTGGGTGTAAAGGGCGCGTAGGCGGGAAAGCAAGTCAGATGTGAAATTCCACGGCTTAACTGTGGGCGTGCATTTGAAACTGTTTTTCTTGAGTA		FALSE	1	3	3.5	6	17	1	1	3	6	13	k__Bacteria; p__Firmicutes; c__Clostridia; o__Clostridiales; f__Ruminococcaceae
TACGTAGGTGGCAAGCGTTATCCGGATTTACTGGGTGTAAAGGGCGCGTAGGCGGGAAAGCAAGTCAGATGTGAAATTCCACGGCTTAACTGTGGACGTGCATTTGAAACTGTTTTTCTTGAGTA		FALSE	1	1	1	1	3	1	1	1	3	8	k__Bacteria; p__Firmicutes; c__Clostridia; o__Clostridiales; f__Ruminococcaceae
TACGTAGGTGGCAAGCGTTATCCGGATTTACTGGGTGTAAAGGGCGCGTAGGCGGGAAAGCAAGTCAGATGTGAAATCCATGGGCTCAACTCATGAACTGCATTTGAAACTGTTTTTCTTGAGTG		FALSE	1	3.75	6.5	11.25	26	1	4	9	17.5	43	k__Bacteria; p__Firmicutes; c__Clostridia; o__Clostridiales; f__Ruminococcaceae; g__Oscillospira; s__
TACGTAGGTGGCAAGCGTTATCCGGATTTACTGGGTGTAAAGGGCGCGTAGGCGGGAAAGCAAGTCAGATGTGAAATCCATGAGCTCAACTCATGAACTGCATTTGAAACTGTTTTTCTTGAGTG		FALSE	1	1	1	3	8	1	2	6	10.5	34	k__Bacteria; p__Firmicutes; c__Clostridia; o__Clostridiales; f__Ruminococcaceae
TACGTAGGTGGCAAGCGTTATCCGGATTTACTGGGTGTAAAGGGCGCGTAGGCGGGAAAGCAAGTCAGATGTGAAATCCAGGGGCTCAACTCCTGAACTGCATTTGAAACTGTTTTTCTTGAGTG		FALSE	1	1	1	1	14	1	1	1	7.5	39	k__Bacteria; p__Firmicutes; c__Clostridia; o__Clostridiales; f__Ruminococcaceae; g__Oscillospira; s__
TACGTAGGTGGCAAGCGTTATCCGGATTTACTGGGTGTAAAGGGCGCGTAGGCGGCCTGTCAAGTCAGATGTGAAATCCCCGGGCTTAACTCGGGAACTGCATTTGAAACTAATGGGCTTGAGTA		FALSE	1	1	1	1	4	1	1	3	4	12	k__Bacteria
TACGTAGGTGGCAAGCGTTATCCGGATTTACTGGGTGTAAAGGGCGCGTAGGCGGAGTGGCAAGTCAGATGTGAAATCTAGGGGCTTAACCCCTAAACTGCATTTGAAACTGTCACCCTTGAGTG		FALSE	1	1	1	4.5	17	1	1	1	1	4	k__Bacteria; p__Firmicutes; c__Clostridia; o__Clostridiales; f__Ruminococcaceae
TACGTAGGTGGCAAGCGTTATCCGGATTTACTGGGTGTAAAGGGCGCGTAGGCGGAGCGGCAAGTCAGATGTGAAATCTATGGGCTTAACCCATAAACTGCATTTGAAACTGTCGCCCTTGAGTG		FALSE	1	1	1	1	1	1	1	5	9.5	53	k__Bacteria; p__Firmicutes; c__Clostridia; o__Clostridiales; f__Ruminococcaceae; g__; s__
TACGTAGGTGGCAAGCGTTATCCGGATTTACTGGGTGTAAAGGGCGCGTAGGCGGAGCGGCAAGTCAGATGTGAAATCCATGGGCTTAACCCATGAACTGCATTTGAAACTGTCGCCCTTGAGTG		FALSE	1	1	1	1	10	1	1	1	1	23	k__Bacteria; p__Firmicutes; c__Clostridia; o__Clostridiales; f__Ruminococcaceae
TACGTAGGTGGCAAGCGTTATCCGGATTTACTGGGTGTAAAGGGCGCGTAGGCGGACTTGCAAGTCAGATGTGAAATGCCGGGGCTTAACTCCGGAGCTGCATTTGAAACTGTAGGTCTTGAGTA		FALSE	1	1	1	1	3	1	1	1	3	7	k__Bacteria; p__Firmicutes; c__Clostridia; o__Clostridiales; f__Ruminococcaceae; g__Papillibacter; s__cinnamivorans
TACGTAGGTGGCAAGCGTTATCCGGATTTACTGGGTGTAAAGGGAGCGCAGGTGGACTGGCAAGTCGAATGTGAAATCCATGGGCTTAACCCATGAACTGCGTTCGATACTGTTGGTCTTGAGTG		FALSE	1	1	1	3	4	1	1	1	3	6	k__Bacteria; p__Firmicutes; c__Clostridia; o__Clostridiales; f__Ruminococcaceae
TACGTAGGTGGCAAGCGTTATCCGGATTTACTGGGTGTAAAGGGAGCGCAGGCGGGACAGCAAGTTGGATGTGAAATACCGAGGCTTAACCACGGAGCTGCATCCAAAACTGTTGTTCTTGAGTG		FALSE	1	1	1	2.25	8	1	3	6	16	50	k__Bacteria; p__Firmicutes; c__Clostridia; o__Clostridiales; f__Ruminococcaceae; g__; s__
TACGTAGGTGGCAAGCGTTATCCGGATTTACTGGGCGTAAAGGGAGCGTAGGCGGATATTTAAGTGGGATGTGAAATACCTGAGCTTAACTTGGGTGCTGCATTCCAAACTGGGTATCTAGAGTG		FALSE	1	1	1	1	4	1	1	1	1	21	k__Bacteria; p__Firmicutes; c__Clostridia; o__Clostridiales; f__Clostridiaceae; g__Sarcina; s__
TACGTAGGTGGCAAGCGTTATCCGGATTTACTGGGCGTAAAGGGAGCGTAGGCGGATACTTAAGTGGGATGTGAAATACCCGAGCTTAACTTGGGTGCTGCATTCCAAACTGGGTATCTAGAGTG		FALSE	1	4	8.5	23.75	198	1	1	3	4	17	k__Bacteria; p__Firmicutes; c__Clostridia; o__Clostridiales; f__Clostridiaceae; g__Sarcina; s__
TACGTAGGTGGCAAGCGTTATCCGGAATTATTGGGTGTAAAGGGTGTGTAGGCGGGGCAGCAAGTCAGACGTGAAAATTATGGGCTCAACCCATAACCTGCGTCAGAAACTGCAGTTCTTGAGTA		FALSE	1	1	1	3	6	1	1	1	1	7	k__Bacteria; p__Firmicutes; c__Clostridia; o__Clostridiales; f__Ruminococcaceae
TACGTAGGTGGCAAGCGTTATCCGGAATTATTGGGTGTAAAGGGTGTGTAGGCGGGGCAGCAAGTCAGACGTGAAAATTATGGGCTCAACCCATAACCTGCGTCAGAAACTGCAGCTCTTGAGTG		FALSE	1	1	3	5	11	1	1	3	6	23	k__Bacteria; p__Firmicutes; c__Clostridia; o__Clostridiales
TACGTAGGTGGCAAGCGTTATCCGGAATTATTGGGTGTAAAGGGTGTGTAGGCGGGATTGCAAGTCAGACGTGAAAATTATGGGCTCAACCCATAACCTGCGTCAGAAACTGCAGTTCTTGAGTG		FALSE	1	1	1	1	5	1	1	1	1	8	k__Bacteria; p__Firmicutes; c__Clostridia; o__Clostridiales; f__Ruminococcaceae
TACGTAGGTGGCAAGCGTTATCCGGAATTATTGGGTGTAAAGGGTGCGTAGGCGGGGTGTCAAGTCAGATGTGAAATCTCAGTGCTTAACGCTGAGACTGCATTTGAAACTGATGCTCTTGAGTG		FALSE	1	1	1	1.5	10	1	1	1	1	3	k__Bacteria; p__Firmicutes
TACGTAGGTGGCAAGCGTTATCCGGAATTATTGGGTGTAAAGGGTGCGTAGGCGGGATGTTAAGTCAGATGTGAAATCTCAGTGCTCAACGCTGAGACTGCATTTGAAACTAATGTTCTTGAGTG		FALSE	1	1	1	1	5	1	1	1	3.5	10	k__Bacteria; p__Firmicutes
TACGTAGGTGGCAAGCGTTATCCGGAATTATTGGGTGTAAAGGGTGCGTAGGCGGGATGTCAAGTCAGGTGTGAAATCTCAGTGCTCAACGCTGAGACTGCACTTGAAACTGATGTTCTTGAGTG		FALSE	1	1	1	3.25	9	1	1	1	3	15	k__Bacteria; p__Firmicutes
TACGTAGGTGGCAAGCGTTATCCGGAATTATTGGGTGTAAAGGGTGCGTAGGCGGGATGTAAAGTCAGATGTGAAATCTCAGGGCTTAACCTTGAGACTGCATTTGAAACTTACATTCTTGAGTT		FALSE	1	1	1	1	7	1	1	1	1	12	k__Bacteria
TACGTAGGTGGCAAGCGTTATCCGGAATTATTGGGCGTAAAGGGTGCGCAGGCGGTCTATTTAGTCTGGGGTGAAAGCGTTAGGCTCAACCTAATACAGCTTCAGATACTGGTAGACTAGAGTGC		FALSE	1	1	1	1	6	1	5	8	13.5	21	k__Bacteria; p__Firmicutes; c__Erysipelotrichi; o__Erysipelotrichales; f__Erysipelotrichaceae; g__p-75-a5; s__
TACGTAGGTGGCAAGCGTTATCCGGAATTATTGGGCGTAAAGGGTGCGCAGGCGGTCCGTTAAGTTTGTGGTCAAAGCGTTGGGCTCAACCCAATAAAGCCACAGATACTGGCGGACTAGAGTGC		FALSE	1	1	1	1	3	1	1	1	3	7	k__Bacteria; p__Firmicutes; c__Erysipelotrichi; o__Erysipelotrichales; f__Erysipelotrichaceae
TACGTAGGTGGCAAGCGTTATCCGGAATTATTGGGCGTAAAGGGTGCGCAGGCGGTCATTTAAGTCTGTGGTGAAAGCGTGGGGCTCAACCCCATACAGCCATAGATACTGGATGACTGGAGTGC		FALSE	1	1	3.5	7.25	22	1	1	4	7	43	k__Bacteria; p__Firmicutes; c__Erysipelotrichi; o__Erysipelotrichales; f__Erysipelotrichaceae
TACGTAGGTGGCAAGCGTTATCCGGAATTATTGGGCGTAAAGGGTGCGCAGGCGGACAGGAAAGCTTAAGGTGAAAGCGTGGAGCTCAACTCCATACAGCCTTGGGAACTAACTGACTAGAGTAC		FALSE	1	1	5	7	17	1	2	8	13	30	k__Bacteria; p__Firmicutes; c__Erysipelotrichi; o__Erysipelotrichales; f__Erysipelotrichaceae
TACGTAGGTGGCAAGCGTTATCCGGAATTATTGGGCGTAAAGGGAGCGTAGGCGGCGCGATAAGTCTGGAGTGAAATGTACCGGCTCAACCGGTAAACTGCTCTGGAAACTGTCGTGCTGGAGTG		FALSE	1	1	1	1.5	12	1	1	3	5.5	25	k__Bacteria
TACGTAGGTGGCAAGCGTTATCCGGAATTATTGGGCGTAAAGGGAGAGTAGGCGGTTTGAAAAGTCCAAGGTTAAAAGCAAGTGCTTAACGCTTGTTCGCTTTGGAAACTGACGAACTAGAGTAC		FALSE	1	1	1	1	8	1	1	9	21.5	73	k__Bacteria; p__Firmicutes
TACGTAGGTGGCAAGCGTTATCCGGAATTATTGGGCGTAAAGGGAGAGTAGGCGGTTTGAAAAGTCCAAGGTTAAAAGCAAGTGCTCAACGCTTGTTCGCTTTGGAAACTGACGAACTAGAGTAC		FALSE	1	1	1	4	12	1	1	1	1	17	k__Bacteria; p__Firmicutes
TACGTAGGTGGCAAGCGTTATCCGGAATTATTGGGCGTAAAGGGAGAGTAGGCGGTTTGAAAAGTCCAAGGTTAAAAGCAAGTGCTCAACGCTTGTTCGCTTTGGAAACTGACAAACTAGAGTAC		FALSE	1	3.75	5	12.25	30	1	1	5	16	33	k__Bacteria; p__Firmicutes
TACGTAGGTGGCAAGCGTTATCCGGAATTATTGGGCGTAAAGGGAGAGTAGGCGGTTTAGAAAGTGTAAAGTTAAAGGCTAGTGCTCAACGCTAGTATGCTTTACAAACTAATAGACTAGAATCC		FALSE	1	1	1	1	3	1	1	1	3	25	k__Bacteria; p__Firmicutes
TACGTAGGTGGCAAGCGTTATCCGGAATTATTGGGCGTAAAGGGAGAGTAGGCGGTTTAGAAAGTGTAAAGTAAAATGCAAGTGCTCAACGCTTGTATGCTTTACAAACTAATAGACTAGAGTAC		FALSE	1	1	1	4.25	26	1	1	1	1	5	k__Bacteria
TACGTAGGTGGCAAGCGTTATCCGGAATTATTGGGCGTAAAGGGAGAGTAGGCGGTTTAGAAAGTGCAAAGTAAAAGGCTAGTGCTCAACGCTAGTATGCTTTGCAAACTAATAGACTAGAGTAC		FALSE	1	1	1	3	40	1	1	1	1	13	k__Bacteria; p__Firmicutes; c__Erysipelotrichi; o__Erysipelotrichales; f__Erysipelotrichaceae; g__; s__
TACGTAGGTGGCAAGCGTTATCCGGAATTATTGGGCGTAAAGGGAGAGTAGGCGGTTTAGAAAGTCTGAGGTAAAATACCAGTGCTCAACGCTGGTATGCTTTGGAAACTAATAGACTAGAGTAC		FALSE	1	1	1	1	9	1	1	1	1	8	k__Bacteria; p__Firmicutes; c__Erysipelotrichi; o__Erysipelotrichales; f__Erysipelotrichaceae; g__; s__
TACGTAGGTGGCAAGCGTTATCCGGAATTATTGGGCGTAAAGGGAGAGTAGGCGGTTTAGAAAGTCTGAGGTAAAAGGCTAGTGCTTAACGCTAGTATGCTTTGGAAACTAATAGACTAGAGTAC		FALSE	1	1	1	1.5	26	1	1	1	1	1	k__Bacteria; p__Firmicutes; c__Erysipelotrichi; o__Erysipelotrichales; f__Erysipelotrichaceae; g__; s__
TACGTAGGTGGCAAGCGTTATCCGGAATTATTGGGCGTAAAGGGAGAGTAGGCGGTTTAGAAAGTCTAAAGTTAAATACTACTGCTCAACGGTAGTCTGCTTTAGAAACTAATAGACTAGAGTAC		FALSE	1	1	4	6.25	28	1	1	1	10.5	115	k__Bacteria
TACGTAGGTGGCAAGCGTTATCCGGAATTATTGGGCGTAAAGGGAGAGTAGGCGGTTTAGAAAGTCCGGGGTAAAATAATAGTGCTTAACGCTGTTATGCTTTGGAAACTAATAGACTAGAGTAC		FALSE	1	1	1	3	9	1	1	1	1	5	k__Bacteria
TACGTAGGTGGCAAGCGTTATCCGGAATTATTGGGCGTAAAGGGAGAGTAGGCGGTTTAGAAAGTCCAAGGTAAAATAATAGTGCTCAACGCTGTTATGCTTTGGAAACTAATAGACTAGAGTAC		FALSE	1	1	1	3	12	1	1	1	1	8	k__Bacteria
TACGTAGGTGGCAAGCGTTATCCGGAATTATTGGGCGTAAAGGGAGAGTAGGCGGTTTAGAAAGCCTAAAGTTAAATACTACTGCTCAACGGTAGTCTGCTTTGGGAACTAATAGACTAGAGTAC		FALSE	1	1	1	4	30	1	1	1	9	53	k__Bacteria
TACGTAGGTGGCAAGCGTTATCCGGAATTATTGGGCGTAAAGGGAGAGTAGGCGGTTTAGAAAGCCTAAAGTTAAATACTACTGCTCAACGGTAGTCTGCTTTAGGAACTAATAGACTAGAGTAC		FALSE	1	18	23.5	39.5	140	1	9.5	22	30	160	k__Bacteria
TACGTAGGTGGCAAGCGTTATCCGGAATTATTGGGCGTAAAGGGAGAGTAGGCGGTTTAAAAAGTCCGAGGTGAAATACTAGTGCTCAACGCTAGTCTGCTTCGGAAACTGATAAACTAGAGTAC		FALSE	1	3	6.5	9.75	32	1	1	1	10.5	34	k__Bacteria
TACGTAGGTGGCAAGCGTTATCCGGAATTATTGGGCGTAAAGGGAGAGTAGGCGGTCTGAAAAGTCCAAGGTTAAAAGCAAGTGCTCAACGCTTGTTCGCTTTGGAAACTGACAGACTAGAGTAC		FALSE	1	1	1	1	7	1	1	1	1	27	k__Bacteria; p__Firmicutes
TACGTAGGTGGCAAGCGTTATCCGGAATTATTGGGCGTAAAGCGTGAGTAGGCGGTTTATTAAGTTTAAAGTCAAAGGCTGTGGCTCAACCATAGTTCGCTTTAAAAACTGATAGACTAGAGTGC		FALSE	1	1	1	1	8	1	1	1	7	66	k__Bacteria; p__Firmicutes; c__Erysipelotrichi; o__Erysipelotrichales; f__Erysipelotrichaceae
TACGTAGGTGGCAAGCGTTATCCGGAATTATTGGGCGTAAAGCGTGAGTAGGCGGTCTATTAAGTCTGAAGTTAAATCCAGTTGCTCAACAACTGTTCGCTTCGGATACTGGTAGGCTAGAGTGA		FALSE	1	1	1	1	1	1	1	1	6.5	30	k__Bacteria; p__Firmicutes; c__Erysipelotrichi; o__Erysipelotrichales; f__Erysipelotrichaceae; g__gut; s__metagenome
TACGTAGGTGGCAAGCGTTATCCGGAATTATTGGGCGTAAAGCGTGAGTAGGCGGTCTACTAAGTCTGAAGTTAAATCCAGTTGCTTAACAACTGTTCGCTTCGGATACTGATAGGCTAGAGTGA		FALSE	1	1	1	4	17	1	1	3	5.5	21	k__Bacteria; p__Firmicutes; c__Erysipelotrichi; o__Erysipelotrichales; f__Erysipelotrichaceae
TACGTAGGTGGCAAGCGTTATCCGGAATTATTGGGCGTAAAGCGTGAGCAGGCGGTCTGTTAAGTCCGAAGTTAAATGCAGTTGCTCAACAACTGTTCGCTTTGGATACTGGCAGGCTAGAGTGT		FALSE	1	1	1	1	1	1	1	1	5.5	58	k__Bacteria; p__Firmicutes; c__Erysipelotrichi; o__Erysipelotrichales; f__Erysipelotrichaceae
TACGTAGGTGGCAAGCGTTATCCGGAATTATTGGGCGTAAAGCGCGCGTAGGCGGTTTTTTAAGTCTGATGTGAAAGCCCACGGCTCAACCGTGGAGGGTCATTGGAAACTGGAAAACTTGAGTG		FALSE	1	3	4.5	6	25	3	8	10	15	26	k__Bacteria; p__Firmicutes; c__Bacilli; o__Bacillales; f__Staphylococcaceae; g__Staphylococcus
TACGTAGGTGGCAAGCGTTATCCGGAATTATTGGGCGTAAAGAGTGAGTAGGCGGTTAATTAAGTCTAAAGTCAAAGGCTGTGGCTCAACCATAGTTCGCTTTGGAAACTGATTAACTAGAGTGC		FALSE	1	1	1	1	42	1	1	1	1	12	k__Bacteria; p__Firmicutes; c__Erysipelotrichi; o__Erysipelotrichales; f__Erysipelotrichaceae; g__; s__
TACGTAGGTGGCAAGCGTTATCCGGAATTATTGGGCGTAAAGAGTGAGCAGGCGGTTTTCTAAGTCTGAAGTCAAATGCGGTGGCTCAACCATCGTTCGCTTTGGAAACTGGAAGACTAGAGTTC		FALSE	1	1	1	4.25	13	1	1	1	2.5	7	k__Bacteria; p__Firmicutes; c__Erysipelotrichi; o__Erysipelotrichales; f__Erysipelotrichaceae; g__; s__
TACGTAGGTGGCAAGCGTTATCCGGAATTATTGGGCGTAAAGAGTGAGCAGGCGGTTTGTCAAGTCTGAGGTTAAAGCGTGGAGCTTAACTCCATTATGCCTTGGAAACTAACAGACTAGAGTAC		FALSE	1	1	1	1	19	1	1	1	3	25	k__Bacteria
TACGTAGGTGGCAAGCGTTATCCGGAATTATTGGGCGTAAAGAGTGAGCAGGCGGTTTGTCAAGTCTGAGGTTAAAGCGTGGAGCTCAACTCCATTATGCCTTGGAAACTAACAGACTAGAGTAC		FALSE	1	1	5	12.5	56	1	1	5	7.5	19	k__Bacteria
TACGTAGGTGGCAAGCGTTATCCGGAATTATTGGGCGTAAAGAGTGAGCAGGCGGTTTGTCAAGTCTGAGGTTAAAGCGTGGAGCTCAACTCCATAAAGCCTTGGAAACTAACAGACTAGAGTAC		FALSE	1	1	1	1	12	1	1	2	9	40	k__Bacteria; p__Firmicutes; c__Erysipelotrichi; o__Erysipelotrichales; f__Erysipelotrichaceae; g__RFN20; s__
TACGTAGGTGGCAAGCGTTATCCGGAATTATTGGGCGTAAAGAGTGAGCAGGCGGTTTGTCAAGTCTGAGGTTAAAGCGTGGAGCTCAACTCCATAAAGCCTTGGAAACTAACAAACTAGAGTAC		FALSE	1	1	1	3.25	20	1	1	1	1	14	k__Bacteria; p__Firmicutes; c__Erysipelotrichi; o__Erysipelotrichales; f__Erysipelotrichaceae; g__RFN20; s__
TACGTAGGTGGCAAGCGTTATCCGGAATTATTGGGCGTAAAGAGTGAGCAGGCGGTTTGATAAGTTTGAAGTGAAAGCGTGGGGCTTAACCCCATACAGCTCCAAAAACTGTCAGGCTAGAGTGC		FALSE	1	1	1	1	36	1	1	1	1	76	k__Bacteria; p__Firmicutes; c__Erysipelotrichi; o__Erysipelotrichales; f__Erysipelotrichaceae; g__RFN20; s__
TACGTAGGTGGCAAGCGTTATCCGGAATTATTGGGCGTAAAGAGTGAGCAGGCGGTTGTTCAAGTCTGAGGTTAAAGCGTGGAGCTCAACTCCATAAAGCCTTGGAAACTAAACGACTAGAGTAC		FALSE	1	1	1	1	5	1	1	1	1	99	k__Bacteria; p__Firmicutes; c__Erysipelotrichi; o__Erysipelotrichales; f__Erysipelotrichaceae; g__RFN20; s__
TACGTAGGTGGCAAGCGTTATCCGGAATTATTGGGCGTAAAGAGTGAGCAGGCGGTTGGTTAAGTCTGGAGTTAAATGCAGTTGCTCAACGACTGTATGCTTTGGATACTGGCTAACTAGAGTGT		FALSE	1	1	1	5.75	20	1	1	1	3.5	48	k__Bacteria; p__Firmicutes; c__Erysipelotrichi; o__Erysipelotrichales; f__Erysipelotrichaceae
TACGTAGGTGGCAAGCGTTATCCGGAATTATTGGGCGTAAAGAGTGAGCAGGCGGTTGGTTAAGTCTGAAGTTAAATGCAGTTGCTCAACGACTGTATGCTTTGGATACTGGCCAGCTAGAGTGT		FALSE	1	1	1	5	12	1	1	1	1	11	k__Bacteria; p__Firmicutes; c__Erysipelotrichi; o__Erysipelotrichales; f__Erysipelotrichaceae
TACGTAGGTGGCAAGCGTTATCCGGAATTATTGGGCGTAAAGAGTGAGCAGGCGGTTGGTCAAGTCTGAGGTTAAAGCGTGGGGCTCAACCCCATAAAGCCTTGGAAACTAGCTGACTAGAGTAC		FALSE	1	1	1	1	1	1	3	17	42	420	k__Bacteria; p__Firmicutes; c__Erysipelotrichi; o__Erysipelotrichales; f__Erysipelotrichaceae; g__RFN20; s__
TACGTAGGTGGCAAGCGTTATCCGGAATTATTGGGCGTAAAGAGTGAGCAGGCGGTTGGTCAAGTCTGAGGTTAAAGCGTGGGGCTCAACCCCATAAAGCCTTGGAAACTAACTAACTAGAGTAC		FALSE	1	1	1	3	33	1	1	1	5.5	86	k__Bacteria; p__Firmicutes; c__Erysipelotrichi; o__Erysipelotrichales; f__Erysipelotrichaceae; g__RFN20; s__
TACGTAGGTGGCAAGCGTTATCCGGAATTATTGGGCGTAAAGAGTGAGCAGGCGGTTGGTCAAGTCTGAGGTTAAAGCGTGGAGCTCAACTCCATTATGCCTTGGAAACTAACTGACTAGAGTAC		FALSE	1	1	1.5	5.25	23	1	1	1	1	102	k__Bacteria; p__Firmicutes; c__Erysipelotrichi; o__Erysipelotrichales; f__Erysipelotrichaceae; g__RFN20; s__
TACGTAGGTGGCAAGCGTTATCCGGAATTATTGGGCGTAAAGAGTGAGCAGGCGGTTGGTCAAGTCTGAGGTTAAAGCGTGGAGCTCAACTCCATTATGCCTTGGAAACTAACCAACTAGAGTAC		FALSE	1	1	1	1	1	1	1	1	2	57	k__Bacteria; p__Firmicutes
TACGTAGGTGGCAAGCGTTATCCGGAATTATTGGGCGTAAAGAGTGAGCAGGCGGTTGGTCAAGTCTGAGGTTAAAGCGTGGAGCTCAACTCCATAAAGCCTTGGAAACTAATCAACTAGAGTAC		FALSE	1	107.5	237	368	1553	4	127	307	623	2746	k__Bacteria; p__Firmicutes; c__Erysipelotrichi; o__Erysipelotrichales; f__Erysipelotrichaceae; g__RFN20; s__
TACGTAGGTGGCAAGCGTTATCCGGAATTATTGGGCGTAAAGAGTGAGCAGGCGGTTGGTCAAGTCTGAGGTTAAAGCGTGGAGCTCAACTCCATAAAGCCTTGGAAACTAACCAACTAGAGTAC		FALSE	1	1	3.5	48.25	145	1	14	73	132.5	496	k__Bacteria; p__Firmicutes; c__Erysipelotrichi; o__Erysipelotrichales; f__Erysipelotrichaceae; g__RFN20; s__
TACGTAGGTGGCAAGCGTTATCCGGAATTATTGGGCGTAAAGAGTGAGCAGGCGGTTGGATAAGTTTGAAGTGAAAGCGTGGGGCTTAACCCCATACAGCTTCGAAAACTGTCCGACTAGAGTGC		FALSE	1	1	1	1	7	1	1	1	5	116	k__Bacteria; p__Firmicutes; c__Erysipelotrichi; o__Erysipelotrichales; f__Erysipelotrichaceae; g__RFN20; s__
TACGTAGGTGGCAAGCGTTATCCGGAATTATTGGGCGTAAAGAGTGAGCAGGCGGTTGGATAAGTCTGAGGTTAAAGCGTGGGGCTCAACCCCATTATGCCTTGGAAACTGTTCGACTAGAGTAC		FALSE	1	1	1	1	4	1	1	1	5	20	k__Bacteria; p__Firmicutes; c__Erysipelotrichi; o__Erysipelotrichales; f__Erysipelotrichaceae
TACGTAGGTGGCAAGCGTTATCCGGAATTATTGGGCGTAAAGAGTGAGCAGGCGGTTGATTAAGTCTGAGGTTAAATTGTGGGGCTCAACCCCATCTCGCCTTGGAAACTGATCGACTAGAGTAC		FALSE	1	1	1	1	12	1	1	1	1	12	k__Bacteria; p__Firmicutes; c__Erysipelotrichi; o__Erysipelotrichales; f__Erysipelotrichaceae; g__RFN20; s__
TACGTAGGTGGCAAGCGTTATCCGGAATTATTGGGCGTAAAGAGTGAGCAGGCGGTTGATTAAGTCTGAGGTTAAATTGTGGGGCTCAACCCCATATTGCCTTGGAAACTGATCGACTAGAGTAC		FALSE	1	1	1	4.25	12	1	1	1	3	1021	k__Bacteria; p__Firmicutes; c__Erysipelotrichi; o__Erysipelotrichales; f__Erysipelotrichaceae; g__RFN20; s__
TACGTAGGTGGCAAGCGTTATCCGGAATTATTGGGCGTAAAGAGTGAGCAGGCGGTTGATTAAGTCTGAGGTTAAAGCGTGGGGCTCAACCCCATTTCGCCTTGGAAACTGATCGACTAGAGTAC		FALSE	1	1	1	6.25	37	1	1	1	1	13	k__Bacteria; p__Firmicutes; c__Erysipelotrichi; o__Erysipelotrichales; f__Erysipelotrichaceae; g__RFN20; s__
TACGTAGGTGGCAAGCGTTATCCGGAATTATTGGGCGTAAAGAGTGAGCAGGCGGTTGATTAAGTCTGAGGTTAAAGCGTGGGGCTCAACCCCATTATGCCTTGGAAACTGATCGACTAGAGTAC		FALSE	1	1.75	6	16	72	1	30	41	66	589	k__Bacteria; p__Firmicutes; c__Erysipelotrichi; o__Erysipelotrichales; f__Erysipelotrichaceae; g__RFN20; s__
TACGTAGGTGGCAAGCGTTATCCGGAATTATTGGGCGTAAAGAGTGAGCAGGCGGTTGATTAAGTCTGAGGTTAAAGCGTGGGGCTCAACCCCATATCGCCTTGGAAACTGGTCGACTAGAGTAC		FALSE	1	10.25	26.5	45.75	129	1	2	13	40.5	323	k__Bacteria; p__Firmicutes; c__Erysipelotrichi; o__Erysipelotrichales; f__Erysipelotrichaceae; g__RFN20; s__
TACGTAGGTGGCAAGCGTTATCCGGAATTATTGGGCGTAAAGAGTGAGCAGGCGGTTGATTAAGTCTGAGGTTAAAGCGTGGGGCTCAACCCCATATCGCCTTGGAAACTGATCGACTAGAGTAC		FALSE	1	1.75	8.5	41.25	55	1	1	3	13.5	55	k__Bacteria; p__Firmicutes; c__Erysipelotrichi; o__Erysipelotrichales; f__Erysipelotrichaceae; g__RFN20; s__
TACGTAGGTGGCAAGCGTTATCCGGAATTATTGGGCGTAAAGAGTGAGCAGGCGGTTGATTAAGTCTGAGGTTAAAGCGTGGGGCTCAACCCCATACAGCCTTGGAAACTGATCGACTAGAGTAC		FALSE	1	1	9	21.25	120	1	1	12	53.5	1197	k__Bacteria; p__Firmicutes; c__Erysipelotrichi; o__Erysipelotrichales; f__Erysipelotrichaceae; g__RFN20; s__
TACGTAGGTGGCAAGCGTTATCCGGAATTATTGGGCGTAAAGAGTGAGCAGGCGGTTGATTAAGTCTGAGGTTAAAGCGTGGGGCTCAACCCCATAAAGCCTTGGAAACTGATCGACTAGAGTAC		FALSE	1	1	1	2.5	23	1	1	3	26.5	736	k__Bacteria; p__Firmicutes; c__Erysipelotrichi; o__Erysipelotrichales; f__Erysipelotrichaceae; g__RFN20; s__
TACGTAGGTGGCAAGCGTTATCCGGAATTATTGGGCGTAAAGAGTGAGCAGGCGGTTGATTAAGTCTGAGGTTAAAGCGTGGAGCTTAACTCCATTTCGCCTTGGAAACTGATCGACTAGAGTAC		FALSE	1	1	1	4.5	15	1	1	1	1	110	k__Bacteria; p__Firmicutes; c__Erysipelotrichi; o__Erysipelotrichales; f__Erysipelotrichaceae; g__RFN20; s__
TACGTAGGTGGCAAGCGTTATCCGGAATTATTGGGCGTAAAGAGTGAGCAGGCGGTTGATTAAGTCTGAGGTTAAAGCGTGGAGCTCAACTCCATAAAGCCTTGGAAACTGATCGACTAGAGTAC		FALSE	1	1	3	20.75	76	1	1	1	10.5	191	k__Bacteria; p__Firmicutes; c__Erysipelotrichi; o__Erysipelotrichales; f__Erysipelotrichaceae; g__RFN20; s__
TACGTAGGTGGCAAGCGTTATCCGGAATTATTGGGCGTAAAGAGTGAGCAGGCGGTTCGGTAAGTTTGAAGTGAAAGCGTGGGGCTTAACCCCATACAGCTTCGAAAACTGCCGATCTAGAGTGC		FALSE	1	1	1	1	2	1	1	1	3.5	64	k__Bacteria; p__Firmicutes; c__Erysipelotrichi; o__Erysipelotrichales; f__Erysipelotrichaceae; g__RFN20; s__
TACGTAGGTGGCAAGCGTTATCCGGAATTATTGGGCGTAAAGAGTGAGCAGGCGGTTCGGTAAGTTTGAAGTCAAAGCGTGGGGCTTAACCCCATTAAGCTTCGAAAACTGCCGGACTAGAGTGT		FALSE	1	1	1	2	4	1	1	1	1.5	284	k__Bacteria; p__Firmicutes; c__Erysipelotrichi; o__Erysipelotrichales; f__Erysipelotrichaceae; g__RFN20; s__
TACGTAGGTGGCAAGCGTTATCCGGAATTATTGGGCGTAAAGAGTGAGCAGGCGGTTCGATAAGTTTGAAGTGAAAGCGTGGGGCTTAACCCCATACAGCTTCGAAAACTGTCGGACTAGAGTGC		FALSE	1	1	1	1	4	1	1	1	1.5	34	k__Bacteria; p__Firmicutes; c__Erysipelotrichi; o__Erysipelotrichales; f__Erysipelotrichaceae; g__RFN20; s__
TACGTAGGTGGCAAGCGTTATCCGGAATTATTGGGCGTAAAGAGTGAGCAGGCGGTTATTTAAGTCTGAGGTTAAAGCGTGGGGCTCAACCCCATAAAGCCTTGGAAACTGAATGGCTAGAGTAC		FALSE	1	1	1	1	1	1	1	1	5.5	19	k__Bacteria; p__Firmicutes; c__Erysipelotrichi; o__Erysipelotrichales; f__Erysipelotrichaceae; g__RFN20; s__
TACGTAGGTGGCAAGCGTTATCCGGAATTATTGGGCGTAAAGAGTGAGCAGGCGGTTAGTTAAGTCTGAAGTTTAATGCAGTTGCTCAACGACTGTATGCTTTGGATACTGGCTAGCTAGAGTGT		FALSE	1	1	1	1	1	1	1	6	11.5	82	k__Bacteria; p__Firmicutes; c__Erysipelotrichi; o__Erysipelotrichales; f__Erysipelotrichaceae
TACGTAGGTGGCAAGCGTTATCCGGAATTATTGGGCGTAAAGAGTGAGCAGGCGGTTAGTCAAGTCTGAGGTTAAAGCGTGGGGCTCAACCCCATAAAGCCTTGGAAACTAGCTAACTAGAGTAC		FALSE	1	1	1	1	2	1	1	3	10	74	k__Bacteria; p__Firmicutes; c__Erysipelotrichi; o__Erysipelotrichales; f__Erysipelotrichaceae; g__RFN20; s__
TACGTAGGTGGCAAGCGTTATCCGGAATTATTGGGCGTAAAGAGTGAGCAGGCGGTTAATTAAGTCTGTGGTTAAAGCGTGGAGCTCAACTCCATTCTGCCATGGAAACTGATTGACTAGAGTAC		FALSE	1	1	1	1	17	1	1	4	9.5	28	k__Bacteria
TACGTAGGTGGCAAGCGTTATCCGGAATTATTGGGCGTAAAGAGTGAGCAGGCGGTTAATTAAGTCTGAGGTTAAAGCGTGGGGCTCAACCCCATTATGCCTTGGAAACTGATTGACTAGAGTAC		FALSE	1	1	3	14.25	71	1	1	8	33	243	k__Bacteria; p__Firmicutes; c__Erysipelotrichi; o__Erysipelotrichales; f__Erysipelotrichaceae; g__RFN20; s__
TACGTAGGTGGCAAGCGTTATCCGGAATTATTGGGCGTAAAGAGTGAGCAGGCGGTCTGTTAAGTCTGAAGTTAAATGCAGTTGCTCAACAACTGTTCGCTTTGGATACTGGCAGGCTAGAGTGT		FALSE	1	1	2.5	6	12	1	1	1	1	53	k__Bacteria; p__Firmicutes; c__Erysipelotrichi; o__Erysipelotrichales; f__Erysipelotrichaceae; g__gut; s__metagenome
TACGTAGGTGGCAAGCGTTATCCGGAATTATTGGGCGTAAAGAGTGAGCAGGCGGTCTGTTAAGTCTGAAGTCAAATGCAGTTGCTCAACAACTGTTCGCTTTGGATACTGGCAGGCTAGAGTGT		FALSE	1	1	1.5	7	28	1	1	1	1	1	k__Bacteria; p__Firmicutes; c__Erysipelotrichi; o__Erysipelotrichales; f__Erysipelotrichaceae
TACGTAGGTGGCAAGCGTTATCCGGAATTATTGGGCGTAAAGAGTGAGCAGGCGGTCTATTAAGTCTGAAGTTAAATGCAGTTGCTCAACAACTGTTCGCTTTGGATACTGATAGGCTAGAGTGA		FALSE	1	1	1	1	1	1	1	1	4	51	k__Bacteria; p__Firmicutes; c__Erysipelotrichi; o__Erysipelotrichales; f__Erysipelotrichaceae
TACGTAGGTGGCAAGCGTTATCCGGAATTATTGGGCGTAAAGAGTGAGCAGGCGGTCAGTCAAGTCTGAGGTCAAAGCGTGGGGCTTAACCCCATTTCGCCTTGGAAACTAGCTGACTAGAGTAC		FALSE	1	1	1	1	6	1	1	1	4.5	17	k__Bacteria; p__Firmicutes; c__Erysipelotrichi; o__Erysipelotrichales; f__Erysipelotrichaceae; g__RFN20; s__
TACGTAGGTGGCAAGCGTTATCCGGAATTATTGGGCGTAAAGAGTGAGCAGGCGGTATGATAAGTTTGAAGTGAAAGCGTTGGGCTTAACCCAATACAGCTTCGAAAACTGTCAAACTAGAGTGC		FALSE	1	1	3	8.25	64	1	1	1	1.5	47	k__Bacteria; p__Firmicutes; c__Erysipelotrichi; o__Erysipelotrichales; f__Erysipelotrichaceae; g__RFN20; s__
TACGTAGGTGGCAAGCGTTATCCGGAATTATTGGGCGTAAAGAGTGAGCAGGCGGTAGTTTAAGTCTGAGGTTAAAGCGTGGAGCTCAACTCCATAAAGCCTTGGAAACTGAACAACTAGAGTAC		FALSE	1	1	1	1	4	1	1	1	1	121	k__Bacteria; p__Firmicutes; c__Erysipelotrichi; o__Erysipelotrichales; f__Erysipelotrichaceae; g__RFN20; s__
TACGTAGGTGGCAAGCGTTATCCGGAATTATTGGGCGTAAAGAGTGAGCAGGCGGTACGGTAAGTTTGAAGTGAAAGCGTGGGGCTTAACCCCATACAGCTTCGAAAACTGCCGGACTAGAGTAC		FALSE	1	1	1	1	2	1	1	1	1	27	k__Bacteria; p__Firmicutes; c__Erysipelotrichi; o__Erysipelotrichales; f__Erysipelotrichaceae; g__RFN20; s__
TACGTAGGTGGCAAGCGTTATCCGGAATTATTGGGCGTAAAGAGTGAGCAGGCGGTACGATAAGTTTGAAGTGAAAGCGTTGGGCTTAACCCAATACAGCTTCGAAAACTGTCGAACTAGAGTGC		FALSE	1	9.75	15.5	20.5	100	1	10	24	44	89	k__Bacteria; p__Firmicutes; c__Erysipelotrichi; o__Erysipelotrichales; f__Erysipelotrichaceae
TACGTAGGTGGCAAGCGTTATCCGGAATTATTGGGCGTAAAGAGTGAGCAGGCGGCTGTTTAAGTCTGAGGTTAAAGCGTGGGGCTCAACCCCATAAAGCCTTGGAAACTGAACGGCTAGAGTAC		FALSE	1	1	4	11.75	55	1	1	10	21.5	68	k__Bacteria; p__Firmicutes; c__Erysipelotrichi; o__Erysipelotrichales; f__Erysipelotrichaceae; g__RFN20; s__
TACGTAGGTGGCAAGCGTTATCCGGAATTATTGGGCGTAAAGAGTGAGCAGGCGGCTGATTAAGTCTGAGGTTAAAGCGTGGGGCTCAACCCCATTTCGCCTTGGAAACTGATCGGCTAGAGTAC		FALSE	1	1	1	8	228	1	1	7	18	85	k__Bacteria; p__Firmicutes; c__Erysipelotrichi; o__Erysipelotrichales; f__Erysipelotrichaceae; g__RFN20; s__
TACGTAGGTGGCAAGCGTTATCCGGAATTATTGGGCGTAAAGAGTGAGCAGGCGGCTGATTAAGTCTGAGGTCAAAGCGTGGGGCTCAACCCCATATAGCCTTGGAAACTGATCGGCTAGAGTAC		FALSE	1	1	1	6	59	1	1	1	2.5	289	k__Bacteria; p__Firmicutes; c__Erysipelotrichi; o__Erysipelotrichales; f__Erysipelotrichaceae; g__RFN20; s__
TACGTAGGTGGCAAGCGTTATCCGGAATTATTGGGCGTAAAGAGTGAGCAGGCGGCTGATTAAGTCTGAAGTGAAAGCGTGGGGCTCAACCCCATACAGCTTTGGAAACTGGTCGGCTAGAGTAC		FALSE	1	1	1	6.25	34	1	1	1	9	183	k__Bacteria; p__Firmicutes; c__Erysipelotrichi; o__Erysipelotrichales; f__Erysipelotrichaceae; g__RFN20; s__
TACGTAGGTGGCAAGCGTTATCCGGAATTATTGGGCGTAAAGAGTGAGCAGGCGGCTAATCAAGTCTGAGGTCAAAGCGTGGGGCTCAACCCCATATCGCCTTGGAAACTAATTGGCTAGAGTAC		FALSE	1	1	1	1	13	1	1	1	3	9	k__Bacteria; p__Firmicutes; c__Erysipelotrichi; o__Erysipelotrichales; f__Erysipelotrichaceae; g__RFN20; s__
TACGTAGGTGGCAAGCGTTATCCGGAATTATTGGGCGTAAAGAGTGAGCAGGCGGCATTTTAAGTCTGTGGTTAAAGCGTGGAGCTCAACTCCATAAAGCCATGGAAACTGAAAAGCTAGAGTAC		FALSE	1	1	1	1	6	1	1	4	6.5	17	k__Bacteria; p__Firmicutes; c__Erysipelotrichi; o__Erysipelotrichales; f__Erysipelotrichaceae
TACGTAGGTGGCAAGCGTTATCCGGAATTATTGGGCGTAAAGAGTGAGCAGGCGGCATGGTAAGTTTGGAGTGAAAGCGTGGGGCTTAACCCCATACAGCTTCGAAAACTGCCAGGCTAGAGTAC		FALSE	1	1	1	1.25	65	1	1	1	1	24	k__Bacteria; p__Firmicutes; c__Erysipelotrichi; o__Erysipelotrichales; f__Erysipelotrichaceae; g__RFN20; s__
TACGTAGGTGGCAAGCGTTATCCGGAATTATTGGGCGTAAAGAGTGAGCAGGCGGCATGGTAAGTTTGGAGTGAAAGCGTGGGGCTCAACCCCATACAGCTTCGAAAACTGCCAGGCTAGAGTAC		FALSE	1	1	1	1	6	1	1	3	18.5	66	k__Bacteria; p__Firmicutes; c__Erysipelotrichi; o__Erysipelotrichales; f__Erysipelotrichaceae; g__RFN20; s__
TACGTAGGTGGCAAGCGTTATCCGGAATTATTGGGCGTAAAGAGTGAGCAGGCGGCATGGTAAGTTTGGAGTGAAAGCGTAGGGCTTAACCCTATACAGCTTCGAAAACTGCCAGGCTAGAGTAC		FALSE	1	1	32.5	59	146	1	1	8	35	194	k__Bacteria; p__Firmicutes; c__Erysipelotrichi; o__Erysipelotrichales; f__Erysipelotrichaceae; g__RFN20; s__
TACGTAGGTGGCAAGCGTTATCCGGAATTATTGGGCGTAAAGAGTGAGCAGGCGGCATGGTAAGTTTGAAGTGAAAGCGTGGGGCTTAACCCCATACAGCTTCGAAAACTGCCAGGCTAGAGTGT		FALSE	1	26.25	70.5	142.75	3745	1	12.5	41	96.5	1682	k__Bacteria; p__Firmicutes; c__Erysipelotrichi; o__Erysipelotrichales; f__Erysipelotrichaceae; g__RFN20; s__
TACGTAGGTGGCAAGCGTTATCCGGAATTATTGGGCGTAAAGAGTGAGCAGGCGGCATGGTAAGTTTGAAGTGAAAGCGTGGGGCTTAACCCCATACAGCTTCGAAAACTGCCAGGCTAGAGTGC		FALSE	1	29.25	99.5	200.75	1427	1	22	56	152.5	1134	k__Bacteria; p__Firmicutes; c__Erysipelotrichi; o__Erysipelotrichales; f__Erysipelotrichaceae; g__RFN20; s__
TACGTAGGTGGCAAGCGTTATCCGGAATTATTGGGCGTAAAGAGTGAGCAGGCGGCATGGTAAGTTTGAAGTGAAAGCGTGGGGCTTAACCCCATACAGCTTCGAAAACTGCCAGGCTAGAGTAC		FALSE	1	28.75	83	160.75	1939	30	101.5	164	310.5	2146	k__Bacteria; p__Firmicutes; c__Erysipelotrichi; o__Erysipelotrichales; f__Erysipelotrichaceae; g__RFN20; s__
TACGTAGGTGGCAAGCGTTATCCGGAATTATTGGGCGTAAAGAGTGAGCAGGCGGCATGGTAAGTTTGAAGTGAAAGCGTGGGGCTTAACCCCATACAGCTTCGAAAACTGCCAAGCTAGAGTGC		FALSE	1	45.5	80.5	183	2320	4	38	124	184	1519	k__Bacteria; p__Firmicutes; c__Erysipelotrichi; o__Erysipelotrichales; f__Erysipelotrichaceae; g__RFN20; s__
TACGTAGGTGGCAAGCGTTATCCGGAATTATTGGGCGTAAAGAGTGAGCAGGCGGCATGGTAAGTTTGAAGTGAAAGAATGGGGCTCAACCCCATACAGCTTCGAAAACTGCCAAGCTAGAGTGC		FALSE	1	1	1	1	2	1	1	1	4	19	k__Bacteria; p__Firmicutes; c__Erysipelotrichi; o__Erysipelotrichales; f__Erysipelotrichaceae; g__RFN20; s__
TACGTAGGTGGCAAGCGTTATCCGGAATTATTGGGCGTAAAGAGTGAGCAGGCGGCATGATAAGTTTGGAGTGAAAGCGTGGGGCTTAACCCCATACAGCTTTGAAAACTGTCAAGCTAGAGTAT		FALSE	1	1	1	1	1	1	1	1	6	42	k__Bacteria; p__Firmicutes; c__Erysipelotrichi; o__Erysipelotrichales; f__Erysipelotrichaceae; g__RFN20; s__
TACGTAGGTGGCAAGCGTTATCCGGAATTATTGGGCGTAAAGAGTGAGCAGGCGGCATGATAAGTTTGAAGTGAAAGCGTGGGGCTTAACCCCATACAGCTTTGAAAACTGTCAAGCTAGAGTAT		FALSE	1	1	1	1	1	1	1	4	13.5	82	k__Bacteria; p__Firmicutes; c__Erysipelotrichi; o__Erysipelotrichales; f__Erysipelotrichaceae; g__RFN20; s__
TACGTAGGTGGCAAGCGTTATCCGGAATTATTGGGCGTAAAGAGTGAGCAGGCGGCATGATAAGTTTGAAGTGAAAGCGTGGGGCTTAACCCCATACAGCTTCGAAAACTGTCAGGCTAGAGTAC		FALSE	1	1	1	1	1	1	1	1	1	41	k__Bacteria; p__Firmicutes; c__Erysipelotrichi; o__Erysipelotrichales; f__Erysipelotrichaceae; g__RFN20; s__
TACGTAGGTGGCAAGCGTTATCCGGAATTATTGGGCGTAAAGAGTGAGCAGGCGGCATGATAAGTTTGAAGTGAAAGCGTGGGGCTTAACCCCATACAGCTTCGAAAACTGTCAAGCTAGAGTGC		FALSE	1	1	1	1	85	1	1	1	1	17	k__Bacteria; p__Firmicutes; c__Erysipelotrichi; o__Erysipelotrichales; f__Erysipelotrichaceae; g__RFN20; s__
TACGTAGGTGGCAAGCGTTATCCGGAATTATTGGGCGTAAAGAGTGAGCAGGCGGCATGATAAGTTTGAAGTGAAAGCGTGGGGCTTAACCCCATACAGCTTCGAAAACTGTCAAGCTAGAGTAC		FALSE	1	1	1	15.75	194	1	1	1	1	433	k__Bacteria; p__Firmicutes; c__Erysipelotrichi; o__Erysipelotrichales; f__Erysipelotrichaceae; g__RFN20; s__
TACGTAGGTGGCAAGCGTTATCCGGAATTATTGGGCGTAAAGAGTGAGCAGGCGGCATGATAAGTTTGAAGTGAAAGCGTGGGGCTTAACCCCATACAGCTCCAAAAACTGTCAAGCTAGAGTGC		FALSE	1	1	1	1	32	1	1	6	19	95	k__Bacteria; p__Firmicutes; c__Erysipelotrichi; o__Erysipelotrichales; f__Erysipelotrichaceae; g__RFN20; s__
TACGTAGGTGGCAAGCGTTATCCGGAATTATTGGGCGTAAAGAGTGAGCAGGCGGCATGATAAGTTTGAAGTGAAAGCGTGGGGCTTAACCCCATACAGCTCCAAAAACTGTCAAGCTAGAGTAC		FALSE	1	1	1	1	5	1	1	1	5.5	44	k__Bacteria; p__Firmicutes; c__Erysipelotrichi; o__Erysipelotrichales; f__Erysipelotrichaceae; g__RFN20; s__
TACGTAGGTGGCAAGCGTTATCCGGAATTATTGGGCGTAAAGAGTGAGCAGGCGGCATGATAAGTTTGAAGTGAAAGAATGGGGCTCAACCCCATACAGCTTCGAAAACTGTCAAGCTAGAGTGC		FALSE	1	1	1	1	12	1	1	1	1	25	k__Bacteria; p__Firmicutes; c__Erysipelotrichi; o__Erysipelotrichales; f__Erysipelotrichaceae; g__RFN20; s__
TACGTAGGTGGCAAGCGTTATCCGGAATTATTGGGCGTAAAGAGTGAGCAGGCGGCATGATAAGTTTGAAGTCAAATTGTGGGGCTCAACCCCATTTCGCTTTGAAAACTGTCAAGCTAGAGTGC		FALSE	1	1	5.5	7	37	1	6	11	18	47	k__Bacteria; p__Firmicutes; c__Erysipelotrichi; o__Erysipelotrichales; f__Erysipelotrichaceae; g__RFN20; s__
TACGTAGGTGGCAAGCGTTATCCGGAATTATTGGGCGTAAAGAGTGAGCAGGCGGCATGACAAGTCTGGAGTGAAAGCGTGGGGCTCAACCCCATACAGCTTTAGAAACTATCAAGCTAGAGTAC		FALSE	1	1	2	5.25	14	1	1	1	5	85	k__Bacteria; p__Firmicutes; c__Erysipelotrichi; o__Erysipelotrichales; f__Erysipelotrichaceae; g__RFN20; s__
TACGTAGGTGGCAAGCGTTATCCGGAATTATTGGGCGTAAAGAGTGAGCAGGCGGCATGACAAGTCTGGAGTGAAAGCGTGAGGCTTAACCTCATACAGCTTTAGAAACTATCAAGCTAGAGTAC		FALSE	1	1	1	1	1	1	1	1	9.5	59	k__Bacteria; p__Firmicutes; c__Erysipelotrichi; o__Erysipelotrichales; f__Erysipelotrichaceae; g__RFN20; s__
TACGTAGGTGGCAAGCGTTATCCGGAATTATTGGGCGTAAAGAGTGAGCAGGCGGCATGACAAGTCTGAAGTGAAAGCGTGGGGCTCAACCCCATACAGCTTTGGAAACTATCAAGCTAGAGTAC		FALSE	1	1	3	17.5	182	1	1	4	13	230	k__Bacteria; p__Firmicutes; c__Erysipelotrichi; o__Erysipelotrichales; f__Erysipelotrichaceae; g__RFN20; s__
TACGTAGGTGGCAAGCGTTATCCGGAATTATTGGGCGTAAAGAGTGAGCAGGCGGCATGACAAGTCTGAAGTGAAAGCGTGAGGCTCAACCTCATACAGCTTTAGAAACTATCAAGCTAGAGTAC		FALSE	1	1	2.5	8.25	61	1	1	1	1	12	k__Bacteria; p__Firmicutes; c__Erysipelotrichi; o__Erysipelotrichales; f__Erysipelotrichaceae; g__RFN20; s__
TACGTAGGTGGCAAGCGTTATCCGGAATTATTGGGCGTAAAGAGTGAGCAGGCGGCATGACAAGTCTGAAGTGAAAGCGTAAGGCTCAACCTTATACAGCTTTAGAAACTATCAAGCTAGAGTAC		FALSE	1	8.75	27	38.5	176	1	5	15	30	71	k__Bacteria; p__Firmicutes; c__Erysipelotrichi; o__Erysipelotrichales; f__Erysipelotrichaceae; g__RFN20; s__
TACGTAGGTGGCAAGCGTTATCCGGAATTATTGGGCGTAAAGAGTGAGCAGGCGGCAGTTTAAGTTTGGGGTCAAATTAAGGGGCTCAACCCCTTCTCGCCCTGAAAACTGAACAGCTAGAGTAC		FALSE	1	1	1	1	16	1	1	1	4.5	37	k__Bacteria; p__Firmicutes; c__Erysipelotrichi; o__Erysipelotrichales; f__Erysipelotrichaceae; g__RFN20; s__
TACGTAGGTGGCAAGCGTTATCCGGAATTATTGGGCGTAAAGAGTGAGCAGGCGGCAGTTTAAGTCTGTGGTTAAAGCGTGGGGCTCAACCCCATAAAGCCATGGAAACTGAACAGCTAGAGTAC		FALSE	1	1	8	13.5	45	1	1	1	5	123	k__Bacteria; p__Firmicutes; c__Erysipelotrichi; o__Erysipelotrichales; f__Erysipelotrichaceae; g__RFN20; s__
TACGTAGGTGGCAAGCGTTATCCGGAATTATTGGGCGTAAAGAGTGAGCAGGCGGCAGTTTAAGTCTGGAGTTAAATCGAGGGGCTCAACCCCTTTTCGCTCTGGAAACTGAACAGCTAGAGTAC		FALSE	1	4.75	7	19.25	65	1	12.5	28	87.5	198	k__Bacteria; p__Firmicutes; c__Erysipelotrichi; o__Erysipelotrichales; f__Erysipelotrichaceae; g__RFN20; s__
TACGTAGGTGGCAAGCGTTATCCGGAATTATTGGGCGTAAAGAGTGAGCAGGCGGCAGTTTAAGTCTGAGGTTAAATCGTGGAGCTCAACTCCATCATGCCTTGGAAACTGAACAGCTAGAGTAC		FALSE	1	1	1	1	8	1	1	3	9.5	72	k__Bacteria; p__Firmicutes; c__Erysipelotrichi; o__Erysipelotrichales; f__Erysipelotrichaceae; g__RFN20; s__
TACGTAGGTGGCAAGCGTTATCCGGAATTATTGGGCGTAAAGAGTGAGCAGGCGGCAGTTTAAGTCTGAGGTTAAAGCGTGGGGCTCAACCCCATAAAGCCTTGGAAACTGAACAGCTAGAGTAC		FALSE	1	29.75	59.5	89.5	255	5	25	49	70	300	k__Bacteria; p__Firmicutes; c__Erysipelotrichi; o__Erysipelotrichales; f__Erysipelotrichaceae; g__RFN20; s__
TACGTAGGTGGCAAGCGTTATCCGGAATTATTGGGCGTAAAGAGTGAGCAGGCGGCAGTTTAAGTCTGAGGTTAAAGCGTGAAGCTCAACTTCATAAAGCCTTGGAAACTGAATAGCTAGAGTAC		FALSE	1	1	1	1	1	1	1	1	2.5	233	k__Bacteria; p__Firmicutes; c__Erysipelotrichi; o__Erysipelotrichales; f__Erysipelotrichaceae; g__RFN20; s__
TACGTAGGTGGCAAGCGTTATCCGGAATTATTGGGCGTAAAGAGTGAGCAGGCGGCAGTTTAAGTCTGAGGTTAAAGCGTGAAGCTCAACTTCATAAAGCCTTGGAAACTGAACAGCTAGAGTAC		FALSE	1	1	1	1	1	1	1	1	1.5	70	k__Bacteria; p__Firmicutes; c__Erysipelotrichi; o__Erysipelotrichales; f__Erysipelotrichaceae; g__RFN20; s__
TACGTAGGTGGCAAGCGTTATCCGGAATTATTGGGCGTAAAGAGTGAGCAGGCGGCAGTTTAAGTCTGAGGTCAAATCGTGGGGCTCAACCCCATCTCGCCTTGGAAACTGAACAGCTAGAGTAC		FALSE	1	1	6.5	14	42	1	1	6	15.5	78	k__Bacteria; p__Firmicutes; c__Erysipelotrichi; o__Erysipelotrichales; f__Erysipelotrichaceae; g__RFN20; s__
TACGTAGGTGGCAAGCGTTATCCGGAATTATTGGGCGTAAAGAGTGAGCAGGCGGCAGTTTAAGTCTGAGGTCAAAGCGTGGGGCTCAACCCCATATCGCCTTGGAAACTGAACAGCTAGAGTGC		FALSE	1	1	1	5.25	36	1	1	1	1	25	k__Bacteria; p__Firmicutes; c__Erysipelotrichi; o__Erysipelotrichales; f__Erysipelotrichaceae; g__RFN20; s__
TACGTAGGTGGCAAGCGTTATCCGGAATTATTGGGCGTAAAGAGTGAGCAGGCGGCAGTTTAAGTCTGAGGTCAAAGCGTGGGGCTCAACCCCATATCGCCTTGGAAACTGAACAGCTAGAGTAC		FALSE	1	1	1	3	16	1	1	2	4.5	42	k__Bacteria; p__Firmicutes; c__Erysipelotrichi; o__Erysipelotrichales; f__Erysipelotrichaceae; g__RFN20; s__
TACGTAGGTGGCAAGCGTTATCCGGAATTATTGGGCGTAAAGAGTGAGCAGGCGGCAGTTTAAGTCTGAAGTGAAAGCGAGAGGCTCAACCTCTTACAGCTTTAGAAACTGAACAGCTAGAGTGC		FALSE	1	1	1	1	1	1	1	1	4.5	17	k__Bacteria; p__Firmicutes; c__Erysipelotrichi; o__Erysipelotrichales; f__Erysipelotrichaceae; g__RFN20; s__
TACGTAGGTGGCAAGCGTTATCCGGAATTATTGGGCGTAAAGAGTGAGCAGGCGGCAGATTAAGTCTGAGGTTAAATCGTGGGGCTCAACCCCATCTCGCCTTGGAAACTGATCAGCTAGAGTAC		FALSE	1	1	1	1	3	1	1	1	1	19	k__Bacteria; p__Firmicutes; c__Erysipelotrichi; o__Erysipelotrichales; f__Erysipelotrichaceae; g__RFN20; s__
TACGTAGGTGGCAAGCGTTATCCGGAATTATTGGGCGTAAAGAGTGAGCAGGCGGCAGATTAAGTCTGAGGTCAAATCGTGGGGCTCAACCCCATCTCGCCTTGGAAACTGATCAGCTAGAGTAC		FALSE	1	1	1	1.25	6	1	1	5	13	113	k__Bacteria; p__Firmicutes; c__Erysipelotrichi; o__Erysipelotrichales; f__Erysipelotrichaceae; g__RFN20; s__
TACGTAGGTGGCAAGCGTTATCCGGAATTATTGGGCGTAAAGAGTGAGCAGGCGGCAGAGCAAGTTTGAAGTGAAAGCGTGGGGCTTAACCCCATACAGCTTCGAAAACTGTTCAGCTAGAGTAT		FALSE	1	1	1	1	5	1	1	1	1	22	k__Bacteria; p__Firmicutes; c__Erysipelotrichi; o__Erysipelotrichales; f__Erysipelotrichaceae; g__RFN20; s__
TACGTAGGTGGCAAGCGTTATCCGGAATTATTGGGCGTAAAGAGTGAGCAGGCGGCAGAGCAAGTTTGAAGTCAAATCGTGGGGCTTAACCCCATACAGCTTCGAAAACTGTTCAGCTAGAGTAC		FALSE	1	1	1	1	6	1	1	1	1	8	k__Bacteria; p__Firmicutes; c__Erysipelotrichi; o__Erysipelotrichales; f__Erysipelotrichaceae; g__RFN20; s__
TACGTAGGTGGCAAGCGTTATCCGGAATTATTGGGCGTAAAGAGTGAGCAGGCGGCAGAATAAGTTTGAAGTGAAAGCGTGGGGCTTAACCCCATACAGCTCCAAAAACTGTTCAGCTAGAGTGC		FALSE	1	1	1	1	5	1	1	2	10	38	k__Bacteria; p__Firmicutes; c__Erysipelotrichi; o__Erysipelotrichales; f__Erysipelotrichaceae; g__RFN20; s__
TACGTAGGTGGCAAGCGTTATCCGGAATTATTGGGCGTAAAGAGTGAGCAGGCGGCAGAATAAGTTTGAAGTGAAAGCGTGGGGCTCAACCCCATACAGCTCCAAAAACTGTTCAGCTAGAGTGC		FALSE	1	1	1	6	18	1	1	1	1	4	k__Bacteria; p__Firmicutes; c__Erysipelotrichi; o__Erysipelotrichales; f__Erysipelotrichaceae; g__RFN20; s__
TACGTAGGTGGCAAGCGTTATCCGGAATTATTGGGCGTAAAGAGTGAGCAGGCGGCAAGACAAGTCTGGAGTGAAAGCGTGAAGCTCAACTTCATACAGCTTTAGAAACTATCTAGCTAGAGTAC		FALSE	1	1	1	5.5	62	1	1	1	1	14	k__Bacteria; p__Firmicutes; c__Erysipelotrichi; o__Erysipelotrichales; f__Erysipelotrichaceae
TACGTAGGTGGCAAGCGTTATCCGGAATTATTGGGCGTAAAGAGGGAGCAGGTGGTCTGTTAAGTCTGAAGTTAAATGCTGAAGCTCAACTTCAGTTCGCTTTGGATACTGGCAGGCTAGAGTGA		FALSE	1	1	1	1	13	1	1	1	1	25	k__Bacteria; p__Firmicutes; c__Erysipelotrichi; o__Erysipelotrichales; f__Erysipelotrichaceae
TACGTAGGTGGCAAGCGTTATCCGGAATTATTGGGCGTAAAGAGGGAGCAGGTGGTCTGTTAAGTCTGAAGTTAAATGCAGTTGCTCAACAACTGTTCGCTTTGGATACTGGCAGGCTAGAGTGA		FALSE	1	1	1	3	11	1	1	1	1	6	k__Bacteria; p__Firmicutes; c__Erysipelotrichi; o__Erysipelotrichales; f__Erysipelotrichaceae
TACGTAGGTGGCAAGCGTTATCCGGAATTATTGGGCGTAAAGAGGGAGCAGGCGGTCTGTTAAGTCTGAAGTTAAATGCAGTGGCTCAACCACTGTTCGCTTTGGATACTGGCAGGCTAGAGTGA		FALSE	1	1	1	3	5	1	1	1	1	8	k__Bacteria; p__Firmicutes; c__Erysipelotrichi; o__Erysipelotrichales; f__Erysipelotrichaceae
TACGTAGGTGGCAAGCGTTATCCGGAATTATTGGGCGTAAAGAGGGAGCAGGCGGTCTATTAAGTCTGAAGTTAAATGCAGTTGCTCAACAACTGTTCGCTTTGGATACTGGTAGGCTAGAGTGA		FALSE	1	1	1	5.5	18	1	1	1	1	27	k__Bacteria; p__Firmicutes; c__Erysipelotrichi; o__Erysipelotrichales; f__Erysipelotrichaceae
TACGTAGGTGGCAAGCGTTATCCGGAATTATTGGGCGTAAAGAGGGAGCAGGCGGCTAGTTAAGTAAGAAGTGAAAGCGTAAGGCTCAACCTTATACAGCTTCTTAAACTGATTAGCTAGAGTAC		FALSE	1	1	1	1.25	6	1	1	1	1	18	k__Bacteria
TACGTAGGTGGCAAGCGTTATCCGGAATTATTGGGCGTAAAGAGGGAGCAGGCGGCAGCAAAGGTCCGAGGTAAAAGCCTGAAGCTCAACTTCAGCGAGCCTTGGAAACCGAGCAGCTAGAGGCC		FALSE	1	1	2	6.75	20	1	5	8	17.5	70	k__Bacteria; p__Firmicutes; c__Erysipelotrichi; o__Erysipelotrichales; f__Erysipelotrichaceae; g__; s__
TACGTAGGTGGCAAGCGTTATCCGGAATTATTGGGCGTAAAGAGGGAGCAGGCGGCAGCAAAGGTCCGAGGTAAAAGCCTGAAGCTCAACTTCAGCGAGCCTTGGAAACCAAGCAGCTAGAGGCC		FALSE	1	1	1	1	1	1	1	1	1	17	k__Bacteria; p__Firmicutes; c__Erysipelotrichi; o__Erysipelotrichales; f__Erysipelotrichaceae; g__; s__
TACGTAGGTGGCAAGCGTTATCCGGAATTATTGGGCGTAAAGAGGGAGCAGGCGGCAGAATAAGTTGGAAGTGAAAGCGTAGGGCTCAACCCTATACAGCTTCCAAAACTGTTCAGCTAGAGTAT		FALSE	1	1	1	1	1	1	1	1	1	13	k__Bacteria; p__Firmicutes; c__Erysipelotrichi; o__Erysipelotrichales; f__Erysipelotrichaceae
TACGTAGGTGGCAAGCGTTATCCGGAATTATTGGGCGTAAAGAGGGAGCAGGCGGCAGAATAAGTTGGAAGTGAAAGCGTAAGGCTCAACCTTATACAGCTTCCAAAACTGTTCAGCTAGAGTAC		FALSE	1	1	1	1	1	1	1	1	1	27	k__Bacteria; p__Firmicutes; c__Erysipelotrichi; o__Erysipelotrichales; f__Erysipelotrichaceae
TACGTAGGTGGCAAGCGTTATCCGGAATTATTGGGCGTAAAGAGGGAGCAGGCGGCAAGATAAGTTTGAAGTGAAAGCGTGGAGCTCAACTCCATACAGCTTCGAAAACTGTCTAGCTAGAGTAC		FALSE	1	1	1	1	43	1	3.5	11	51	596	k__Bacteria; p__Firmicutes; c__Erysipelotrichi; o__Erysipelotrichales; f__Erysipelotrichaceae; g__RFN20; s__
TACGTAGGTGGCAAGCGTTATCCGGAATTATTGGGCGTAAAGAGGGAGCAGGCGGCAAGATAAGTTTGAAGTGAAAGCGTAAGGCTCAACCTTATACAGCTTCGAAAACTGTCTAGCTAGAGTAC		FALSE	1	1.75	4.5	11.25	77	1	1	1	4.5	189	k__Bacteria; p__Firmicutes; c__Erysipelotrichi; o__Erysipelotrichales; f__Erysipelotrichaceae; g__RFN20; s__
TACGTAGGTGGCAAGCGTTATCCGGAATTATTGGGCGTAAAGAGGGAGCAGGCGGCAAGATAAGTTTGAAGTGAAAGATCGGAGCTCAACTCCGTAAAGCTTTGAAAACTGTCTAGCTAGAGTAC		FALSE	1	1	1	1	12	1	1	1	1	22	k__Bacteria; p__Firmicutes; c__Erysipelotrichi; o__Erysipelotrichales; f__Erysipelotrichaceae; g__RFN20; s__
TACGTAGGTGGCAAGCGTTATCCGGAATTATTGGGCGTAAAGAGGGAGCAGGCGGCAAGATAAGTTTGAAGTCAAAGCGTGGAGCTCAACTCCATTCAGCTTCGAAAACTGTCTAGCTAGAGTAC		FALSE	1	1	1	1	28	1	1	1	1	16	k__Bacteria; p__Firmicutes; c__Erysipelotrichi; o__Erysipelotrichales; f__Erysipelotrichaceae; g__RFN20; s__
TACGTAGGTGGCAAGCGTTATCCGGAATTATTGGGCGTAAAGAGGGAGCAGGCGACATGATAAGTTTGAAGTGAAAGCGTAAGGCTCAACCTTATATAGCTTCGAAAACTGTCAAGTTAGAGTAC		FALSE	1	1	1	3	45	1	1	1	1	13	k__Bacteria; p__Firmicutes; c__Erysipelotrichi; o__Erysipelotrichales; f__Erysipelotrichaceae; g__RFN20; s__
TACGTAGGTGGCAAGCGTTATCCGGAATTATTGGGCGTAAAGAGGGAGCAGGCGACATGATAAGTTTGAAGTGAAAGCGTAAGGCTCAACCTTATACAGCTTCGAAAACTGTCAAGTTAGAGTAC		FALSE	1	1	1	1	22	1	1	1	1	35	k__Bacteria; p__Firmicutes; c__Erysipelotrichi; o__Erysipelotrichales; f__Erysipelotrichaceae; g__RFN20; s__
TACGTAGGTGGCAAGCGTTATCCGGAATTATTGGGCGTAAAGAGGGAGCAGGCGACAAGATAAGTTTGAAGTGAAAGCGTGGGGCTCAACCCCATACAGCTTCGAAAACTGTCTAGTTAGAGTAC		FALSE	1	22	34	81.25	210	1	23.5	40	65.5	336	k__Bacteria; p__Firmicutes; c__Erysipelotrichi; o__Erysipelotrichales; f__Erysipelotrichaceae; g__RFN20; s__
TACGTAGGTGGCAAGCGTTATCCGGAATTATTGGGCGTAAAGAGGGAGCAGGCGACAAGATAAGTTTGAAGTGAAAGCGTAGGGCTCAACCCTATACAGCTTCGAAAACTGTCTTGATAGAGTAC		FALSE	1	1	1	1	10	1	1	1	2.5	19	k__Bacteria; p__Firmicutes; c__Erysipelotrichi; o__Erysipelotrichales; f__Erysipelotrichaceae; g__RFN20; s__
TACGTAGGTGGCAAGCGTTATCCGGAATTATTGGGCGTAAAGAGGGAGCAGGCGACAAGATAAGTTTGAAGTGAAAGCGTAGAGCTCAACTCTATACAGCTTCGAAAACTGTCTAGTTAGAGTAC		FALSE	1	1	1	1	6	1	1	1	1	139	k__Bacteria; p__Firmicutes; c__Erysipelotrichi; o__Erysipelotrichales; f__Erysipelotrichaceae; g__RFN20; s__
TACGTAGGTGGCAAGCGTTATCCGGAATTATTGGGCGTAAAGAGGGAGCAGGCGACAAGATAAGTTTGAAGTGAAAGCGTAAGGCTCAACCTTATACAGCTTCGAAAACTGTCTAGTTAGAGTAC		FALSE	1	1	2.5	6	18	1	1	2	8	75	k__Bacteria; p__Firmicutes; c__Erysipelotrichi; o__Erysipelotrichales; f__Erysipelotrichaceae; g__RFN20; s__
TACGTAGGTGGCAAGCGTTATCCGGAATTACTGGGTGTAAAGGGTGTGTAGGCGGTTAGGCAAGTCAGATGTGAAAATTACGGGCTCAACCTGTAACCTGCGTCTGAAACTGCTTATCTTGAGAG		FALSE	1	1	1	1	4	1	1	1	1	25	k__Bacteria; p__Firmicutes; c__Clostridia; o__Clostridiales; f__Ruminococcaceae; g__; s__
TACGTAGGTGGCAAGCGTTATCCGGAATTACTGGGTGTAAAGGGTGTGTAGGCGGTAAAGCAAGTCAGATGTGAAAACTGTGGGCTCAACCCACAGCCTGCGTCTGAAACTGTTTTTCTTGAGAG		FALSE	1	1	1	1	9	1	1	1	1	9	k__Bacteria; p__Firmicutes; c__Clostridia; o__Clostridiales; f__Ruminococcaceae; g__; s__
TACGTAGGTGGCAAGCGTTATCCGGAATTACTGGGTGTAAAGGGTGTGTAGGCGGGTGTGCAAGTCAGGCGTGAAACTCATGGGCTCAACCCATGACCTGCGCTTGAAACTGTATATCTTGAGAG		FALSE	1	1	5.5	9	36	1	1.5	7	14	71	k__Bacteria; p__Firmicutes; c__Clostridia; o__Clostridiales; f__Ruminococcaceae; g__; s__
TACGTAGGTGGCAAGCGTTATCCGGAATTACTGGGTGTAAAGGGTGTGTAGGCGGGTGTGCAAGTCAGGCGTGAAAATCATGGGCTCAACCCATGACCTGCGCTTGAAACTGTGCATCTTGAGAG		FALSE	1	1	4	10	21	1	2.5	10	18.5	56	k__Bacteria; p__Firmicutes; c__Clostridia; o__Clostridiales; f__Ruminococcaceae; g__; s__
TACGTAGGTGGCAAGCGTTATCCGGAATTACTGGGTGTAAAGGGTGTGTAGGCGGGTGTGCAAGTCAGGCGTGAAAATCATGGGCTCAACCCATGACCTGCGCTTGAAACTGTATATCTTGAGAG		FALSE	1	1	1	11.5	36	1	1	6	16.5	55	k__Bacteria; p__Firmicutes; c__Clostridia; o__Clostridiales; f__Ruminococcaceae; g__; s__
TACGTAGGTGGCAAGCGTTATCCGGAATTACTGGGTGTAAAGGGTGTGTAGGCGGGTGTGCAAGTCAGGCGTGAAAATCATGGGCTCAACCCATGACCTGCGCTTGAAACTGTACATCTTGAGAG		FALSE	1	1	1	2.25	9	1	4	15	28.5	57	k__Bacteria; p__Firmicutes; c__Clostridia; o__Clostridiales; f__Ruminococcaceae; g__; s__
TACGTAGGTGGCAAGCGTTATCCGGAATTACTGGGTGTAAAGGGTGTGTAGGCGGGTCTGCAAGTCAGAAGTGAAAACTATGGGCTTAACTCATAGCCTGCTTTTGAAACTGTGGGTCTTGAGGG		FALSE	1	1	1	1	4	1	1	5	11	39	k__Bacteria; p__Firmicutes; c__Clostridia; o__Clostridiales; f__Ruminococcaceae
TACGTAGGTGGCAAGCGTTATCCGGAATTACTGGGTGTAAAGGGTGTGTAGGCGGGTCAACAAGTCAGAAGTGAAAACTATGGGCTCAACTCATAGCCTGCTTTTGAAACTGCTGATCTTGAGGG		FALSE	1	1	3	7	17	1	3	6	8	21	k__Bacteria; p__Firmicutes; c__Clostridia; o__Clostridiales; f__Ruminococcaceae; g__; s__
TACGTAGGTGGCAAGCGTTATCCGGAATTACTGGGTGTAAAGGGTGTGTAGGCGGGGCCGCAAGTCAGATGTGAAAATTATGGGCTCAACCCATAACCTGCATTTGAAACTGTGGTTCTTGAGAG		FALSE	1	1	1	1	1	1	1	1	1	14	k__Bacteria; p__Firmicutes; c__Clostridia; o__Clostridiales; f__Ruminococcaceae; g__; s__
TACGTAGGTGGCAAGCGTTATCCGGAATTACTGGGTGTAAAGGGTGTGTAGGCGGGGAGGCAAGTCAGATGTGAAAATTATGGGCTCAACTCATAACTTGCATTTGAAACTGTTTTTCTTGAGGA		FALSE	1	1	1	7.25	55	1	1	1	1	24	k__Bacteria; p__Firmicutes; c__Clostridia; o__Clostridiales; f__Ruminococcaceae; g__; s__
TACGTAGGTGGCAAGCGTTATCCGGAATTACTGGGTGTAAAGGGTGTGTAGGCGGGGACGCAAGTCAGATGTGAAATGATTGGGCTTAACCCAATAAGTGCATTTGAAACTGTGTTTCTTGAGAG		FALSE	1	1	1	1	4	1	1	3	5.5	22	k__Bacteria; p__Firmicutes; c__Clostridia; o__Clostridiales; f__Ruminococcaceae
TACGTAGGTGGCAAGCGTTATCCGGAATTACTGGGTGTAAAGGGTGTGTAGGCGGGATTGCAAGTCAGATGTGAAAATTATGGGCTCAACCCATAACCTGCGTCTGAAACTGTAGTTCTTGAGAG		FALSE	1	1	1.5	5	9	1	1	4	6.5	147	k__Bacteria; p__Firmicutes; c__Clostridia; o__Clostridiales; f__Ruminococcaceae; g__; s__
TACGTAGGTGGCAAGCGTTATCCGGAATTACTGGGTGTAAAGGGTGTGTAGGCGGGATTGCAAGTCAGATGTGAAAATTATGGGCTCAACCCATAACCTGCGTCTGAAACTGTAATTCTTGAGAG		FALSE	1	1	1	1	8	1	1	1	1	25	k__Bacteria; p__Firmicutes; c__Clostridia; o__Clostridiales; f__Ruminococcaceae; g__; s__
TACGTAGGTGGCAAGCGTTATCCGGAATTACTGGGTGTAAAGGGTGTGTAGGCGGGATTGCAAGTCAGATGTGAAAATTACGGGCTCAACCCGTAACCTGCGTCTGAAACTGTGATTCTTGAGAG		FALSE	1	1	1	1	29	1	1	1	1	1	k__Bacteria; p__Firmicutes; c__Clostridia; o__Clostridiales; f__Ruminococcaceae; g__; s__
TACGTAGGTGGCAAGCGTTATCCGGAATTACTGGGTGTAAAGGGTGTGTAGGCGGGATTGCAAGTCAGATGTGAAAATTACGGGCTCAACCCGTAACCTGCGTCTGAAACTGTAGTTCTTGAGAG		FALSE	1	1	1	1.25	5	1	1	1	1	20	k__Bacteria; p__Firmicutes; c__Clostridia; o__Clostridiales; f__Ruminococcaceae; g__; s__
TACGTAGGTGGCAAGCGTTATCCGGAATTACTGGGTGTAAAGGGTGTGTAGGCGGGAGAGCAAGTCAGGAGTGAAATTTATGGGCTCAACCCATAAAGTGCTTTTGAAACTGTTCTTCTTGAGAG		FALSE	1	1	1	1	9	1	1	1	1	12	k__Bacteria; p__Firmicutes; c__Clostridia; o__Clostridiales; f__Ruminococcaceae; g__; s__
TACGTAGGTGGCAAGCGTTATCCGGAATTACTGGGTGTAAAGGGTGTGTAGGCGGGAGAGCAAGTCAGATGTGAAAACCACGGGCTCAACTCGTGAATTGCATTTGAAACTGTCCTTCTTGAGAG		FALSE	1	1	1	4.25	10	1	1	4	6.5	33	k__Bacteria; p__Firmicutes; c__Clostridia; o__Clostridiales; f__Ruminococcaceae; g__; s__
TACGTAGGTGGCAAGCGTTATCCGGAATTACTGGGTGTAAAGGGTGTGTAGGCGGGACTGCAAGTCAGATGTGAAAATTATGGGCTCAACCCATAACCTGCGTCTGAAACTGTGGTTCTTGAGAG		FALSE	1	1.75	6.5	11.25	34	1	1	3	8.5	38	k__Bacteria; p__Firmicutes; c__Clostridia; o__Clostridiales; f__Ruminococcaceae; g__; s__
TACGTAGGTGGCAAGCGTTATCCGGAATTACTGGGTGTAAAGGGTGTGTAGGCGGGACTGCAAGTCAGATGTGAAAATTATGGGCTCAACCCATAACCTGCGTCTGAAACTGTAGTTCTTGAGAG		FALSE	1	1	1	1	5	1	1	1	2	16	k__Bacteria; p__Firmicutes; c__Clostridia; o__Clostridiales; f__Ruminococcaceae; g__; s__
TACGTAGGTGGCAAGCGTTATCCGGAATTACTGGGTGTAAAGGGTGTGTAGGCGGGACTGCAAGTCAGATGTGAAAATTACGTGCTCAACGCGTAACCTGCGTCTGAAACTGTAGTTCTTGAGAG		FALSE	1	1	1	4	10	1	4	6	15.5	29	k__Bacteria; p__Firmicutes; c__Clostridia; o__Clostridiales; f__Ruminococcaceae; g__; s__
TACGTAGGTGGCAAGCGTTATCCGGAATTACTGGGTGTAAAGGGTGTGTAGGCGGGACTGCAAGTCAGATGTGAAAATTACGGGCTCAACCCGTAACCTGCGTCTGAAACTGTGGTTCTTGAGAG		FALSE	1	1	1	2	10	1	1	1	3	37	k__Bacteria; p__Firmicutes; c__Clostridia; o__Clostridiales; f__Ruminococcaceae; g__; s__
TACGTAGGTGGCAAGCGTTATCCGGAATTACTGGGTGTAAAGGGTGTGTAGGCGGGACTGCAAGTCAGATGTGAAAATTACGGGCTCAACCCGTAACCTGCGTCTGAAACTGTAGTTCTTGAGAG		FALSE	1	1	4.5	10	36	1	4	12	17	58	k__Bacteria; p__Firmicutes; c__Clostridia; o__Clostridiales; f__Ruminococcaceae; g__; s__
TACGTAGGTGGCAAGCGTTATCCGGAATTACTGGGTGTAAAGGGTGTGTAGGCGGGACTGCAAGTCAGATGTGAAAACTATGGGCTCAACCCATAGCCTGCGTCTGAAACTGTGGTTCTTGAGAG		FALSE	1	1	1	2.25	17	1	1	4	13	79	k__Bacteria; p__Firmicutes; c__Clostridia; o__Clostridiales; f__Ruminococcaceae; g__; s__
TACGTAGGTGGCAAGCGTTATCCGGAATTACTGGGTGTAAAGGGTGTGTAGGCGGGACAGCAAGTCAGATGTGAAAATTACGGGCTCAACCCGTAACCTGCGTCTGAAACTGTAGTTCTTGAGAG		FALSE	1	1	1	1	4	1	1	1	2	12	k__Bacteria; p__Firmicutes; c__Clostridia; o__Clostridiales; f__Ruminococcaceae; g__; s__
TACGTAGGTGGCAAGCGTTATCCGGAATTACTGGGTGTAAAGGGTGTGTAGGCGGGAATGCAAGTCAGATGTGAAAATCATGGGCTCAACCCATGACCTGCGTCTGAAACTGTATTTCTTGAGAG		FALSE	1	1	1	4.25	33	1	1	1	6	43	k__Bacteria; p__Firmicutes; c__Clostridia; o__Clostridiales; f__Ruminococcaceae; g__; s__
TACGTAGGTGGCAAGCGTTATCCGGAATTACTGGGTGTAAAGGGTGAGTAGGCGGGTCAGCAAGTCAGATGTGAAAATTATGGGCTCAACTCATAACCTGCATTTGAAACTGCTGATCTTGAGAG		FALSE	1	1	1	1	6	1	1	1	2.5	5	k__Bacteria; p__Firmicutes; c__Clostridia; o__Clostridiales; f__Ruminococcaceae; g__; s__
TACGTAGGTGGCAAGCGTTATCCGGAATTACTGGGTGTAAAGGGTGAGTAGGCGGGGCTGCAAGTCAGATGTGAAAACTATCGGCTTAACTGATAGCCTGCATTTGAAACTGTAGTTCTTGAGAG		FALSE	1	1	1	1.5	6	1	1	3	5	16	k__Bacteria; p__Firmicutes; c__Clostridia; o__Clostridiales; f__Ruminococcaceae
TACGTAGGTGGCAAGCGTTATCCGGAATTACTGGGTGTAAAGGGTGAGTAGGCGGGAAGGCAAGTCAGATGTGAAATGCAGGAGCTCAACTCCTGAGCTGCATTTGAAACTGTTTTTCTTGAGAG		FALSE	1	2.5	5.5	7.25	27	1	1	5	6	49	k__Bacteria; p__Firmicutes; c__Clostridia; o__Clostridiales; f__Ruminococcaceae; g__; s__
TACGTAGGTGGCAAGCGTTATCCGGAATTACTGGGTGTAAAGGGGGCGCAGGCGGGACTGCAAGTTGGATGTGAAATACCGCAGCTTAACTGCGGAGCTGCATCCAAAACTGTAGTTCTTGAGTG		FALSE	1	1	1	2.25	7	1	1	3	6	44	k__Bacteria; p__Firmicutes; c__Clostridia; o__Clostridiales; f__Ruminococcaceae; g__; s__
TACGTAGGTGGCAAGCGTTATCCGGAATTACTGGGTGTAAAGGGCGTGTAGGCGGGTTGACAAGTCAGATGTGAAAACTATGGGCTTAACTCATAGACTGCATTTGAAACTGTGAATCTTGAGTG		FALSE	1	1	1	1	6	1	1	3	6	13	k__Bacteria; p__Firmicutes; c__Clostridia; o__Clostridiales; f__Ruminococcaceae; g__; s__
TACGTAGGTGGCAAGCGTTATCCGGAATTACTGGGTGTAAAGGGCGTGTAGGCGGGGCTGCAAGTCAGATGTGAAAACTATGGGCTTAACCGATAGACTGCATTTGAAACTGTAGTTCTTGAGTG		FALSE	1	1	1	1	12	1	1	1	1	3	k__Bacteria; p__Firmicutes; c__Clostridia; o__Clostridiales; f__Ruminococcaceae
TACGTAGGTGGCAAGCGTTATCCGGAATTACTGGGTGTAAAGGGAGCGCAGGCGGGTCAGCAAGTCAGCGGTGAAAATTATGGGCTCAACCCATAAACTGCCGTTGAAACTGTTGATCTTGAGTG		FALSE	1	1	1	6	15	1	1	1	4	60	k__Bacteria; p__Firmicutes; c__Clostridia; o__Clostridiales; f__Ruminococcaceae; g__; s__
TACGTAGGTGGCAAGCGTTATCCGGAATTACTGGGTGTAAAGGGAGCGCAGGCGGGATATCAAGTCAGCGGTGAAATGTATGGGCTCAACCCATGAACTGCCGTTGAAACTGTTATTCTTGAGTG		FALSE	1	1	1	1	6	1	1	1	1	10	k__Bacteria; p__Firmicutes; c__Clostridia; o__Clostridiales; f__Ruminococcaceae
TACGTAGGTGGCAAGCGTTATCCGGAATTACTGGGTGTAAAGGGAGCGCAGGCGGGATAGCAAGTCAGCGGTGAAATGTATGGGCTTAACCCATGAACTGCCGTTGAAACTGTTATTCTTGAGTG		FALSE	1	1	2	5.75	16	1	1	3	12	134	k__Bacteria; p__Firmicutes; c__Clostridia; o__Clostridiales; f__Ruminococcaceae; g__; s__
TACGTAGGTGGCAAGCGTTATCCGGAATTACTGGGTGTAAAGGGAGCGCAGGCGGGATAGCAAGTCAGCGGTGAAAATTATGGGCTTAACTCATAAACTGCCGTTGAAACTGTTATTCTTGAGTG		FALSE	1	1	1	3	11	1	1	1	5.5	39	k__Bacteria; p__Firmicutes; c__Clostridia; o__Clostridiales; f__Ruminococcaceae; g__; s__
TACGTAGGTGGCAAGCGTTATCCGGAATTACTGGGTGTAAAGGGAGCGCAGGCGGGATAGCAAGTCAGCGGTGAAAATTATGGGCTTAACCCATAAACTGCCGTTGAAACTGTTATTCTTGAGTG		FALSE	1	1	4.5	15	80	1	3.5	7	11	140	k__Bacteria; p__Firmicutes; c__Clostridia; o__Clostridiales; f__Ruminococcaceae; g__; s__
TACGTAGGTGGCAAGCGTTATCCGGAATTACTGGGTGTAAAGGGAGCGCAGGCGGGAGAGCAAGTCAGCGGTGAAATGTATGGGCTTAACCCATGAACTGCCGTTGAAACTGTTTTTCTTGAGTG		FALSE	1	1	1	7	14	1	1	1	2	11	k__Bacteria; p__Firmicutes; c__Clostridia; o__Clostridiales; f__Ruminococcaceae; g__; s__
TACGTAGGTGGCAAGCGTTATCCGGAATTACTGGGTGTAAAGGGAGCGCAGGCGGGACTTCAAGTCAGCGGTGAAAATTATGGGCTCAACCCATAAACTGCCGTTGAAACTGTAGTTCTTGAGTG		FALSE	1	1	1	1	8	1	1	1	1	7	k__Bacteria; p__Firmicutes; c__Clostridia; o__Clostridiales; f__Ruminococcaceae; g__; s__
TACGTAGGTGGCAAGCGTTATCCGGAATTACTGGGTGTAAAGGGAGCGCAGGCGGGACTGCAAGTTGGATGTGAAATACCGCAGCTTAACTGCGGAGCTGCATCCAAAACTGTAGTTCTTGAGTG		FALSE	1	1	1	1	11	1	1	1	1	9	k__Bacteria; p__Firmicutes; c__Clostridia; o__Clostridiales; f__Ruminococcaceae; g__; s__
TACGTAGGTGGCAAGCGTTATCCGGAATTACTGGGTGTAAAGGGAGCGCAGGCGGGACAGCAAGTCAGCGGTGAAATTTATGGGCTCAACCCATAAACTGCCGTTGAAACTGTTGTTCTTGAGTG		FALSE	1	1	1	6.5	100	1	1	1	6	81	k__Bacteria; p__Firmicutes; c__Clostridia; o__Clostridiales; f__Ruminococcaceae; g__; s__
TACGTAGGTGGCAAGCGTTATCCGGAATTACTGGGTGTAAAGGGAGCGCAGGCGGGACAGCAAGTCAGCGGTGAAATGTATGGGCTCAACCCATGAACTGCCGTTGAAACTGTTGTTCTTGAGTG		FALSE	1	1	1	5.25	26	1	1	1	1	101	k__Bacteria; p__Firmicutes; c__Clostridia; o__Clostridiales; f__Ruminococcaceae; g__; s__
TACGTAGGTGGCAAGCGTTATCCGGAATTACTGGGTGTAAAGGGAGCGCAGGCGGGAAGTCAAGTCAGCGGTGAAATGTATGGGCTCAACCCATGAACTGCCGTTGAAACTGATTTTCTTGAGTG		FALSE	1	1	1	3.5	12	1	1	1	1	10	k__Bacteria; p__Firmicutes; c__Clostridia; o__Clostridiales; f__Ruminococcaceae; g__; s__
TACGTAGGTGGCAAGCGTTATCCGGAATTACTGGGTGTAAAGGGAGCGCAGGCGGGAAAGCAAGTCAGCGGTGAAATGTATGGGCTCAACCCATGAACTGCCGTTGAAACTGTTTTTCTTGAGTG		FALSE	1	1	1	1	5	1	1	1	1	12	k__Bacteria; p__Firmicutes; c__Clostridia; o__Clostridiales; f__Ruminococcaceae; g__; s__
TACGTAGGTGGCAAGCGTTATCCGGAATCATTGGGCGTAAAGGGTGCGTAGGCGGTTTATTAAGTTTGTAGTGAAATCGTAGAGCTTAACTCTATTAAGCTACGAAAACTGGTAGACTCGAGTGC		FALSE	1	1	3	5.25	22	1	1	3	5.5	21	k__Bacteria; p__Firmicutes; c__Erysipelotrichi; o__Erysipelotrichales; f__Erysipelotrichaceae; g__L7A_E11; s__
TACGTAGGTGGCAAGCGTTATCCGGAATCATTGGGCGTAAAGGGTGCGTAGGCGGTCTATTAAGTTTGTAGTGAAATCGTAGGGCTCAACTCTATTCAGCTACGAAAACTGGTAGACTCGAGTGC		FALSE	1	1	1	3	25	1	1	1	1	34	k__Bacteria; p__Firmicutes; c__Erysipelotrichi; o__Erysipelotrichales; f__Erysipelotrichaceae; g__L7A_E11; s__
TACGTAGGTGGCAAGCGTTATCCGGAATCATTGGGCGTAAAGGGTGCGTAGGCGGCATCTTAAGTTTGTGGTGAAAGCGTGGAGCTCAACTCCATTAAGCCACAAAAACTGGGAAGCTAGAGTGC		FALSE	1	4.5	6.5	13.25	32	1	1	4	9	54	k__Bacteria; p__Firmicutes; c__Erysipelotrichi; o__Erysipelotrichales; f__Erysipelotrichaceae; g__L7A_E11; s__
TACGTAGGTGGCAAGCGTTATCCGGAATCATTGGGCGTAAAGGGTGCGTAGGCGGCAGACTAAGCTTGTGGTGAAATCGTGAGGCTCAACCTCATCGAGCTGTGAGAACTGGTCAGCTAGAGTAC		FALSE	1	1	6	8	37	1	3.5	7	13	34	k__Bacteria
TACGTAGGTGGCAAGCGTTATCCAGAATTATTGGGCGTAAAGAGTGAGCAGGCGGCAGATTAAGTTTGAAGTCAAATCCATGGGCTCAACCCATGTTCGCTTTGAAAACTGGTCAGCTAGAGTAC		FALSE	1	1	1	1	3	1	2	5	7	16	k__Bacteria; p__Firmicutes; c__Erysipelotrichi; o__Erysipelotrichales; f__Erysipelotrichaceae; g__RFN20; s__
TACGTAGGTGGCAAGCATTATCCGGAATTATTGGGCGTAAAGAGTGAGCAGGCGGTATGATAAGTTCGGAGTGAAAGCGTGGGGCTCAACCCCATACAGCTCTGAAAACTGTCAAACTAGAGTGC		FALSE	1	1	1	3.25	11	1	1	1	3	39	k__Bacteria; p__Firmicutes; c__Erysipelotrichi; o__Erysipelotrichales; f__Erysipelotrichaceae
TACGTAGGTGGCAAGCATTATCCGGAATTATTGGGCGTAAAGAGTGAGCAGGCGGCAGGATAAGTTCGGAGTGAAAGCGTGGGGCTCAACCCCATACAGCTCTAAAAACTGTCCAGCTAGAGTGC		FALSE	1	1	1	2.25	13	1	1	1	1	34	k__Bacteria; p__Firmicutes; c__Erysipelotrichi; o__Erysipelotrichales; f__Erysipelotrichaceae
TACGTAGGTGACGAGCGTTATCCGGAATTATTGGGCGTAAAGGGTGCGCAGGCGGCCAAATAAGTCTAAGGTAAAATTGTTGAGCTCAACTCAATCATGCCTTAGAAACTGTTAGGCTAGAGTGC		FALSE	1	4	7	10.75	42	1	7.5	13	20.5	113	k__Bacteria
TACGTAGGTGACAAGCGTTGTCCGGATTTATTGGGCGTAAAGGGAGCGCAGGCGGTCTGTTTAGTCTAATGTGAAAGCCCACGGCTTAACCGTGGAACGGCATTGGAAACTGACAGACTTGAATG		FALSE	1	4	5.5	10.25	62	4	13	20	28	54	k__Bacteria; p__Firmicutes; c__Bacilli; o__Lactobacillales; f__Aerococcaceae; g__Alloiococcus; s__
TACGTAGGTGACAAGCGTTGTCCGGATTTACTGGGTGTAAAGGGCGTGTAGGCGGGATATCAAGTCAGTCGTGAAATACCGAGGCTTAACTTCGGGGCTGCGATTGAAACTGAAATTCTTGAGTG		FALSE	1	1	1	1.5	8	1	1	1	1	4	k__Bacteria; p__Firmicutes; c__Clostridia; o__Clostridiales; f__Clostridiaceae; g__Clostridium; s__
TACGTAGGTGACAAGCGTTGTCCGGAATGACTGGGTGTAAAGGGTGCGTAGGCGGCTATGTAAGTTAATAGTGAAATTCCGGGGCTTAACTCCGGCGCTACTATTAAGACTGCAAAGCTAGAGTG		FALSE	1	1	1	4	10	1	1	1	1	11	k__Bacteria
TACGTAGGTGACAAGCGTTGTCCGGAATGACTGGGCGTAAAGGGTGCGTAGTCGGTTTGACAAGTTGGTAGTGAAATTCCAGGGCTTAACTCTGGCGCTATTGCCAAAACTGTTGAACTTGAGTG		FALSE	1	1	1	3	9	1	1	1	1	33	k__Bacteria
TACGTAGGTGACAAGCGTTGTCCGGAATGACTGGGCGTAAAGGGTGCGTAGTCGGTTTGACAAGTTGGTAGTGAAATTCCAAGGCTTAACCTTGGCGCTATTGCCAAAACTGTCAAACTTGAGTG		FALSE	1	1	1	1	3	1	1	1	1	77	k__Bacteria
TACGTAGGTGACAAGCGTTGTCCGGAATGACTGGGCGTAAAGGGTGCGTAGGTTGTAATGTAAGTTAGTAGTGAAATTCCGATGCTTAACAACGGAGCTACTACTAAGACTGCAATACTAGAGTG		FALSE	1	1	1	1	6	1	1	1	1	13	k__Bacteria; p__Proteobacteria
TACGTAGGTGACAAGCGTTGTCCGGAATGACTGGGCGTAAAGGGTGCGTAGGTGGTTTGGCAAGTTAGTAGTGAAATTCCAGGGCTTAACTCTGGCGCTACTACTAAGACTGTTGAACTTGAGTG		FALSE	1	1	1	4	10	1	1	1	3.5	27	k__Bacteria; p__Proteobacteria
TACGTAGGTGACAAGCGTTGTCCGGAATGACTGGGCGTAAAGGGTGCGTAGGTGGTTGTGTAAGTTAATAGTGAAATTCCGGGGCTTAACTCCGGCGCTACTATTAAGACTGCATAACTTGAGTG		FALSE	1	1	3	6	14	1	1	4	6	34	k__Bacteria
TACGTAGGTGACAAGCGTTGTCCGGAATGACTGGGCGTAAAGGGTGCGTAGGTGGTCTTGTAAGTTAGTAGTGAAATTCCGTTGCTTAACGACGGCGCTACTACTAAGACTGCAGGACTTGAGTG		FALSE	1	1	1	1	5	1	1	1	1	8	k__Bacteria
TACGTAGGTGACAAGCGTTGTCCGGAATGACTGGGCGTAAAGGGTGCGTAGGTGGTAATGTAAGTTAGTAGTGAAATTCCGATGCTTAACAACGGAGCTACTACTAAGACTGCAATACTAGAGTG		FALSE	1	1	1	1	6	1	1	4	8	27	k__Bacteria; p__Proteobacteria
TACGTAGGTGACAAGCGTTGTCCGGAATGACTGGGCGTAAAGGGTGCGTAGGTGGTAATGAAAGTTAGTAGAGAAATTCCAATGCTTAACAATGGAGATACTACTAAGACTTCAATACTAGAGTG		FALSE	1	1	3	6.25	48	1	6	13	24	46	k__Bacteria
TACGTAGGTGACAAGCGTTGTCCGGAATGACTGGGCGTAAAGGGTGCGTAGGTGGCGATGCAAGTTGGTAGTGAAATTCCGGGGCTTAACCTCGGCGCTACTACCAAGACTGTGTTGCTTGAGTG		FALSE	1	1	1	1.5	8	1	1	1	1	13	k__Bacteria
TACGTAGGTGACAAGCGTTGTCCGGAATGACTGGGCGTAAAGGGTGCGTAGGTGGCGATGCAAGTTGGTAGTGAAATTCCGGGGCTCAACCTCGGCGCTACTACCAAGACTGTGTTGCTTGAGTG		FALSE	1	1	1	1	4	1	1	3	7	16	k__Bacteria
TACGTAGGTGACAAGCGTTGTCCGGAATGACTGGGCGTAAAGGGTGCGTAGGTGGCATAGTAAGTTGGTAGTGAAATTCCGTTGCTCAACGACGGCGCTACTACCAAGACTGCTGAGCTTGAGTG		FALSE	1	1	1	1	5	1	1	1	3	5	k__Bacteria
TACGTAGGTGACAAGCGTTGTCCGGAATGACTGGGCGTAAAGCGTGCGTAGGTGGTTTAGCAAGTTAGTAGTGAAATTCCAGGGCTCAACTCTGGCGCTATTACTAAGACTGTTAGACTAGAGTA		FALSE	1	1	3.5	7	42	1	1	1	3	17	k__Bacteria
TACGTAGGTGACAAGCGTTGTCCGGAATGACTGGGCGTAAAGCGTGCGTAGGTGGTTGAACAAGTTAGTAGTGAAATTCCAGGGCTTAACTCTGGCGCTATTACTAAGACTGTTTGACTTGAGTG		FALSE	1	1	1	1	33	1	1	1	1	130	k__Bacteria; p__Proteobacteria
TACGTAGGTGACAAGCGTTATCCGGATTTGCTGGGTGTAAAGGGCGTGTAGGCGGTTTGGCAAGTCAGAAGTGAAATTCCCGGGCTTAGCTTGGGCGCTGCTTCTGAAACTGCTTAACTTGAGTA		FALSE	1	1	1	1	1	1	1	1	2	8	k__Bacteria; p__Firmicutes
TACGTAGGTGACAAGCGTTATCCGGATTTACTGGGTGTAAAGGGCGTGTAGGCGGTTTTGCAAGTCAGATGTGAAATTCCCGGGCTTAACTTGGGCGCTGCATCTGAAACTGCAGAACTTGAGTA		FALSE	1	1	1	1	32	1	1	1	16.5	120	k__Bacteria; p__Firmicutes; c__Clostridia; o__Clostridiales; f__Clostridiaceae; g__Clostridium; s__
TACGTAGGTGACAAGCGTTATCCGGATTTACTGGGTGTAAAGGGCGTGTAGGCGGTTTTGCAAGTCAGAAGTGAAATTCCCGGGCTCAACTTGGGCGCTGCTTCTGAAACTGCAGAACTTGAGTA		FALSE	1	1	2	15	124	1	1	1	21	502	k__Bacteria; p__Firmicutes; c__Clostridia; o__Clostridiales; f__Clostridiaceae; g__Clostridium; s__
TACGTAGGTGACAAGCGTTATCCGGATTTACTGGGTGTAAAGGGCGTGTAGGCGGTTTGGCAAGTCAGAAGTGAAATTCCCGGGCTTAACTTGGGCGCTGCTTCTGAAACTGCTTTACTTGAGTA		FALSE	1	1	1	45.5	141	1	1	1	1	424	k__Bacteria; p__Firmicutes; c__Clostridia; o__Clostridiales; f__Clostridiaceae; g__Clostridium; s__
TACGTAGGTGACAAGCGTTATCCGGATTTACTGGGTGTAAAGGGCGTGTAGGCGGTTTGGCAAGTCAGAAGTGAAATTCCCGGGCTTAACTTGGGCGCTGCTTCTGAAACTGCTTAACTTGAGTA		FALSE	1	106	286.5	376.5	883	71	532	875	1480.5	3790	k__Bacteria; p__Firmicutes; c__Clostridia; o__Clostridiales; f__Clostridiaceae; g__Clostridium; s__
TACGTAGGTGACAAGCGTTATCCGGATTTACTGGGTGTAAAGGGCGTGTAGGCGGTTTAGCAAGTCAGAAGTGAAATTCCCGGGCTTAACTTGGGCGCTGCTTCTGAAACTGCTTTACTTGAGTA		FALSE	1	27	54	214.75	564	1	1	1	51.5	791	k__Bacteria; p__Firmicutes; c__Clostridia; o__Clostridiales; f__Clostridiaceae; g__Clostridium; s__
TACGTAGGTGACAAGCGTTATCCGGATTTACTGGGTGTAAAGGGCGTGTAGGCGGTTCTGTAAGTCAGAAGTGAAATTCCCGGGCTCAACCTGGGCGCTGCTTCTGAAACTACAGAACTTGAGTA		FALSE	1	1	2.5	8.25	44	1	2.5	7	12.5	80	k__Bacteria; p__Firmicutes; c__Clostridia; o__Clostridiales; f__Clostridiaceae; g__Clostridium; s__
TACGTAGGTGACAAGCGTTATCCGGATTTACTGGGTGTAAAGGGCGTGTAGGCGGGTTTGCAAGTCAGGTGTGAAATGCCGGGGCTTAACTCCGGAATTGCACCTGAAACTGTAGATCTTGAGTA		FALSE	1	1	1	1	45	1	1	11	29.5	105	k__Bacteria; p__Firmicutes; c__Clostridia; o__Clostridiales
TACGTAGGTGACAAGCGTTATCCGGATTTACTGGGTGTAAAGGGCGTGTAGGCGGGTTTGCAAGTCAGATGTGAAATCCCGGGGCTTAACTCCGGAACTGCATCTGAAACTGTAGATCTTGAGTA		FALSE	1	1	4	14	68	1	17	30	45	73	k__Bacteria; p__Firmicutes; c__Clostridia; o__Clostridiales
TACGTAGGTGACAAGCGTTATCCGGATTTACTGGGTGTAAAGGGCGTGTAGGCGGGTTTGCAAGTCAGATGTGAAATCCCGGGGCTCAACTCCGGAACTGCATCTGAAACTGTAGATCTTGAGTA		FALSE	1	1	1	2	24	1	1	1	1	9	k__Bacteria; p__Firmicutes; c__Clostridia; o__Clostridiales
TACGTAGGTGACAAGCGTTATCCGGATTTACTGGGTGTAAAGGGCGTGTAGGCGGGTTTGCAAGTCAGATGTGAAATCCCGGGGCTCAACCCCGGAACTGCATCTGAAACTGTAGATCTTGAGTA		FALSE	1	1	1	1.25	11	1	1	1	1	101	k__Bacteria; p__Firmicutes; c__Clostridia; o__Clostridiales
TACGTAGGTGACAAGCGTTATCCGGATTTACTGGGCGTAAAGGGCGTGTAGGCGGTTTGGCAAGTCAGAAGTGAAATTCCTGAGCTCAACTCGGGCGCTGCTTCTGAAACTGCTAGACTTGAGTG		FALSE	1	6.5	19.5	53	320	1	2	49	93.5	462	k__Bacteria; p__Firmicutes; c__Clostridia; o__Clostridiales
TACGTAGGTGACAAGCGTTATCCGGATTTACTGGGCGTAAAGGGCGTGTAGGCGGTCTTGCAAGTCAGAAGTGAAATTCCTGAGCTCAACTCGGGCGCTGCTTCTGAAACTGCAGGACTTGAGTG		FALSE	1	1	1	1	18	1	1	1	29.5	132	k__Bacteria; p__Firmicutes; c__Clostridia; o__Clostridiales
TACGTAGGTGACAAGCGTTATCCGGATTTACTGGGCGTAAAGGGCGTGTAGGCGGCTTTACAAGTCAGAAGTGAAATTCTCGGGCTCAACCCGGGCGCTGCTTCTGAAACTGCAGAGCTTGAGTG		FALSE	1	1	1	1	5	1	1	1	12	248	k__Bacteria; p__Firmicutes; c__Clostridia; o__Clostridiales
TACGTAGGTGACAAGCGTTATCCGGATTCACTGGGTGTAAAGGGCGTGTAGGCGGGTTTGCAAGTCAGATGTGAAATCCAGGGGCTTAACCTCTGAACTGCATCTGAAACTGTGAATCTTGAGTA		FALSE	1	1	1	3	11	1	1	1	7	27	k__Bacteria; p__Firmicutes; c__Clostridia; o__Clostridiales
TACGTAGGTGACAAGCGTTATCCGGATTCACTGGGTGTAAAGGGCGTGTAGGCGGGTTTGCAAGTCAGATGTGAAATCCAGGGGCTTAACCTCTGAACTGCATCTGAAACTGTAAATCTTGAGTA		FALSE	1	1	1	1	1	1	1	1	1	12	k__Bacteria; p__Firmicutes; c__Clostridia; o__Clostridiales
TACGTAGGTGACAAGCGTTATCCGGAATTATTGGGTGTAAAGGGTGCGTAGGCGGGCTGTAAAGTCAGATGTGAAATCCCGGGGCTCAACCCCGGAACTGCATTTGAAACTTACGGTCTTGAGTG		FALSE	1	1	1	1	7	1	1	1	1	27	k__Bacteria
TACGTAGGTGACAAGCGTTATCCGGAATTATTGGGTGTAAAGGGTGCGTAGGCGGGCTGTAAAGTCAGATGTGAAATACCGGGGCTCAACCCCGGAGCTGCATTTGAAACTTACGGTCTTGAGTG		FALSE	1	1	1	4.25	11	1	3	4	8	32	k__Bacteria
TACGTAGGTGACAAGCGTTATCCGGAATTATTGGGCGTAAAGGGTGCGCAGGCGGTTTGATAAGTCCAAGGTAAAATTGTTGAGCTCAACTCAATCAGGCCTTGGAAACTGTCAGACTAGAGTGC		FALSE	1	3	7	10.25	28	1	12.5	17	26	125	k__Bacteria
TACGTAGGTGACAAGCGTTATCCGGAATTATTGGGCGTAAAGGGTGCGCAGGCGGTTGGTTAAGTCTAAGGTAAAATTGTTGAGCTCAACTCAATCATGCCTTGGAAACTGGCCAACTAGAGTGC		FALSE	1	1	1	3	8	1	2	5	8	29	k__Bacteria; p__Firmicutes
TACGTAGGTGACAAGCGTTATCCGGAATTATTGGGCGTAAAGAGTGAGCAGGCGGCATGACAAGTCTGAAGTGAAAGCGTGGGGCTCAACCCCATACAGCTTTGGAAACTATCAAGCTAGAGTAC		FALSE	1	1	1	2.5	38	1	1	1	1	1	k__Bacteria; p__Firmicutes; c__Erysipelotrichi; o__Erysipelotrichales; f__Erysipelotrichaceae; g__RFN20; s__
TACGTAGGTCTTAAGCGTTATCCGGATTTACTGGGCGTAAAGTATCCGTAGCCTGATATGTAAGTCTGTTTTCAAATACCACGACTCAATCGTGGAAAGGGAATGGATACTGCATATCTAGAAGT		FALSE	1	1	1	1	1	1	1	1	2	20	k__Bacteria; p__SR1; c__; o__; f__; g__; s__
TACGTAGGTCTCAAGCGTTATCCGGATTTACTGGGCGTAAAGTATCCGTAGCCTGATATGTAAGTCTGTTTTCAAATCCCACGACTTAATCGTGGAAAGGGAATGGATACTGCATATCTAGAAGT		FALSE	1	1	1	1	1	1	1	1	2	15	k__Bacteria; p__SR1; c__; o__; f__; g__; s__
TACGTAGGTCTCAAGCGTTATCCGGATTTACTGGGCGTAAAGTATCCGTAGCCTGATATGTAAGTCTGTTTTCAAATCCCACGACTCAATCGTGGAAAGGGAATGGATACTGCATATCTAGAAGT		FALSE	1	1	2.5	12.25	40	1	1	1	8	97	k__Bacteria; p__SR1; c__; o__; f__; g__; s__
TACGTAGGTCTCAAGCGTTATCCGGATTTACTGGGCGTAAAGTATCCGTAGCCTGATATGTAAGTCTGTTTTCAAATACCACGACTCAATCGTGGAAAGGGAATGGATACTGCATATCTAGAAGT		FALSE	1	1	10	19	118	1	1	6	12.5	57	k__Bacteria; p__SR1; c__; o__; f__; g__; s__
TACGTAGGTCTCAAGCGTTATCCGGATTTACTGGGCGTAAAGAATCCGTAGCCTGATATGTAAGTCTGTTTTCAAATCCCACGACTCAATCGTGGAAAGGGAATGGATACTGTATATCTAGAAGT		FALSE	1	1	1	1	15	1	1	2	9	40	k__Bacteria; p__SR1; c__; o__; f__; g__; s__
TACGTAGGTCTCAAGCGTTATCCGGATTTACTGGGCGTAAAGAATCCGTAGCCTGATATGTAAGTCTGTTTTCAAATCCCACGACTCAATCGTGGAAAGGGAATGGATACTGCATATCTAGAAGT		FALSE	1	1	1	3.25	10	1	4	9	19	97	k__Bacteria; p__SR1; c__; o__; f__; g__; s__
TACGTAGGTCGCAAGCGTTATCCGGATTTACTGGGCGTAAAGTATCCGTAGCTTGATATATAAGTCTGTTTTCAAATCTTACGATTCAATCGTAAAAAGGGGATGGATACTGTATATCTGGAAGT		FALSE	1	1	1	3.25	30	1	1	3	8	103	k__Bacteria; p__SR1; c__; o__; f__; g__; s__
TACGTAGGTCGCAAGCGTTATCCGGAATTATTGGGCGTAAAGAGTGAGCAGGCGGCATGGTAAGTCTGGAGTGAAAGCGTGGGGCTCAACCTCATTAAGCTTTGGATACTGCCAAGCTAGAGTAC		FALSE	1	1	1	1.25	18	1	1	5	19.5	156	k__Bacteria; p__Firmicutes; c__Erysipelotrichi; o__Erysipelotrichales; f__Erysipelotrichaceae; g__RFN20; s__
TACGTAGGTCGCAAGCGTTATCCGGAATTATTGGGCGTAAAGAGTGAGCAGGCGGCATGGTAAGTCTGGAGTGAAAGCATGGGGCTCAACCCCATCAAGCTTTGGATACTGCCAAGCTAGAGTAC		FALSE	1	55.5	76.5	115.75	166	18	91	141	208	521	k__Bacteria; p__Firmicutes; c__Erysipelotrichi; o__Erysipelotrichales; f__Erysipelotrichaceae; g__RFN20; s__
TACGTAGGTCGCAAGCGTTATCCGGAATTATTGGGCGTAAAGAGTGAGCAGGCGGCATGGTAAGTCTGAAGTGAAAGCGTGGGGCTCAACCCCATTCAGCTTTGGATACTGCCAAGCTAGAGTAC		FALSE	1	1	9.5	17.5	192	1	13.5	31	89	738	k__Bacteria; p__Firmicutes; c__Erysipelotrichi; o__Erysipelotrichales; f__Erysipelotrichaceae; g__RFN20; s__
TACGTAGGTCGCAAGCGTTATCCGGAATTATTGGGCGTAAAGAGTGAGCAGGCGGCATGGTAAGTCTGAAGTGAAAGCATGGGGCTCAACCCCATCAAGCTTTGGATACTGCCAAGCTAGAGTAC		FALSE	1	1	1	1	13	1	1	1	1	136	k__Bacteria; p__Firmicutes; c__Erysipelotrichi; o__Erysipelotrichales; f__Erysipelotrichaceae; g__RFN20; s__
TACGTAGGTCGCAAGCGTTATCCGGAATTATTGGGCGTAAAGAGTGAGCAGGCGGCACGGTAAGTCTGAAGTGAAAGCGTGGGGCTCAACCCCATATAGCTTTGGATACTGCCGAGCTAGAGTAC		FALSE	1	9	23	32.5	98	1	1	1	9.5	517	k__Bacteria; p__Firmicutes; c__Erysipelotrichi; o__Erysipelotrichales; f__Erysipelotrichaceae; g__RFN20; s__
TACGTAGGTCCCGAGCGTTGTCCGGATTTATTGGGCGTAAAGCGAGCGCAGGCGGTTAGGAAAGTCTGGAGTGAAAGGCATTGGCTCAACCGATGTATGCTTTGGAAACTGTCTAACTTGAGTGC		FALSE	1	1	1	1.5	6	1	3.5	8	13.5	55	k__Bacteria; p__Firmicutes; c__Bacilli; o__Lactobacillales; f__Streptococcaceae; g__Streptococcus
TACGTAGGTCCCGAGCGTTGTCCGGATTTATTGGGCGTAAAGCGAGCGCAGGCGGTTAGATAAGTCTGAAGTTAAAGGCTGTGGCTTAACCATAGTAGGCTTTGGAAACTGTTTAACTTGAGTGC		FALSE	1	1	1	3	10	1	3	6	9	17	k__Bacteria; p__Firmicutes; c__Bacilli; o__Lactobacillales; f__Streptococcaceae; g__Streptococcus; s__
TACGTAGGTCCCGAGCGTTGTCCGGATTTATTGGGCGTAAAGCGAGCGCAGGCGGTTAGATAAGTCTGAAGTTAAAGGCTGTGGCTTAACCATAGTACGCTTTGGAAACTGTTTAACTTGAGTGC		FALSE	1	1	3	4	17	1	3	5	7	14	k__Bacteria; p__Firmicutes; c__Bacilli; o__Lactobacillales; f__Streptococcaceae; g__Streptococcus; s__infantis
TACGTAGGTCCCGAGCGTTATCCGGAATTATTGGGCGTAAAGAGTGAGTAGGTGGTTTCTTAAGTCTGGAGTCAAATGCAGTAGCTTAACTATTGTTCGCTTTGGAAACTGGGAGACTAGAGTGC		FALSE	1	1	1	1	11	1	1	3	4	12	k__Bacteria; p__Firmicutes
TACGTAGGTCCCGAGCGTTATCCGGAATTATTGGGCGTAAAGAGTGAGTAGGTGGTTGCTTAAGTCTGAAGTTAAATGCAGTGGCTTAACCATTGTCCGCTTTGGAAACTGGGCAACTAGAGTGC		FALSE	1	1	1.5	4	29	1	1	5	11.5	86	k__Bacteria; p__Firmicutes
TACGTAGGTCCCGAGCGTTATCCGGAATTATTGGGCGTAAAGAGTGAGTAGGTGGTTGCTTAAGTCTGAAGTCAAATGCAGTGGCTTAACCATTGTTCGCTTTGGAAACTGGGCAACTAGAGTGC		FALSE	1	1	1	1	17	1	1	3	8	101	k__Bacteria; p__Firmicutes
TACGTAGGTCCCGAGCGTTATCCGGAATTATTGGGCGTAAAGAGTGAGCAGGCGGCACGGCAAGTCTGGAGTGAAAGCGTAGGGCTCAACCCTATACAGCTTTGGAAACTACCGAGCTAGAGTAT		FALSE	1	1	1	1	8	1	1	1	5	10	k__Bacteria; p__Firmicutes; c__Erysipelotrichi; o__Erysipelotrichales; f__Erysipelotrichaceae
TACGTAGGTCCCAAGCGTTATCCGGAATTATTGGGCGTAAAGAGTGAGTAGGTGGTTTCTTAAGTCTGGAGTCAAATGCAGTAGCTTAACTATTGTTCGCTTTGGAAACTGAGAAGCTAGAGTAC		FALSE	1	1	1	1.5	16	1	1	1	1	1	k__Bacteria; p__Firmicutes; c__Erysipelotrichi; o__Erysipelotrichales; f__Erysipelotrichaceae; g__; s__
TACGTAGGTCACGAGCGTTATCCGGAATTATTGGGCGTAAAGAGTGAGCAGGCGGTATGGCAAGTTTGAAGTGAAAGCGTGGGGCTCAACCCCATACAGCTTCGAAAACTACCAAACTAGAGTAT		FALSE	1	1	1	1	31	1	1	1	1	38	k__Bacteria; p__Firmicutes; c__Erysipelotrichi; o__Erysipelotrichales; f__Erysipelotrichaceae; g__RFN20; s__
TACGTAGGTCACGAGCGTTATCCGGAATTATTGGGCGTAAAGAGTGAGCAGGCGGTACTGTAAGTTTGAAGTGAAAGCGTTAGGCTTAACCTAATACAGCTTCGAAAACTGCAGAACTAGAGTAC		FALSE	1	1	1	1	9	1	1	1	1	36	k__Bacteria; p__Firmicutes; c__Erysipelotrichi; o__Erysipelotrichales; f__Erysipelotrichaceae; g__RFN20; s__
TACGTAGGTCACGAGCGTTATCCGGAATTATTGGGCGTAAAGAGTGAGCAGGCGGTACTGTAAGTCTGAAGTGAAAGCGTGAGGCTTAACCTCATACAGCTTCGGAAACTGCAGAACTAGAGTAT		FALSE	1	1	1	1	7	1	1	1	1	9	k__Bacteria; p__Firmicutes
TACGTAGGTCACGAGCGTTATCCGGAATTATTGGGCGTAAAGAGTGAGCAGGCGGTACAGTAAGTTTGAAGTGAAAGCGTAAGGCTTAACCTTATACAGCTTCGAAAACTGCTGAACTAGAGTAC		FALSE	1	1	1	1	17	1	1	1	1	6	k__Bacteria; p__Firmicutes; c__Erysipelotrichi; o__Erysipelotrichales; f__Erysipelotrichaceae; g__RFN20; s__
TACGTAGGTCACGAGCGTTATCCGGAATTATTGGGCGTAAAGAGTGAGCAGGCGGCGTCGTAAGTCTGGAGTGAAAGCGTGGGGCTCAACCCCATTAAGCTTTGGAAACTGCGATGCTAGAGTAC		FALSE	1	13.75	20	43.25	107	1	13	23	56	305	k__Bacteria; p__Firmicutes; c__Erysipelotrichi; o__Erysipelotrichales; f__Erysipelotrichaceae; g__RFN20; s__
TACGTAGGTCACGAGCGTTATCCGGAATTATTGGGCGTAAAGAGTGAGCAGGCGGCGTCGTAAGTCTGGAGTGAAAGCGTGGGGCTCAACCCCATCAAGCTTTGGAAACTGCGATGCTAGAGTAC		FALSE	1	4	9.5	18.5	35	2	19.5	27	72.5	276	k__Bacteria; p__Firmicutes; c__Erysipelotrichi; o__Erysipelotrichales; f__Erysipelotrichaceae; g__RFN20; s__
TACGTAGGTCACGAGCGTTATCCGGAATTATTGGGCGTAAAGAGTGAGCAGGCGGCATGATAAGTCTGAAGTGAAAGCGTGGGGCTCAACCCCATATAGCTTCGGAAACTATCAAGCTAGAGTAC		FALSE	1	1	1	1	4	1	1	1	4	10	k__Bacteria; p__Firmicutes; c__Erysipelotrichi; o__Erysipelotrichales; f__Erysipelotrichaceae; g__RFN20; s__
TACGTAGGTCACGAGCGTTATCCGGAATTATTGGGCGTAAAGAGTGAGCAGGCGGCATAGCAAGTCTGAGGTGAAAGCGTGGGGCTTAACCCCATACAGCCTTGGAAACTACTAAGCTAGAGTGC		FALSE	1	1	1	1	7	1	1	1	1	9	k__Bacteria; p__Firmicutes; c__Erysipelotrichi; o__Erysipelotrichales; f__Erysipelotrichaceae; g__RFN20; s__
TACGTAGGTCACGAGCGTTATCCGGAATTATTGGGCGTAAAGAGTGAGCAGGCGGCATAGCAAGTCTGAGGTCAAAGCGTGGGGCTTAACCCCATTTCGCCTTGGAAACTACTAAGCTAGAGTGC		FALSE	1	1	1	3	31	1	1	1	1	3	k__Bacteria; p__Firmicutes; c__Erysipelotrichi; o__Erysipelotrichales; f__Erysipelotrichaceae; g__RFN20; s__
TACGTAGGTCACGAGCGTTATCCGGAATTATTGGGCGTAAAGAGTGAGCAGGCGGCACGGTAAGTCTGGAGTGAAAGCGTAGGGCTCAACCCTATATAGCTTTGGAAACTACCGAGCTAGAGTAT		FALSE	1	1	3	6	23	1	1	5	9.5	17	k__Bacteria; p__Firmicutes; c__Erysipelotrichi; o__Erysipelotrichales; f__Erysipelotrichaceae; g__RFN20; s__
TACGTAGGTCACGAGCGTTATCCGGAATTATTGGGCGTAAAGAGTGAGCAGGCGGCACCGTAAGTCTGAGGTCAAAGCGTGGGGCTCAACCCCATTTCGCCTTGGAAACTGCGGAGCTAGAGTGC		FALSE	1	1	1	1	4	1	1	1	1	32	k__Bacteria; p__Firmicutes; c__Erysipelotrichi; o__Erysipelotrichales; f__Erysipelotrichaceae; g__RFN20; s__
TACGTAGGTCACGAGCGTTATCCGGAATTATTGGGCGTAAAGAGTGAGCAGGCGGCACCGTAAGTCTGAGGTCAAAGCGTGGGGCTCAACCCCATATCGCCTTGGAAACTGCGGAGCTAGAGTGC		FALSE	1	1	2	4.25	18	1	1	1	3.5	29	k__Bacteria; p__Firmicutes; c__Erysipelotrichi; o__Erysipelotrichales; f__Erysipelotrichaceae; g__RFN20; s__
TACGTAGGTCACAAGCGTTATCCGGAATTATTGGGCGTAAAGAGTGAGCAGGCGGTACGGTAAGTTGGAAGTGAAAGCGTGGGGCTTAACCCCATTTAGCTCCCAAAACTGCCGAACTAGAGTGC		FALSE	1	1	1	5	16	1	2	5	9.5	29	k__Bacteria; p__Firmicutes; c__Erysipelotrichi; o__Erysipelotrichales; f__Erysipelotrichaceae
TACGTAGGTCACAAGCGTTATCCGGAATTATTGGGCGTAAAGAGTGAGCAGGCGGCGTCGTAAGTCTGGAGTGAAAGCGTGGGGCTCAACCCCATCAAGCTTTGGAAACTGCGATGCTAGAGTAC		FALSE	1	1	1	2	15	1	1	1	1	2	k__Bacteria; p__Firmicutes; c__Erysipelotrichi; o__Erysipelotrichales; f__Erysipelotrichaceae; g__RFN20; s__
TACGTAGGTCACAAGCGTTATCCGGAATTATTGGGCGTAAAGAGTGAGCAGGCGGCATGGTAAGTCTGAGGTCAAAGCGTGGGGCTCAACCCCATACAGCCTTGGAAACTGCCAAGCTAGAGTGC		FALSE	1	1	1	1.25	11	1	1	1	1	18	k__Bacteria; p__Firmicutes; c__Erysipelotrichi; o__Erysipelotrichales; f__Erysipelotrichaceae; g__RFN20; s__
TACGTAGGTCACAAGCGTTATCCGGAATTATTGGGCGTAAAGAGTGAGCAGGCGGCATGGTAAGTCTGAAGTGAAAGCGTGGGGCTCAACCCCATAAAGCTTCGGAAACTGCCAAGCTAGAGTAT		FALSE	1	1	1	2	18	1	1	1	5.5	34	k__Bacteria; p__Firmicutes; c__Erysipelotrichi; o__Erysipelotrichales; f__Erysipelotrichaceae; g__RFN20; s__
TACGTAGGTCACAAGCGTTATCCGGAATTATTGGGCGTAAAGAGTGAGCAGGCGGCATAGCAAGTCTGAGGTTAAAGCGTGGGGCTCAACCCCATATCGCCTTGGAAACTACTAAGCTAGAGTGC		FALSE	1	1	1	1	13	1	1	1	1	9	k__Bacteria; p__Firmicutes; c__Erysipelotrichi; o__Erysipelotrichales; f__Erysipelotrichaceae; g__RFN20; s__
TACGTAGGTCACAAGCGTTATCCGGAATTATTGGGCGTAAAGAGTGAGCAGGCGGCATAGCAAGTCTGAGGTGAAAGCGTGGGGCTTAACCCCATAAAGCCTTGGAAACTACTAAGCTAGAGTGC		FALSE	1	1	1	1	1	1	1	1	4	22	k__Bacteria; p__Firmicutes; c__Erysipelotrichi; o__Erysipelotrichales; f__Erysipelotrichaceae; g__RFN20; s__
TACGTAGGTAGCGAGCGTTGTCCGGATTTACTGGGTGTAAAGGGCGCGTAGGCGGGAATGCAAGTCAGGAGTGAAATCTATGGGCTTAACCCATAAATTGCTTTTGAAACTGCATTTCTTGAGTA		FALSE	1	1	1	1	3	1	1	1	2	9	k__Bacteria; p__Firmicutes; c__Clostridia; o__Clostridiales; f__Ruminococcaceae; g__; s__
TACGTAGGTAGCGAGCGTTGTCCGGAATAACTGGGCGTAAAGGGAGTGTAGGTGGCAATTTAAGTTAAATGTGAAAGACCGAGGCTCAACTTCGGAAATGCATTTAATACTGGATAGCTAGAGTG		FALSE	1	1	1	1	1	1	1	1	3	20	k__Bacteria
TACGTAGGTAGCGAGCGTTGTCCGGAATAACTGGGCGTAAAGGGAGCGTAGGCGGTTAATTAAGTCTACTGTGGAAGCCTGAGGCTTAACCTCAGGAGTGCAGTGGATACTGGTCAACTAGAGTA		FALSE	1	1	1	1	7	1	1	1	1	9	k__Bacteria
TACGTAGGTAGCGAGCGTTGTCCGGAATAACTGGGCGTAAAGGGAGCGTAGGCGGTTAATTAAGTCTAATGTGGAAGCCTGAGGCTTAACCTCAGGAGTGCATTGGAAACTGGTTGACTAGAGTA		FALSE	1	1	1	1	11	1	1	1	1	20	k__Bacteria
TACGTAGGTAGCGAGCGTTGCCCGGAATTACTGGGTGTAAAGGGAGTGTAGGCGGGTTATCAAGTCCGTTGTTAAATCTCACGGCTCAACCGTGAGCTGCGGCGGAAACTGATGATCTTGAGTGA		FALSE	1	2.5	9.5	15.25	45	1	1	1	1	24	k__Bacteria
TACGTAGGTAGCGAGCGTTATCCGGAATTATTGGGCGTAAAGAGTGAGTAGGCGGTTTGTTAAGTCTAAAGTCAAAGGCTGTGGCTCAACCATAGTTCGCTTTAGAAACTGACAGACTAGAGTGC		FALSE	1	1	1	1	8	1	1	1	1	34	k__Bacteria; p__Firmicutes; c__Erysipelotrichi; o__Erysipelotrichales; f__Erysipelotrichaceae
TACGTAGGTAGCAAGCGTTGTCCGGATTTACTGGGTGTAAAGGGCGTGTAGGCGGAGGAGCAAGTCAGATGTGAAATCCATGGGCTTAACCCATGAACTGCATTTGAAACTGTTCCCCTTGAGTA		FALSE	1	1	1	1	5	1	1	1	2	7	k__Bacteria; p__Firmicutes; c__Clostridia; o__Clostridiales; f__Ruminococcaceae; g__Oscillospira
TACGTAGGTAGCAAGCGTTGTCCGGATTTACTGGGTGTAAAGGGCGTGTAGGCGGAGATACAAGTCAGGAGTGAAATCCATGGGCTTAACCCATGAACTGCTTTTGAAACTGTATCCCTTGAGTA		FALSE	1	1	1	1	7	1	1	1	3	5	k__Bacteria; p__Firmicutes; c__Clostridia; o__Clostridiales; f__Ruminococcaceae; g__; s__
TACGTAGGTAGCAAGCGTTGTCCGGATTTACTGGGTGTAAAGGGCGTGTAGGCGGAGAAACAAGTCAGAAGTGAAATGCATGGGCTCAACCCATGAACTGCTTTTGAAACTGTTTCCCTTGAGTA		FALSE	1	1	1	1	4	1	1	1	3	16	k__Bacteria; p__Firmicutes; c__Clostridia; o__Clostridiales; f__Ruminococcaceae; g__; s__
TACGTAGGTAGCAAGCGTTGTCCGGATTTACTGGGTGTAAAGGGCGCGTAGGCGGGCTAGCAAGTCAGATGTGAAATACCGCAGCTTAACTGCGGAGCTGCATTTGAAACTGTTAGTCTTGAGTA		FALSE	1	1	1	3	5	1	1	1	3.5	8	k__Bacteria; p__Firmicutes; c__Clostridia; o__Clostridiales
TACGTAGGTAGCAAGCGTTGTCCGGATTTACTGGGTGTAAAGGGCGCGTAGGCGGGCTAGCAAGTCAGATGTGAAATAACACGGCTTAACCGTGTGGCTGCATTTGAAACTGTTAGTCTTGAGTA		FALSE	1	1	1	1	4	1	1	1	3	5	k__Bacteria
TACGTAGGTAGCAAGCGTTGTCCGGAATGACTGGGCGTAAAGGGTGCGTAGGTTGTTTGGCAAGTTGGTGGTGAAATTCCGAGGCTTAACTTCGGCGCTACCACCAAGACTGTTGAACTTGAGTA		FALSE	1	1	1	1	4	1	1	1	3	12	k__Bacteria
TACGTAGGTAGCAAGCGTTGTCCGGAATGACTGGGCGTAAAGGGTGCGTAGGTTGTTTGGCAAGTTGGTAGTGAAATTCCGAGGCTTAACTTCGGCGCTACTACCAAGACTGTTGAACTTGAGTA		FALSE	1	1	3	5	17	1	1	1	5	32	k__Bacteria
TACGTAGGTAGCAAGCGTTGTCCGGAATGACTGGGCGTAAAGGGTGCGTAGGTTGTTTGGCAAGTTGGTAGTGAAATTCCGAAGCTTAACTTCGGCGCTACTACCAAGACTGCTGAACTTGAGTA		FALSE	1	1	1	3	7	1	1	3	6	19	k__Bacteria; p__Proteobacteria
TACGTAGGTAGCAAGCGTTGTCCGGAATGACTGGGCGTAAAGGGTGCGTAGGTTGTCTGGCAAGTTGGTAGTGAAATTCCGAGGCTTAACTTCGGCGCTACTACCAAGACTGCCGGACTTGAGTA		FALSE	1	1	1	3	36	1	1	1	3	17	k__Bacteria
TACGTAGGTAGCAAGCGTTGTCCGGAATGACTGGGCGTAAAGGGTGCGTAGGTTGCTTGGTAAGTTGGTAGTGAAATTCCGAGGCTTAACTTCGGCGCTACTATCAAGACTGCTGAGCTTGAGTA		FALSE	1	1	1	4	5	1	1	1	4	23	k__Bacteria
TACGTAGGTAGCAAGCGTTGTCCGGAATGACTGGGCGTAAAGGGTGCGTAGGTTGCTTGGTAAGTTGGTAGTGAAATTCCGAGGCTTAACTTCGGCGCTACTATCAAGACTGCCGAGCTTGAGTA		FALSE	1	1	1	1	3	1	1	1	3	10	k__Bacteria
TACGTAGGTAGCAAGCGTTGTCCGGAATGACTGGGCGTAAAGGGTGCGTAGGTTGCTTGGCAAGTTGGTAGTGAAATTCCGAGGCTTAACTTCGGCGCTACTACCAAGACTGCTGAGCTTGAGTA		FALSE	1	1	1	4	6	1	1	1	3.5	25	k__Bacteria
TACGTAGGTAGCAAGCGTTGTCCGGAATGACTGGGCGTAAAGGGTGCGTAGGTTGCCTGGCAAGTTGGTAGTGAAATTCCGAGGCTTAACTTCGGCGCTACTACCAAGACTGTCGGGCTTGAGTA		FALSE	1	1	2	7	29	1	1	5	7	32	k__Bacteria
TACGTAGGTAGCAAGCGTTGTCCGGAATGACTGGGCGTAAAGGGTGCGTAGGTGGTTTATCAAGTTGGTAGTGAAATTCCGAGGCTTAACTTCGGCGCTACTACCAAGACTGGTGAACTTGAGTA		FALSE	1	1	1	1.5	26	1	1	1	6.5	48	k__Bacteria
TACGTAGGTAGCAAGCGTTGTCCGGAATGACTGGGCGTAAAGGGTGCGTAGGTGGTTTAACAAGTTGGTAGTGAAATTCCGAGGCTTAACTTCGGCGCTACTACCAAGACTGTTGAACTTGAGTA		FALSE	1	1	1	3.25	10	1	2	5	10	47	k__Bacteria
TACGTAGGTAGCAAGCGTTGTCCGGAATGACTGGGCGTAAAGGGTGCGTAGGTGGCTTGACAAGTTGGTAGTGAAATTCCGAGGCTTAACTTCGGCGCTACTACCAAAACTGCCGAGCTTGAGTA		FALSE	1	1	1	1	9	1	1	1	1	11	k__Bacteria
TACGTAGGTAGCAAGCGTTGTCCGGAATGACTGGGCGTAAAGGGTGCGTAGGTGGCTTGACAAGTTGGTAGTGAAATCCCGAGGCTTAACTTCGGTGCTACTACCAAGACTGCCGAGCTTGAGTA		FALSE	1	1	3	4.5	22	1	1	1	4.5	19	k__Bacteria
TACGTAGGTAGCAAGCGTTGTCCGGAATGACTGGGCGTAAAGGGTGCGTAGGTGGCTTAGCAAGTTGGTAGTGAAATTCCGGGGCTTAACTCCGGCGCTACTACCAAGACTGTTGAGCTTGAGTA		FALSE	1	1	1	3	8	1	1	3	4	14	k__Bacteria
TACGTAGGTAGCAAGCGTTGTCCGGAATGACTGGGCGTAAAGGGTGCGTAGGTGGCTTAGCAAGTTGGTAGTGAAATTCCGAGGCTTAACTTCGGCGCTACTACCAAGACTGTTGAGCTTGAGTA		FALSE	1	1	1	1	5	1	1	1	2	8	k__Bacteria
TACGTAGGTAGCAAGCGTTGTCCGGAATAACTGGGCGTAAAGGGTGCGTAGGCGGTTTCTTAAGTCTGATGTGAAATCCTATGGCTTAACCATAGAACTGCATTAGATACTGGGAAGCTGGAGTG		FALSE	1	1	1	7.25	19	1	1	1	1.5	13	k__Bacteria
TACGTAGGTAGCAAGCGTTGTCCGGAATAACTGGGCGTAAAGGGTGCGTAGGCGGTTTCTTAAGTCTGATGTGAAATCCTATAGCTCAACTATAGAACTGCATTAGATACTGGGTTACTGGAGTG		FALSE	1	1	1	1	14	1	1	1	1	9	k__Bacteria
TACGTAGGGTGCGAGCGTTGTCCGGAATTACTGGGCGTAAAGGGCTCGTAGGTGGTTTGTCGCGTCGTCTGTGAAATTCTGGGGCTTAACTCCGGGCGTGCAGGCGATACGGGCATAACTTGAGT		FALSE	1	1	1	1	7	1	1	1	1	9	k__Bacteria; p__Actinobacteria; c__Actinobacteria; o__Actinomycetales; f__Corynebacteriaceae; g__Corynebacterium; s__
TACGTAGGGTGCGAGCGTTATCCGGAATTATTGGGCGTAAAGGGTGCGTAGATGGCAATGTAAGTCATTTGTGAAAGTTCTGGGCTCAACCCAGTGATGCAAATGATACTGCATAGCTAGAGTAT		FALSE	1	3	8.5	15	83	1	1	1	1	56	k__Bacteria; p__Tenericutes; c__Mollicutes; o__Anaeroplasmatales; f__Anaeroplasmataceae; g__Anaeroplasma; s__
TACGTAGGGTGCGAGCGTTAATCGGAATTACTGGGCGTAAAGGGTACGCAGGTGGTTTTATAAGACAGATGTGAAATCCCTGGGCTTAACCTAGGAATAGCATTTGTGACTGTAAAGCTAGAGTG		FALSE	1	1	1	1	4	1	1	1	9	51	k__Bacteria; p__Proteobacteria; c__Betaproteobacteria
TACGTAGGGTGCGAGCGTTAATCGGAATTACTGGGCGTAAAGCGTGCGCAGGCGGTTTCGTAAGATAGGTGTGAAATCCCCGGGCTCAACCTGGGAACTGCACTTGTGACTGCGAAGCTAGAGTT		FALSE	1	3	4	7.25	32	1	3.5	6	10.5	39	k__Bacteria; p__Proteobacteria; c__Betaproteobacteria; o__Rhodocyclales; f__Rhodocyclaceae
TACGTAGGGTGCGAGCGTTAATCGGAATTACTGGGCGTAAAGCGTGCGCAGGCGGTTGGGTAAGACAGATGTGAAATCCCCGGGCTCAACCTGGGAACCGCATTTGTGACTGTCCGACTTGAGTG		FALSE	1	1	1	1	7	1	1	1	3	14	k__Bacteria; p__Proteobacteria; c__Betaproteobacteria; o__Burkholderiales; f__Alcaligenaceae; g__Sutterella; s__
TACGTAGGGTGCGAGCGTTAATCGGAATTACTGGGCGTAAAGCGTGCGCAGGCGGTTGGATAAGACAGGTGTGAAATCCCCGGGCTTAACCTGGGAACTGCATTTGTGACTGTCCGACTAGAGTA		FALSE	1	1	1	3.25	7	1	1	1	4	77	k__Bacteria; p__Proteobacteria; c__Betaproteobacteria; o__Burkholderiales
TACGTAGGGTGCGAGCGTTAATCGGAATAACTGGGCGTAAAGGGTGAGTAGGCGGTTTAGTAAGATAGTTGTGAAATTCCCGCGCTTAACGTGGGGACTGCGGCTATGACTGCTAAACTAGAATA		FALSE	1	1	3	4	17	1	1	1	4	22	k__Bacteria; p__Proteobacteria; c__Betaproteobacteria; o__Tremblayales; f__; g__; s__
TACGTAGGGTGCAAGCGTTGTCCGGAATTACTGGGTGTAAAGGGAGCGCAGGCGGTTTAGCAAGTTGGATGTCAAATTTATGGGCTCAACCCATAACAGCATTCAAAACTGTTAGACTTGAGTGA		FALSE	1	3	7	12.25	22	1	7	13	22	59	k__Bacteria; p__Firmicutes; c__Clostridia; o__Clostridiales
TACGTAGGGTGCAAGCGTTGTCCGGAATTACTGGGCGTAAAGAGCTCGTAGGTGGTTTGTCACGTCGTCTGTGAAATTCCACAGCTTAACTGTGGGCGTGCAGGCGATACGGGCTGACTTGAGTA		FALSE	1	1	1	1	7	1	1	1	3.5	10	k__Bacteria; p__Actinobacteria; c__Actinobacteria; o__Actinomycetales; f__Corynebacteriaceae; g__Corynebacterium; s__
TACGTAGGGTGCAAGCGTTGTCCGGAATGACTGGGTGTAAAGGGTGTGTAGGTGGCTTTTTAAGTTAAAAGTGAAAGCCCGGGGCTCAACTCCGGAACTGCTTTTAATACTGGATGGCTTGAGTG		FALSE	1	1	1	1	8	1	1	1	3	12	k__Bacteria
TACGTAGGGTGCAAGCGTTGTCCGGAATGACTGGGTGTAAAGGGTGTGTAGGTGGCTTATTAAGTTAAAAGTGAAAGCCCGGGGCTTAACTCCGGAACTGCTTTTAATACTGGTTGGCTTGAGTG		FALSE	1	1	1	1	3	1	1	1	3	13	k__Bacteria
TACGTAGGGTGCAAGCGTTGTCCGGAATGACTGGGTGTAAAGGGTGTGTAGGTGGCTTATTAAGTTAAAAGTGAAAGCCCGGGGCTCAACTCCGGAACTGCTTTTAATACTGGTTGGCTTGAGTG		FALSE	1	1	1	1.5	8	1	1	3	5	16	k__Bacteria
TACGTAGGGTGCAAGCGTTATCCGGATTTACTGGGTGTAAAGGGCGAGTAGACGGTTTTGCAAGTCAGATGTGAAATCCTGGGGCTCAACTCCAGAACTGCATCTGAAACTGCATAACTAGAGTG		FALSE	1	1	1	1	1	1	1	1	3	13	k__Bacteria
TACGTAGGGTGCAAGCGTTATCCGGATTTACTGGGTGTAAAGGGCGAGTAGACGGTTATCTAAGTCAGTTGTGAAAACTCAGTGCTTAACATTGAGCGTGCAACTGAAACTAGACTACTAGAGTG		FALSE	1	1	1	1	5	1	1	1	1	10	k__Bacteria
TACGTAGGGTGCAAGCGTTATCCGGATTTACTGGGTGTAAAGGGCGAGTAGACGGTTATCTAAGTCAGTTGTGAAAACTCAGTGCTCAACATTGAGCGTGCAACTGAAACTAGACTACTAGAGTG		FALSE	1	1	1	1	7	1	1	1	1	13	k__Bacteria
TACGTAGGGTGCAAGCGTTATCCGGATTTACTGGGTGTAAAGGGCGAGTAGACGGCGTTGCAAGTCAGATGTGAAATCTTGGGGCTCAACTTCAAAATTGCATCTGAAACTGTAGTGCTAGAGTG		FALSE	1	1	1	1	1	1	1	1	4	10	k__Bacteria
TACGTAGGGTGCAAGCGTTATCCGGATTTACTGGGTGTAAAGGGCGAGTAGACGGCGATGCAAGTCAGATGTGAAATGCTAGGGCTTAACCTTAGAACTGCATCTGAAACTGTATTGCTAGAGTG		FALSE	1	1	1	1	8	1	1	1	4	19	k__Bacteria; p__Firmicutes; c__Clostridia; o__Clostridiales
TACGTAGGGTGCAAGCGTTATCCGGATTTACTGGGTGTAAAGGGCGAGTAGACGGCGATGCAAGTCAGATGTGAAATGCTAGGGCTTAACCTTAGAACTGCATCTGAAACTGCATTGCTAGAGTG		FALSE	1	1	1	1	5	1	1	1	2.5	17	k__Bacteria
TACGTAGGGTGCAAGCGTTATCCGGATTTACTGGGTGTAAAGGGCGAGTAGACGGCGATGCAAGTCAGATGTGAAATGCTAGGGCTCAACCTTAGAACTGCATCTGAAACTGCATTGCTAGAGTG		FALSE	1	1	1	1	10	1	1	1	5	37	k__Bacteria
TACGTAGGGTGCAAGCGTTATCCGGATTTACTGGGTGTAAAGGGCGAGTAGACGGCGATGCAAGTCAGATGTGAAATCCTGGGGCTCAACTCCAGAACTGCATCTGAAACTGCATTGCTAGAGTG		FALSE	1	1	1	1	22	1	1	4	11.5	34	k__Bacteria
TACGTAGGGTGCAAGCGTTATCCGGATTTACTGGGTGTAAAGGGCGAGTAGACGGCATAGCAAGTCAGATGTGAAATTTCAGTGCTCAACATTGAAACTGCATCTGAAACTGTTAAGCTAGAGTG		FALSE	1	1	1	4.25	18	1	3	6	12.5	78	k__Bacteria; p__Firmicutes
TACGTAGGGTGCAAGCGTTATCCGGATTTACTGGGTGTAAAGGGCGAGTAGACGGAATAGCAAGTCAGATGTGAAATTTCAGTGCTCAACATTGAAACTGCATCTGAAACTGTTAATCTAGAGTG		FALSE	1	1	1	3	31	1	1	1	5	15	k__Bacteria
TACGTAGGGTGCAAGCGTTATCCGGAATTACTGGGTGTAAAGGGCGAGTAGACGGTTATCTAAGTCAGTTGTGAAAACTAGGGGCTCAACCCCAAGCGTGCAACTGAAACTAGACTACTAGAGTG		FALSE	1	1	1	1	12	1	1	1	4	39	k__Bacteria
TACGTAGGGTGCAAGCGTTATCCGGAATTACTGGGTGTAAAGGGCGAGTAGACGGTTATCTAAGTCAGTTGTGAAAACTAGGAGCTCAACTTCAAGCGTGCAACTGAAACTAGACTACTAGAGTG		FALSE	1	1	3	6	34	1	3	7	13.5	49	k__Bacteria
TACGTAGGGTGCAAGCGTTATCCGGAATTACTGGGTGTAAAGGGCGAGTAGACGGTTATCTAAGTCAGTTGTGAAAACTAGGAGCTCAACTCCAAGCGTGCAACTGAAACTAGACTACTAGAGTG		FALSE	1	1	1	1	5	1	1	1	2	15	k__Bacteria
TACGTAGGGTGCAAGCGTTAATCGGAATTACTGGGCGTAAAGCGTGCGCAGGCGGTTTGGTAAGACAGGTGTGAAATCCCCGGGCTTAACCTGGGAACTGCATTTGTGACTGCCAGACTAGAGTA		FALSE	1	1	1	3	23	1	1	1	1	1	k__Bacteria; p__Proteobacteria; c__Betaproteobacteria; o__Burkholderiales
TACGTAGGGTGCAAGCGTTAATCGGAATTACTGGGCGTAAAGCGTGCGCAGGCGGTTGTGTAAGACAGATGTGAAATGCCCGGGCTCAACCTGGGAACTGCATTTGTGACTGCACGGCTGGAGTG		FALSE	1	1	1	5	9	1	1	3	5	20	k__Bacteria; p__Proteobacteria; c__Betaproteobacteria; o__Burkholderiales; f__Oxalobacteraceae
TACGTAGGGTGCAAGCGTTAATCGGAATTACTGGGCGTAAAGCGTGCGCAGGCGGTTGGATAAGACAGGTGTGAAATCCCCGGGCTTAACCTGGGAACTGCATTTGTGACTGTCCGACTAGAGTG		FALSE	1	1	3.5	6	23	1	1	1	1	19	k__Bacteria; p__Proteobacteria; c__Betaproteobacteria; o__Burkholderiales; f__Comamonadaceae
TACGTAGGGTGCAAGCGTTAATCGGAATTACTGGGCGTAAAGCGTGCGCAGGCGGTTGGATAAGACAGATGTGAAATCCCCGGGCTCAACCTGGGAACTGCATTTGTGACTGTTCGACTAGAGTA		FALSE	1	1	1	1	4	1	1	1	3	19	k__Bacteria; p__Proteobacteria; c__Betaproteobacteria; o__Burkholderiales; f__Comamonadaceae; g__Thiomonas; s__
TACGTAGGGTGCAAGCGTTAATCGGAATTACTGGGCGTAAAGCGTGCGCAGGCGGTGGGATAAGACAGATGTGAAATCCCCGGGCTCAACCTGGGAACTGCATTTGTGACTGTTCGACTAGAGTA		FALSE	1	1	1	1	4	1	1	1	1	9	k__Bacteria; p__Proteobacteria; c__Betaproteobacteria; o__Burkholderiales; f__Comamonadaceae
TACGTAGGGTGCAAGCGTTAATCGGAATTACTGGGCGTAAAGCGTGCGCAGGCGGTCGGATAAGACAGGTGTGAAATCCCCGGGCTTAACCTGGGAACTGCATTTGTGACTGTTCGACTAGAGTA		FALSE	1	1	1	1	32	1	6	11	17.5	64	k__Bacteria; p__Proteobacteria; c__Betaproteobacteria; o__Burkholderiales; f__Comamonadaceae
TACGTAGGGTGCAAGCGTTAATCGGAATTACTGGGCGTAAAGCGTGCGCAGGCGGTCATGTAAGACAGATGTGAAATCCCCGGGCTCAACCTGGGAACTGCATTTGTGACTGCATGACTGGAGTA		FALSE	1	3	3	7.25	30	1	3	5	11	36	k__Bacteria; p__Proteobacteria; c__Betaproteobacteria; o__Burkholderiales; f__Comamonadaceae
TACGTAGGGTGCAAGCGTTAATCGGAATTACTGGGCGTAAAGCGTGCGCAGGCGGCCGCGCAAGACGGATGTGAAATCCCCGGGCTCAACCTGGGAACTGCATTCGTGACTGCGTGGCTCGAGTA		FALSE	1	1	1	3	8	1	1	1	4.5	10	k__Bacteria; p__Proteobacteria; c__Betaproteobacteria; o__Burkholderiales
TACGTAGGGTCCAAGCATTATCCGGATTGACTGGGTGTAAAGAGTTGCGTAGGTGGCATAACAAGTAGCTGGTGAAATCCGGTGGCTCAACCATTCGAATTATTAGCTAAACTGTTAAGCTCGAG		FALSE	1	1	1	1	9	1	1	1	1	6	k__Bacteria; p__TM7; c__TM7-3; o__CW040; f__F16; g__; s__
TACGTAGGGGGTAAGCGTTGTCCGGAATGACTGGGCGTAAAGGGTGTGTAGGCGGTTTATTAAGTTGAATGTGAAAGCCCGGAGCTTAACTCCGGAACTGCATTCAAAACTGGTAGACTTGAGTG		FALSE	1	1	1	1	1	1	1	1	1	10	k__Bacteria
TACGTAGGGGGCTAGCGTTGTCCGGAATGACTGGGCGTAAAGGGAGTGTAGGTGGCACAGCAAGTTATATGTGAAAGCCCGTGGCTTAACCACGGAACTGCATATAAAACTACTGAGCTTGAGTG		FALSE	1	1	1	3.25	12	1	1	1	3	5	k__Bacteria
TACGTAGGGGGCGAGCGTTGTTCGGAATTACTGGGCGTAAAGCGCACGCAGGCGGATTGTTAAGTGAAATGTCAAAGGCAGTGGCTCAACTACTGTTTCCCATTTCATACTGGCAATCTAGAGTG		FALSE	1	1	1	3	10	1	12.5	20	30	69	k__Bacteria; p__Proteobacteria
TACGTAGGGGGCGAGCGTTGTTCGGAATTACTGGGCGTAAAGCGCACGCAGGCGGAATGTTAAGTGAAATGTCAAAGGCAGTGGCTCAACTACTGTTTCCCATTTCATACTGGCATTCTAGAGTG		FALSE	1	1	4	9.5	28	1	9	12	21.5	52	k__Bacteria
TACGTAGGGGGCGAGCGTTGTCCGGATTTATTGGGTGTAAAGGGTGCGTAGGCGGATATGTAAGTCTAACGTGTAATCTACAGGCTCAACTTGTAGCTTGCGTTTGATACTGTGTATCTTGAGTA		FALSE	1	1	1	1	5	1	1	1	3	22	k__Bacteria
TACGTAGGGGGCGAGCGTTGTCCGGATTTATTGGGTGTAAAGGGTGCGTAGGCGGATATGTAAGTCTAACGTGAAAACTACAGGCTCAACTTGTAGCTTGCGTTTGATACTGTGTATCTTGAGTA		FALSE	1	1	1	1	6	1	1	1	4	32	k__Bacteria
TACGTAGGGGGCGAGCGTTGTCCGGATTTACTGGGCGTAAAGAGTGCGTAGGTGGCTTTGCAAGTCAGATGTGAAATACTGGAGCTTAACTCCGGGGCTGCATCTGAAACTGTAGAGCTAGAGTA		FALSE	1	1	2	6.75	48	1	1	1	1	24	k__Bacteria; p__Firmicutes
TACGTAGGGGGCGAGCGTTGTCCGGATTTACTGGGCGTAAAGAGTGCGTAGGTGGCTTTGCAAGTCAGATGTGAAATACCGGGGCTTAACCCCGGGGCTGCATCTGAAACTGCATAGCTTGAGTA		FALSE	1	2.5	5	11.25	29	1	2	11	23	117	k__Bacteria; p__Firmicutes; c__Clostridia
TACGTAGGGGGCGAGCGTTGTCCGGATTTACTGGGCGTAAAGAGTGCGTAGGTGGCTTAGCAAGTCAGATGTGAAATACTGAAGCTTAACTTCGGGGCTGCATCTGAAACTGTTGAGCTAGAGTA		FALSE	1	1	1	5	10	1	1	1	3	29	k__Bacteria
TACGTAGGGGGCGAGCGTTGTCCGGATTTACTGGGCGTAAAGAGTGCGTAGGTGGCTTAGCAAGTCAGATGTGAAATACCGGAGCTTAACTCCGGGGCTGCATCTGAAACTGCTGAGCTTGAGTA		FALSE	1	1	1	1	1	1	1	1	4.5	25	k__Bacteria; p__Firmicutes; c__Clostridia
TACGTAGGGGGCGAGCGTTGTCCGGATTGATTGGGTGTAAAGGGTGCGTAGGCGGATATGTAAGTCAAACGTGAAAACTACAGGCTTAACTTGTAGCTTGCGTTTGAAACTGTGTATCTTGAGTG		FALSE	1	1	1	1	3	1	1	1	1	7	k__Bacteria; p__Firmicutes
TACGTAGGGGGCGAGCGTTGTCCGGAGTTACTGGGCGTAAAGAGCGTGTAGGCGGTTGGTTAAGTCAGGTGTGAAAATCTTCAGCTCAACTGAGGAACTGCGCCTGAAACTGATTGACTGGAGTC		FALSE	1	1	7.5	28	175	1	1	2	20	255	k__Bacteria; p__Spirochaetes; c__MVP-15; o__PL-11B10; f__; g__; s__
TACGTAGGGGGCGAGCGTTGTCCGGAGTTACTGGGCGTAAAGAGCGTGTAGGCGGTTGATTAAGTCAGGTGTGAAAATCTTCAGCTCAACTGAGGAACTGCGCCTGAAACTGATGAACTGGAGTC		FALSE	1	1	1	1.5	232	1	54.5	109	206	450	k__Bacteria; p__Spirochaetes; c__MVP-15; o__PL-11B10; f__; g__; s__
TACGTAGGGGGCGAGCGTTGTCCGGAGTTACTGGGCGTAAAGAGCGTGTAGGCGGTTAGTTAAGTCAGGTGTGAAATCCTTCAGCTCAACTGAGGAACTGCGCCTGAAACTGATTAACTGGAGTC		FALSE	1	6	21.5	73.75	307	8	51.5	188	453.5	1888	k__Bacteria; p__Spirochaetes; c__MVP-15; o__PL-11B10; f__; g__; s__
TACGTAGGGGGCGAGCGTTGTCCGGAATTATTGGGTGTAAAGGGTGCGTAGACGGGATATTAAGTTGGTTGTGAAATCCCCAGGCTTAACTTGGGAACTGCAACCAAAACTGATGTTCTTGAGTA		FALSE	1	1	1	3.5	17	1	2	7	13.5	47	k__Bacteria
TACGTAGGGGGCGAGCGTTGTCCGGAATTATTGGGTGTAAAGGGTGCGTAGACGGGATATTAAGTTGGTTGTGAAATCCCCAGGCTTAACTTGGGAACTGCAACCAAAACTGATATTCTTGAGTA		FALSE	1	1	1	1	1	1	1	4	9.5	37	k__Bacteria; p__Firmicutes; c__Clostridia; o__Clostridiales
TACGTAGGGGGCGAGCGTTGTCCGGAATTATTGGGTGTAAAGGGCGCGTAGGCGGCTTAGCAAGTCAAGCGTGAAAACTGGAGGCTTAACCTTCAGCCTGCGTTTGAAACTGTTGAGCTTGAGTG		FALSE	1	1	1	1	5	1	1	1	3	8	k__Bacteria
TACGTAGGGGGCGAGCGTTGTCCGGAATTATTGGGTGTAAAGGGCGCGTAGGCGGCTCTGTAAGTCAAACGTGAAAACTACAAGCTTAACTTGTAGCCTGCGTTTGATACTGTGGGGCTTGAGTA		FALSE	1	1	1	1	4	1	1	1	3	9	k__Bacteria
TACGTAGGGGGCGAGCGTTGTCCGGAATTATTGGGTGTAAAGAGTGCGTAGACGGAATAGCAAGTTAGTTGTGAAATCCCCAGGCTCAACTTGGGAACTGCAACTAAAACTGTTAATCTTGAGTG		FALSE	1	1	1	1	1	1	3	10	21	60	k__Bacteria
TACGTAGGGGGCGAGCGTTGTCCGGAATTATTGGGCGTAAAGGGCGTGTAGGTGGTCAGATAAGCGTAATGTGGAAGTCCATATTTCAAGTATGGAAGTGCGCTATGAACTGTCTGACTTGAGTG		FALSE	1	1	1	1	4	1	1	1	3	11	k__Bacteria; p__Firmicutes; c__Clostridia
TACGTAGGGGGCGAGCGTTGTCCGGAATTATTGGGCGTAAAGGGCGCGTAGACGGCCTGGTAAGTTACTGGTGAAATCCCATATTTCAAGTATGGAACTGCCGGTAATACTGCCTGGCTTGAGTG		FALSE	1	1	1	1	1	1	1	1	3	7	k__Bacteria; p__Firmicutes
TACGTAGGGGGCGAGCGTTGTCCGGAATTACTGGGTGTAAAGGGAGCGTAGGCGGGTGATCAAGTTGATTGTGAAATCTATCGGCTCAACTGATAGCTGCGATCAAAACTGATCATCTTGAGTGA		FALSE	1	1	1	1	4	1	1	1	3	6	k__Bacteria; p__Firmicutes; c__Clostridia; o__Clostridiales; f__Ruminococcaceae
TACGTAGGGGGCGAGCGTTGTCCGGAATTACTGGGCGTAAAGGGTGTGTAGGTGGTCTGTTAAGTTGGATGTGAAACCCCCGGGCTTAACCTGGGGACTGCATCCGATACTGGCGGACTAGAGTG		FALSE	1	1	1	1	8	1	1	1	3	12	k__Bacteria
[truncated: 3,334 more rows]
