# Supplementary material for: Evaluating the impact of domestication and captivity on the horse gut microbiome
Source: Sci Rep. 2017 Nov 14;7:15497. doi: 10.1038/s41598-017-15375-9 (PMC5686199; doi:10.1038/s41598-017-15375-9)
Supplement: Supplementary file 3 — Table S2 [file 41598_2017_15375_MOESM3_ESM.csv]

Table S2. Percentile results for an Analyis of Composition of Microbiomes (ANCOM) of horse population fecal trnL data.
Percentile	0	25	50	75	100	0	25	50	75	100
Group	caballus	caballus	caballus	caballus	caballus	przewalskii	przewalskii	przewalskii	przewalskii	przewalskii	W	RANK	ROOT	sequence
GH_01264	1	1	1	1	1	1	7.5	21	49.5	219	4376	no rank	root	accgtcctggaaggtcttgatcttgaatcaagtagcaaaagcgtaactctttccacatcaatgaaaggtgttaagattaagcagtgctcaatgtatcaactaatagtccaaaacagtaactccgatgcgattatt
GH_03208	1	1	1	1	719	1	41	648	1690.5	7644	4480	order	Asterales	atcacgttttccgaaaacaaacaaaggttcagaaagcgaaaatcaaaaag
GH_03451	1	1	1	1	3	1	1	569	2011	10501	4468	species	Shepherdia canadensis	atccagttttctgattctgaaaacaaacaagggttcagaaagcaatacaaag
GH_03452	1	1	1	2	123	1	145.5	2920	5690.5	25730	4505	genus	Hippophae	atccagttttctgattcttaaaacaaacaagggttcagaaagcaatacaaag
GH_03477	1	1	1	1	1	1	1.5	12	23	100	4096	family	Elaeagnaceae	atccagttttctgattcttaaaacaaacaagggctcagaaagcaatacaaag
GH_04256	1	1	1	2	1618	1	234.5	2216	7280.5	21391	4505	tribe	Saliceae	atcctatttttcgaaaacaaacaaaggttcataaagacagaataagaatacaaaag
GH_04257	1	1	1	1	5	1	1	199	2752	31166	4447	tribe	Hedysareae	atcctgctttccgaaaacaaacaaataaaagttcagaaagtgaaaataaaaaaag
GH_04259	1	1	1	1	2273	1	1	219	1006	8996	4246	genus	Chamaerhodos	atcctgttttctgaaaacaaacaaaggtttcagaaagcgagaataaataaag
GH_04260	1	1	1	1	2	1	132.5	818	3423.5	9881	4505	subfamily	Papilionoideae	atcctgctttccgaaaacaaacaaataaaagttcagaaagtgaaaatcaaaaaag
GH_04266	1	1	1	1	1	1	1	98	477.5	4151	4410	genus	Oxytropis	atcctgctttccgaaaacaaaaaaataaaagttcagaaagttaaaatgaaacaaataaag
GH_04773	1	1	1	1	8	1	1.5	161	782.5	16034	4434	order	Asterales	atcgcgttttccgaaaacaaacaaaggttcagaaagcgaaaataaaaaag
GH_04952	1	1	1	1	195	1	21.5	88	464	2952	4478	species	Carex maritima	atcttctttttgagaaaaagaaatatataaaatatttcttatttcagataagaaagaaataatatttcttatctaatattaaa
GH_05951	1	1	1	1	1	1	3.5	8	17	458	4110	no rank	root	caagtgctggtttcactgcgttttcagcatttccagcagcactagc
GH_06478	1	1	1	1	30	1	3.5	16	57.5	260	4226	no rank	root	cactttcctccgctacagggcttgtagtggctcttggtgttactcaatttggcggaactggtgagaatggcaatgcgggcgggcaatgattggaaaaaagtgagtaacttagcgcctgttatgaa
GH_07224	1	1	1	1	16	1	10.5	26	65	570	4397	no rank	root	catactcaccgcagcaaaaataacataccgccctacaaaat
GH_10612	1	1	5.5	9.25	50	2	21	33	63	176	4109	family	Poaceae	ctccgtgttttgagaaaacaagtggttctcgaactagag
GH_10653	1	1	1	1	5	1	485.5	1915	3933	14775	4507	genus	Atraphaxis	ctccttctttccaaaaggaagaaaaaaag
GH_10685	1	1	1	1	1	1	3.5	19	37.5	279	4332	tribe	Polygoneae	ctccttctttccaaaaggaagaaaaaag
GH_11715	1	1.75	8.5	42.5	320	1	1	1	1	22	4373	no rank	root	cttctggaatgatggaacaaccattgtcaaaagctggattac
GH_16126	1	1	9	33.5	1134	1	1	1	1	2	4444	no rank	root	ggcagcgttgtagtctc
GH_16205	1	1	1	1	5	1	6.5	15	33.5	154	4322	no rank	root	ggccagaagatattattt
GH_16384	1	1	1	1	1	1	3	11	22	90	4200	no rank	root	ggctatgaaatccagcgatccccgcagcggcaacgtcggggctggaaccggagccactgtaggaaagccgcacggaggcctgcaggcccagaaatccggaataggctacgccgcagcaaggataggagacctgaa
GH_18821	1	1.75	6.5	30.5	125	1	1	1	1	26	4333	no rank	root	tacctaaatcccaagttgtca
GH_23852	1	1	6	41.25	481	1	1	1	1	9	4151	no rank	root	tgtaggagataacaattcggggc
GH_24372	1	1	1	1	1	1	8	233	864	6950	4483	no rank	root	ttccatggtatttcaacgcattcttagcgaaaattgccatgtggggctgcgttgataggtctttcccttgcgtatgtcttccaatgtcagtccaccagccaaagcaccaggactgacaatttccacacgattgtcaaaaatcagtatcct
