# Supplementary material for: Evaluating the impact of domestication and captivity on the horse gut microbiome
Source: Sci Rep. 2017 Nov 14;7:15497. doi: 10.1038/s41598-017-15375-9 (PMC5686199; doi:10.1038/s41598-017-15375-9)
Supplement: Supplementary file 4 — Table S3 [file 41598_2017_15375_MOESM4_ESM.xlsx]

## Sheet: per_individual_info_sheet.txt
Table S3. Metadata for each individual horse.
#SampleID	BornIn	location_birth_zoo	country	group	entire_name	soc_group_name	dominant_stallion	mum	dad	sex	host_species	foal	birth	year_born	age	procrustes	host_subject_id	study	age_unit	reintroduction	reintroduction_y_n	soc_group	latitude	longitude	socf	nnjj1	nnjj2	nnjj3	host_scientific_name	captive	sample_names	elevation	env_matter	host_common_name	host_taxid	sample_type	shannon	PD_whole_tree	chao1
AG	Villaret, France	Vilaret	Mongolia	PH	Agaric	Agaric	TRUE	Orion	Alice	M	przewalskii	not_foal	unknown	1995	19	AG	AG	Orlando_Phorse	years	20050821	Y	AG	47.86	94.14	NA	NA	NA	NA	Equus ferus przewalskii	no	(Przw_7AG.RNAL2, Przw_7AG.RNAL1)	1507	ENVO:feces	horse	9796	Stool	7.70888	129.287	2217.92
AH	Villaret, France	Vilaret	Mongolia	PH	Alaagher	Diabelli	FALSE	Prezzi	Alice	F	przewalskii	not_foal	06.03.1999	1999	15	AH	AH	Orlando_Phorse	years	20050821	Y	DI	47.86	94.14	315	AR	CH	HA	Equus ferus przewalskii	no	(Przw_9AH.RNAL2, Przw_6AH.RNAL1)	1507	ENVO:feces	horse	9796	Stool	8.83344	142.089	2889.1
AR	Villaret, France	Vilaret	Mongolia	PH	Aria	Diabelli	FALSE	Bo	Alaagher	F	przewalskii	not_foal	05.30.2003	2003	11	AR	AR	Orlando_Phorse	years	20050821	Y	DI	47.86	94.14	296	UL	UL	UL	Equus ferus przewalskii	no	(Przw_6AR.RNAL2, Przw_6AR.RNAL1)	1507	ENVO:feces	horse	9796	Stool	8.95109	150.816	2916.16
AS	Villaret, France	Vilaret	Mongolia	PH	Agsam	Chronos	FALSE	Adonis	Alice	F	przewalskii	not_foal	05.22.2000	2000	14	AS	AS	Orlando_Phorse	years	20040905	Y	CR	47.86	94.14	305	CR	CR	CR	Equus ferus przewalskii	no	(Przw_5AS.RNAL2, Przw_3AS.RNAL1)	1507	ENVO:feces	horse	9796	Stool	8.68439	138.308	2652.44
BG	Villaret, France	Vilaret	Mongolia	PH	Bergeronnette	Matyas	FALSE	Malek	Belladonna	F	przewalskii	not_foal	07.14.1998	1998	16	BG	BG	Orlando_Phorse	years	20050821	Y	MY	47.86	94.14	221	AH	AH	AH	Equus ferus przewalskii	no	(Przw_7BG.RNAL2, Przw_7BG.RNAL1)	1507	ENVO:feces	horse	9796	Stool	8.75785	138.135	2516.75
BI	Seer, Mongolia	Seer	Mongolia	PH	Bidert	Diabelli	FALSE	Diabelli	Carmen	M	przewalskii	not_foal	06.19.2012	2012	2	BI	BI	Orlando_Phorse	years	N	N	DI	47.86	94.14	338	HS	HS	HS	Equus ferus przewalskii	no	(Przw_8BI.RNAL2, Przw_6BI.RNAL1)	1507	ENVO:feces	horse	9796	Stool	9.01079	147.772	2846.05
BR	Villaret, France	Vilaret	Mongolia	PH	Bolero	Bolero	TRUE	Agaric	Bergeronette	M	przewalskii	not_foal	05.21.2003	2003	11	BR	BR	Orlando_Phorse	years	20050821	Y	BR	47.86	94.14	313	TO	TO	TO	Equus ferus przewalskii	no	(Przw_5BR.RNAL2, Przw_5BR.RNAL1)	1507	ENVO:feces	horse	9796	Stool	9.04683	150.52	2962.21
CA	Villaret, France	Vilaret	Mongolia	PH	Carline	Bolero	FALSE	1705	Salandra	F	przewalskii	not_foal	11.11.1994	1994	20	CA	CA	Orlando_Phorse	years	20050821	Y	BR	47.86	94.14	279	TO	TO	TO	Equus ferus przewalskii	no	(Przw_5CA.RNAL2, Przw_3CA.RNAL1)	1507	ENVO:feces	horse	9796	Stool	8.65197	136.978	2340.26
CH	Villaret, France	Vilaret	Mongolia	PH	Cheveche	Diabelli	FALSE	Malek	Carline	F	przewalskii	not_foal	05.18.1999	1999	15	CH	CH	Orlando_Phorse	years	20040905	Y	DI	47.86	94.14	342	AH	AH	AH	Equus ferus przewalskii	no	(Przw_9CH.RNAL3, Przw_6CH.RNAL2, Przw_3CH.RNAL1)	1507	ENVO:feces	horse	9796	Stool	9.13985	153.018	3140.79
CI	Zoo Kosice, Slovakia	zoo	Mongolia	PH	Cassovia	Diabelli	FALSE	Xeron	3252	F	przewalskii	not_foal	08.19.2006	2006	8	CI	CI	Orlando_Phorse	years	20110616	Y	DI	47.86	94.14	366	KD	KD	KD	Equus ferus przewalskii	no	(Przw_8CI.RNAL2, Przw_6CI.RNAL1)	1507	ENVO:feces	horse	9796	Stool	8.17331	123.965	2269.72
CL	Villaret, France	Vilaret	Mongolia	PH	Callas	Chronos	FALSE	Adonis	Carline	F	przewalskii	not_foal	05.27.2003	2003	11	CL	CL	Orlando_Phorse	years	20050821	Y	CR	47.86	94.14	327	NA	NA	NA	Equus ferus przewalskii	no	(Przw_6CL.RNAL2, Przw_5CL.RNAL1)	1507	ENVO:feces	horse	9796	Stool	8.74736	143.325	2814.28
CM	Villaret, France	Vilaret	Mongolia	PH	Carmen	Diabelli	FALSE	Adonis	Cheveche	F	przewalskii	not_foal	05.07.2003	2003	11	CM	CM	Orlando_Phorse	years	20040905	Y	DI	47.86	94.14	371	HS	HS	HS	Equus ferus przewalskii	no	Przw_5CM.RNAL1	1507	ENVO:feces	horse	9796	Stool	8.31844	132.64	2188.56
CR	Villaret, France	Vilaret	Mongolia	PH	Chronos	Chronos	TRUE	Agaric	Celes	M	przewalskii	not_foal	06.25.2002	2002	12	CR	CR	Orlando_Phorse	years	20040905	Y	CR	47.86	94.14	354	AS	AS	AS	Equus ferus przewalskii	no	(Przw_6CR.RNAL2, Przw_3CR.RNAL1)	1507	ENVO:feces	horse	9796	Stool	8.88047	139.773	2354.69
DB	Villaret, France	Vilaret	Mongolia	PH	Debroussailleuse	Chronos	FALSE	Malek	Carline	F	przewalskii	not_foal	05.14.2000	2000	14	DB	DB	Orlando_Phorse	years	20040905	Y	CR	47.86	94.14	417	SR	SR	SR	Equus ferus przewalskii	no	Przw_5DB.RNAL1	1507	ENVO:feces	horse	9796	Stool	9.20902	148.325	2488.58
DI	Villaret, France	Vilaret	Mongolia	PH	Diabelli	Diabelli	TRUE	Bo	Debroussailleuse	M	przewalskii	not_foal	07.28.2003	2003	11	DI	DI	Orlando_Phorse	years	20040905	Y	DI	47.86	94.14	280	CM	CM	CM	Equus ferus przewalskii	no	(Przw_6DI.RNAL2, Przw_3DI.RNAL1)	1507	ENVO:feces	horse	9796	Stool	9.20564	131.691	2196.47
ED	Seer, Mongolia	Seer	Mongolia	PH	Elshin-Said	Agaric	FALSE	Bromus	Scarlette	M	przewalskii	not_foal	unknown	2011	3	ED	ED	Orlando_Phorse	years	N	N	AG	47.86	94.14	NA	NA	NA	NA	Equus ferus przewalskii	no	(Przw_7ED.RNAL2, Przw_7ED.RNAL1)	1507	ENVO:feces	horse	9796	Stool	7.99294	133.905	2465.54
GA	Seer, Mongolia	Seer	Mongolia	PH	Gaya	Matyas	FALSE	Chronos	Callas	F	przewalskii	not_foal	06.28.2011	2011	3	GA	GA	Orlando_Phorse	years	N	N	MY	47.86	94.14	99	VE	VE	VE	Equus ferus przewalskii	no	(Przw_7GA.RNAL2, Przw_7GA.RNAL1)	1507	ENVO:feces	horse	9796	Stool	8.864	146.23	2658.88
GH	Seer, Mongolia	Seer	Mongolia	PH	Goyo-Haaliun	Diabelli	FALSE	Bromus	Solemio	F	przewalskii	not_foal	09.21.2008	2008	6	GH	GH	Orlando_Phorse	years	N	N	DI	47.86	94.14	299	YO	YO	YO	Equus ferus przewalskii	no	(Przw_8GH.RNAL2, Przw_6GH.RNAL1)	1507	ENVO:feces	horse	9796	Stool	8.69493	134.389	2441.76
HA	Seer, Mongolia	Seer	Mongolia	PH	Hangal	Diabelli	FALSE	Bo	Lima	M	przewalskii	not_foal	06.14.2012	2012	2	HA	HA	Orlando_Phorse	years	N	N	DI	47.86	94.14	346	LI	LI	LI	Equus ferus przewalskii	no	(Przw_6HA.RNAL2, Przw_3HA.RNAL1)	1507	ENVO:feces	horse	9796	Stool	8.344	130.343	2407.2
HS	Seer, Mongolia	Seer	Mongolia	PH	Higgs	Diabelli	FALSE	Diabelli	Carmen	M	przewalskii	not_foal	05.29.2013	2013	1	HS	HS	Orlando_Phorse	years	N	N	DI	47.86	94.14	403	CM	CM	CM	Equus ferus przewalskii	no	(Przw_6HS.RNAL2, Przw_5HS.RNAL1)	1507	ENVO:feces	horse	9796	Stool	8.23394	135.873	2457.14
KD	Prague zoo, Czech republic	zoo	Mongolia	PH	Kordula	Diabelli	FALSE	Gino	Ursula	F	przewalskii	not_foal	06.07.2006	2006	8	KD	KD	Orlando_Phorse	years	N	N	DI	47.86	94.14	340	LI	LI	LI	Equus ferus przewalskii	no	(Przw_9KD.RNAL2, Przw_3KD.RNAL1)	1507	ENVO:feces	horse	9796	Stool	8.27232	117.948	1989.39
KH	Seer, Mongolia	Seer	Mongolia	PH	Khulan	Matyas	FALSE	Diabelli	Carmen	F	przewalskii	not_foal	06.04.2009	2009	5	KH	KH	Orlando_Phorse	years	N	N	MY	47.86	94.14	1	NA	NA	NA	Equus ferus przewalskii	no	(Przw_7KH.RNAL2, Przw_5KH.RNAL1)	1507	ENVO:feces	horse	9796	Stool	8.76408	131.532	2413.28
KL	Seer, Mongolia	Seer	Mongolia	PH	Khul	Bolero	FALSE	Diabelli	Carmen	F	przewalskii	not_foal	06.18.2011	2011	3	KL	KL	Orlando_Phorse	years	N	N	BR	47.86	94.14	301	HS	HS	HS	Equus ferus przewalskii	no	(Przw_8KL.RNAL2, Przw_5KL.RNAL1)	1507	ENVO:feces	horse	9796	Stool	9.00075	147.484	2891.82
LI	Slatinany, outlier of Prague zoo	zoo	Mongolia	PH	Lima	Diabelli	FALSE	Fucik	Xendy	F	przewalskii	not_foal	04.10.2007	2007	7	LI	LI	Orlando_Phorse	years	20110616	Y	DI	47.86	94.14	366	KD	KD	KD	Equus ferus przewalskii	no	(Przw_8LI.RNAL2, Przw_6LI.RNAL1)	1507	ENVO:feces	horse	9796	Stool	8.34178	121.818	2108.11
MY	Slatinany, outlier of Prague zoo	zoo	Mongolia	PH	Matyas	Matyas	TRUE	Fucik	Xendy	M	przewalskii	not_foal	04.13.2008	2008	6	MY	MY	Orlando_Phorse	years	20110616	Y	MY	47.86	94.14	NA	NA	NA	NA	Equus ferus przewalskii	no	(Przw_7MY.RNAL2, Przw_7MY.RNAL1)	1507	ENVO:feces	horse	9796	Stool	8.2909	125.048	2221.78
NA	Seer, Mongolia	Seer	Mongolia	PH	Nadaam	Chronos	FALSE	Chronos	Callas	M	przewalskii	not_foal	08.02.2013	2013	1	NA	NA	Orlando_Phorse	years	N	N	CR	47.86	94.14	451	CL	CL	CL	Equus ferus przewalskii	no	Przw_5NA.RNAL1	1507	ENVO:feces	horse	9796	Stool	8.19969	125.496	1946.06
NI	Seer, Mongolia	Seer	Mongolia	PH	Nine	Bolero	FALSE	Bolero	Sharga	F	przewalskii	not_foal	07.02.2013	2013	1	NI	NI	Orlando_Phorse	years	N	N	BR	47.86	94.14	376	SH	SH	SH	Equus ferus przewalskii	no	Przw_2NI.RNAL1	1507	ENVO:feces	horse	9796	Stool	8.0363	126.951	1939.42
PX	Seer, Mongolia	Seer	Mongolia	PH	Paleomix	Bolero	FALSE	Bolero	Sar	M	przewalskii	not_foal	06.09.2013	2013	1	PX	PX	Orlando_Phorse	years	N	N	BR	47.86	94.14	381	SS	SS	SS	Equus ferus przewalskii	no	(Przw_8PX.RNAL2, Przw_5PX.RNAL1)	1507	ENVO:feces	horse	9796	Stool	8.51694	139.112	2600.61
SD	Seer, Mongolia	Seer	Mongolia	PH	Shandas	Agaric	FALSE	Bromus	Scarlette	M	przewalskii	not_foal	unknown	2012	2	SD	SD	Orlando_Phorse	years	N	N	AG	47.86	94.14	246	SR	SR	SR	Equus ferus przewalskii	no	(Przw_7SD.RNAL2, Przw_7SD.RNAL1)	1507	ENVO:feces	horse	9796	Stool	8.69562	139.369	2593.25
SH	Seer, Mongolia	Seer	Mongolia	PH	Sharga	Bolero	FALSE	Bromus	Scarlette	F	przewalskii	not_foal	07.04.2010	2010	4	SH	SH	Orlando_Phorse	years	N	N	BR	47.86	94.14	322	NI	NI	NI	Equus ferus przewalskii	no	(Przw_9SH.RNAL3, Przw_5SH.RNAL2, Przw_2SH.RNAL1)	1507	ENVO:feces	horse	9796	Stool	9.09732	145.977	2883.71
SR	Villaret, France	Vilaret	Mongolia	PH	Scarlette	Chronos	FALSE	Savid	Salandra	F	przewalskii	not_foal	05.19.2002	2002	12	SR	SR	Orlando_Phorse	years	20040905	Y	CR	47.86	94.14	379	DB	DB	DB	Equus ferus przewalskii	no	(Przw_5SR.RNAL1, Przw_3SR.RNAL1)	1507	ENVO:feces	horse	9796	Stool	9.11857	142.176	2573.5
SS	Seer, Mongolia	Seer	Mongolia	PH	Sar	Bolero	FALSE	Bromus	Carline	F	przewalskii	not_foal	08.15.2008	2008	6	SS	SS	Orlando_Phorse	years	N	N	BR	47.86	94.14	361	PX	PX	PX	Equus ferus przewalskii	no	(Przw_8SS.RNAL2, Przw_5SS.RNAL1)	1507	ENVO:feces	horse	9796	Stool	8.73751	145.36	2802.69
SY	Villaret, France	Vilaret	Mongolia	PH	Syrrah	Bolero	FALSE	Adonis	Salvia	F	przewalskii	not_foal	unknown	2002	12	no	SY	Orlando_Phorse	years	20050821	Y	BR	47.86	94.14	342	UH	UH	UH	Equus ferus przewalskii	no	(Przw_9SY.RNAL4, Przw_9SY.RNAL3, Przw_8SY.RNAL2, Przw_8SY.RNAL1)	1507	ENVO:feces	horse	9796	Stool	8.86599	148.462	3017.38
TA	Seer, Mongolia	Seer	Mongolia	PH	Sartai	Bolero	FALSE	Bolero	Carline	F	przewalskii	not_foal	07.23.2012	2012	2	no	TA	Orlando_Phorse	years	N	N	BR	47.86	94.14	332	NI	NI	NI	Equus ferus przewalskii	no	Przw_3TA.RNAL1	1507	ENVO:feces	horse	9796	Stool	8.56965	122.997	1825.18
TO	Seer, Mongolia	Seer	Mongolia	PH	Tomsar	Bolero	FALSE	Bolero	Carline	M	przewalskii	not_foal	07.26.2011	2011	3	TO	TO	Orlando_Phorse	years	N	N	BR	47.86	94.14	311	CA	CA	CA	Equus ferus przewalskii	no	(Przw_5TO.RNAL2, Przw_5TO.RNAL1)	1507	ENVO:feces	horse	9796	Stool	8.22615	134.244	2508.05
UCA	Seer, Mongolia	Seer	Mongolia	PH	U-Carline	Bolero	FALSE	Bolero	Carline	M	przewalskii	foal	06.08.2014	2014	0	no	UCA	Orlando_Phorse	years	N	N	BR	47.86	94.14	NA	NA	NA	NA	Equus ferus przewalskii	no	Przw_8UCA.RNAL1	1507	ENVO:feces	horse	9796	Stool	8.54683	90.7997	1044.59
UCM	Seer, Mongolia	Seer	Mongolia	PH	U-Carmen	Diabelli	FALSE	Diabelli	Carmen	M	przewalskii	foal	05.15.2014	2014	0	UCM	UCM	Orlando_Phorse	years	N	N	DI	47.86	94.14	NA	NA	NA	NA	Equus ferus przewalskii	no	(Przw_6UCM.RNAL2, Przw_6UCM.RNAL1)	1507	ENVO:feces	horse	9796	Stool	8.50024	131.347	2171.61
UGH	Seer, Mongolia	Seer	Mongolia	PH	U-Goyo	Diabelli	FALSE	Diabelli	Goyo	M	przewalskii	foal	04.30.2014	2014	0	UGH	UGH	Orlando_Phorse	years	N	N	DI	47.86	94.14	NA	NA	NA	NA	Equus ferus przewalskii	no	Przw_3UGH.RNAL1	1507	ENVO:feces	horse	9796	Stool	7.44728	107.286	1433.11
UH	Seer, Mongolia	Seer	Mongolia	PH	Uhaa-Hongor	Bolero	FALSE	Bo	Callas	F	przewalskii	not_foal	09.14.2008	2008	6	UH	UH	Orlando_Phorse	years	N	N	BR	47.86	94.14	358	SY	SY	SY	Equus ferus przewalskii	no	(Przw_9UH.RNAL4, Przw_9UH.RNAL3, Przw_8UH.RNAL2, Przw_5UH.RNAL1)	1507	ENVO:feces	horse	9796	Stool	8.74868	147.255	3151.91
UKD	Seer, Mongolia	Seer	Mongolia	PH	U-Kordula	Diabelli	FALSE	Diabelli	Kordula	M	przewalskii	foal	05.29.2014	2014	0	UKD	UKD	Orlando_Phorse	years	N	N	DI	47.86	94.14	NA	NA	NA	NA	Equus ferus przewalskii	no	Przw_3UKD.RNAL1	1507	ENVO:feces	horse	9796	Stool	3.85515	17.9499	102.562
UL	Seer, Mongolia	Seer	Mongolia	PH	Urgamal	Diabelli	FALSE	Diabelli	Cassovia	M	przewalskii	not_foal	07.02.2013	2013	1	UL	UL	Orlando_Phorse	years	N	N	DI	47.86	94.14	347	CI	CI	CI	Equus ferus przewalskii	no	(Przw_9UL.RNAL2, Przw_6UL.RNAL1)	1507	ENVO:feces	horse	9796	Stool	8.41176	128.399	2168.47
UUH	Seer, Mongolia	Seer	Mongolia	PH	U-Uhaa-Hongor	Bolero	FALSE	Bolero	Uhaa-Hongor	F	przewalskii	foal	06.02.2014	2014	0	no	UUH	Orlando_Phorse	years	N	N	BR	47.86	94.14	NA	NA	NA	NA	Equus ferus przewalskii	no	(Przw_9UUH.RNAL2, Przw_9UUH.RNAL1)	1507	ENVO:feces	horse	9796	Stool	3.61836	30.0489	194.3
VE	Seer, Mongolia	Seer	Mongolia	PH	Vega	Matyas	FALSE	Chronos	Callas	F	przewalskii	not_foal	08.24.2012	2012	2	VE	VE	Orlando_Phorse	years	N	N	MY	47.86	94.14	100	GA	GA	GA	Equus ferus przewalskii	no	(Przw_7VE.RNAL2, Przw_7VE.RNAL1)	1507	ENVO:feces	horse	9796	Stool	8.50141	129.314	2347.5
YO	Seer, Mongolia	Seer	Mongolia	PH	Yol	Diabelli	FALSE	Diabelli	Goyo	M	przewalskii	not_foal	05.14.2012	2012	2	YO	YO	Orlando_Phorse	years	N	N	DI	47.86	94.14	338	BI	BI	BI	Equus ferus przewalskii	no	(Przw_6YO.RNAL2, Przw_3YO.RNAL1)	1507	ENVO:feces	horse	9796	Stool	8.95487	148.097	2868.98
DOM10	Mongolia	Mongolia	Mongolia	yDOM_Mong	NA	domestic	unknown	NA	NA	NA	caballus	unknown	unknown	unknown	unknown	DOM10	DOM10	Orlando_Phorse	years	N	N	domestic_Mongolia	47.76	94	NA	NA	NA	NA	Equus ferus caballus	no	Mong_DOM10	1507	ENVO:feces	horse	1114792	Stool	unknown	unknown	unknown
DOM11	Mongolia	Mongolia	Mongolia	yDOM_Mong	NA	domestic	unknown	NA	NA	NA	caballus	unknown	unknown	unknown	unknown	no	DOM11	Orlando_Phorse	years	N	N	domestic_Mongolia	47.76	94	NA	NA	NA	NA	Equus ferus caballus	no	Mong_DOM11	1507	ENVO:feces	horse	1114792	Stool	8.65027	130.665	2080.87
DOM12	Mongolia	Mongolia	Mongolia	yDOM_Mong	NA	domestic	unknown	NA	NA	NA	caballus	unknown	unknown	unknown	unknown	DOM12	DOM12	Orlando_Phorse	years	N	N	domestic_Mongolia	47.76	94	NA	NA	NA	NA	Equus ferus caballus	no	Mong_DOM12	1507	ENVO:feces	horse	1114792	Stool	8.46213	116.203	1735.23
DOM13	Mongolia	Mongolia	Mongolia	yDOM_Mong	NA	domestic	unknown	NA	NA	NA	caballus	unknown	unknown	unknown	unknown	DOM13	DOM13	Orlando_Phorse	years	N	N	domestic_Mongolia	47.76	94	NA	NA	NA	NA	Equus ferus caballus	no	Mong_DOM13	1507	ENVO:feces	horse	1114792	Stool	8.74678	131.536	2259.75
DOM14	Mongolia	Mongolia	Mongolia	yDOM_Mong	NA	domestic	unknown	NA	NA	NA	caballus	unknown	unknown	unknown	unknown	no	DOM14	Orlando_Phorse	years	N	N	domestic_Mongolia	47.76	94	NA	NA	NA	NA	Equus ferus caballus	no	Mong_DOM14	1507	ENVO:feces	horse	1114792	Stool	9.04785	138.876	2360.96
DOM16	Mongolia	Mongolia	Mongolia	yDOM_Mong	NA	domestic	unknown	NA	NA	NA	caballus	unknown	unknown	unknown	unknown	DOM16	DOM16	Orlando_Phorse	years	N	N	domestic_Mongolia	47.76	94	NA	NA	NA	NA	Equus ferus caballus	no	Mong_DOM16	1507	ENVO:feces	horse	1114792	Stool	8.80295	135.409	2320.78
DOM2	Mongolia	Mongolia	Mongolia	yDOM_Mong	NA	domestic	unknown	NA	NA	NA	caballus	unknown	unknown	unknown	unknown	DOM2	DOM2	Orlando_Phorse	years	N	N	domestic_Mongolia	47.76	94	NA	NA	NA	NA	Equus ferus caballus	no	Mong_DOM2	1507	ENVO:feces	horse	1114792	Stool	8.99663	132.618	2263.29
DOM21	Mongolia	Mongolia	Mongolia	yDOM_Mong	NA	domestic	unknown	NA	NA	NA	caballus	unknown	unknown	unknown	unknown	DOM21	DOM21	Orlando_Phorse	years	N	N	domestic_Mongolia	47.76	94	NA	NA	NA	NA	Equus ferus caballus	no	Mong_DOM21	1507	ENVO:feces	horse	1114792	Stool	8.1281	133.145	2452.01
DOM22	Mongolia	Mongolia	Mongolia	yDOM_Mong	NA	domestic	unknown	NA	NA	NA	caballus	unknown	unknown	unknown	unknown	DOM22	DOM22	Orlando_Phorse	years	N	N	domestic_Mongolia	47.76	94	NA	NA	NA	NA	Equus ferus caballus	no	Mong_DOM22	1507	ENVO:feces	horse	1114792	Stool	8.7184	129.51	2149.75
DOM23	Mongolia	Mongolia	Mongolia	yDOM_Mong	NA	domestic	unknown	NA	NA	NA	caballus	unknown	unknown	unknown	unknown	DOM23	DOM23	Orlando_Phorse	years	N	N	domestic_Mongolia	47.76	94	NA	NA	NA	NA	Equus ferus caballus	no	Mong_DOM23	1507	ENVO:feces	horse	1114792	Stool	7.97843	120.69	1894.53
DOM24	Mongolia	Mongolia	Mongolia	yDOM_Mong	NA	domestic	unknown	NA	NA	NA	caballus	unknown	unknown	unknown	unknown	DOM24	DOM24	Orlando_Phorse	years	N	N	domestic_Mongolia	47.76	94	NA	NA	NA	NA	Equus ferus caballus	no	Mong_DOM24	1507	ENVO:feces	horse	1114792	Stool	8.23831	116.908	1825.39
DOM25	Mongolia	Mongolia	Mongolia	yDOM_Mong	NA	domestic	unknown	NA	NA	NA	caballus	unknown	unknown	unknown	unknown	DOM25	DOM25	Orlando_Phorse	years	N	N	domestic_Mongolia	47.76	94	NA	NA	NA	NA	Equus ferus caballus	no	Mong_DOM25	1507	ENVO:feces	horse	1114792	Stool	8.42854	121.6	1811.55
DOM26	Mongolia	Mongolia	Mongolia	yDOM_Mong	NA	domestic	unknown	NA	NA	NA	caballus	unknown	unknown	unknown	unknown	DOM26	DOM26	Orlando_Phorse	years	N	N	domestic_Mongolia	47.76	94	NA	NA	NA	NA	Equus ferus caballus	no	Mong_DOM26	1507	ENVO:feces	horse	1114792	Stool	8.71439	128.698	2068.26
DOM27	Mongolia	Mongolia	Mongolia	yDOM_Mong	NA	domestic	unknown	NA	NA	NA	caballus	unknown	unknown	unknown	unknown	DOM27	DOM27	Orlando_Phorse	years	N	N	domestic_Mongolia	47.76	94	NA	NA	NA	NA	Equus ferus caballus	no	Mong_DOM27	1507	ENVO:feces	horse	1114792	Stool	8.56916	120.106	1803.44
DOM28	Mongolia	Mongolia	Mongolia	yDOM_Mong	NA	domestic	unknown	NA	NA	NA	caballus	unknown	unknown	unknown	unknown	DOM28	DOM28	Orlando_Phorse	years	N	N	domestic_Mongolia	47.76	94	NA	NA	NA	NA	Equus ferus caballus	no	Mong_DOM28	1507	ENVO:feces	horse	1114792	Stool	8.19381	125.794	1853.11
DOM29	Mongolia	Mongolia	Mongolia	yDOM_Mong	NA	domestic	unknown	NA	NA	NA	caballus	unknown	unknown	unknown	unknown	DOM29	DOM29	Orlando_Phorse	years	N	N	domestic_Mongolia	47.76	94	NA	NA	NA	NA	Equus ferus caballus	no	Mong_DOM29	1507	ENVO:feces	horse	1114792	Stool	8.05492	121.079	1828.22
DOM3	Mongolia	Mongolia	Mongolia	yDOM_Mong	NA	domestic	unknown	NA	NA	NA	caballus	unknown	unknown	unknown	unknown	DOM3	DOM3	Orlando_Phorse	years	N	N	domestic_Mongolia	47.76	94	NA	NA	NA	NA	Equus ferus caballus	no	Mong_DOM3	1507	ENVO:feces	horse	1114792	Stool	8.34656	126.811	2035.71
DOM30	Mongolia	Mongolia	Mongolia	yDOM_Mong	NA	domestic	unknown	NA	NA	NA	caballus	unknown	unknown	unknown	unknown	DOM30	DOM30	Orlando_Phorse	years	N	N	domestic_Mongolia	47.76	94	NA	NA	NA	NA	Equus ferus caballus	no	Mong_DOM30	1507	ENVO:feces	horse	1114792	Stool	8.38214	120.089	1937.89
DOM31	Mongolia	Mongolia	Mongolia	yDOM_Mong	NA	domestic	unknown	NA	NA	NA	caballus	unknown	unknown	unknown	unknown	DOM31	DOM31	Orlando_Phorse	years	N	N	domestic_Mongolia	47.76	94	NA	NA	NA	NA	Equus ferus caballus	no	Mong_DOM31	1507	ENVO:feces	horse	1114792	Stool	8.38062	119.578	1805.17
DOM32	Mongolia	Mongolia	Mongolia	yDOM_Mong	NA	domestic	unknown	NA	NA	NA	caballus	unknown	unknown	unknown	unknown	DOM32	DOM32	Orlando_Phorse	years	N	N	domestic_Mongolia	47.76	94	NA	NA	NA	NA	Equus ferus caballus	no	Mong_DOM32	1507	ENVO:feces	horse	1114792	Stool	7.43704	117.338	1799.65
DOM33	Mongolia	Mongolia	Mongolia	yDOM_Mong	NA	domestic	unknown	NA	NA	NA	caballus	unknown	unknown	unknown	unknown	DOM33	DOM33	Orlando_Phorse	years	N	N	domestic_Mongolia	47.76	94	NA	NA	NA	NA	Equus ferus caballus	no	Mong_DOM33	1507	ENVO:feces	horse	1114792	Stool	8.47057	123.389	2104.75
DOM34	Mongolia	Mongolia	Mongolia	yDOM_Mong	NA	domestic	unknown	NA	NA	NA	caballus	unknown	unknown	unknown	unknown	DOM34	DOM34	Orlando_Phorse	years	N	N	domestic_Mongolia	47.76	94	NA	NA	NA	NA	Equus ferus caballus	no	Mong_DOM34	1507	ENVO:feces	horse	1114792	Stool	8.38462	124.628	2072.2
DOM35	Mongolia	Mongolia	Mongolia	yDOM_Mong	NA	domestic	unknown	NA	NA	NA	caballus	unknown	unknown	unknown	unknown	DOM35	DOM35	Orlando_Phorse	years	N	N	domestic_Mongolia	47.76	94	NA	NA	NA	NA	Equus ferus caballus	no	Mong_DOM35	1507	ENVO:feces	horse	1114792	Stool	8.63609	114.594	1691.96
DOM36	Mongolia	Mongolia	Mongolia	yDOM_Mong	NA	domestic	unknown	NA	NA	NA	caballus	unknown	unknown	unknown	unknown	DOM36	DOM36	Orlando_Phorse	years	N	N	domestic_Mongolia	47.76	94	NA	NA	NA	NA	Equus ferus caballus	no	Mong_DOM36	1507	ENVO:feces	horse	1114792	Stool	7.66611	101.771	1231.68
DOM4	Mongolia	Mongolia	Mongolia	yDOM_Mong	NA	domestic	unknown	NA	NA	NA	caballus	unknown	unknown	unknown	unknown	DOM4	DOM4	Orlando_Phorse	years	N	N	domestic_Mongolia	47.76	94	NA	NA	NA	NA	Equus ferus caballus	no	Mong_DOM4	1507	ENVO:feces	horse	1114792	Stool	8.38485	126.292	1852
DOM5	Mongolia	Mongolia	Mongolia	yDOM_Mong	NA	domestic	unknown	NA	NA	NA	caballus	unknown	unknown	unknown	unknown	DOM5	DOM5	Orlando_Phorse	years	N	N	domestic_Mongolia	47.76	94	NA	NA	NA	NA	Equus ferus caballus	no	Mong_DOM5	1507	ENVO:feces	horse	1114792	Stool	8.33872	114.208	1826.68
DOM6	Mongolia	Mongolia	Mongolia	yDOM_Mong	NA	domestic	unknown	NA	NA	NA	caballus	unknown	unknown	unknown	unknown	DOM6	DOM6	Orlando_Phorse	years	N	N	domestic_Mongolia	47.76	94	NA	NA	NA	NA	Equus ferus caballus	no	Mong_DOM6	1507	ENVO:feces	horse	1114792	Stool	unknown	unknown	unknown
DOM9	Mongolia	Mongolia	Mongolia	yDOM_Mong	NA	domestic	unknown	NA	NA	NA	caballus	unknown	unknown	unknown	unknown	DOM9	DOM9	Orlando_Phorse	years	N	N	domestic_Mongolia	47.76	94	NA	NA	NA	NA	Equus ferus caballus	no	Mong_DOM9	1507	ENVO:feces	horse	1114792	Stool	8.76675	121.696	2026.81
