# Supplementary material for: Evaluating the impact of domestication and captivity on the horse gut microbiome
Source: Sci Rep. 2017 Nov 14;7:15497. doi: 10.1038/s41598-017-15375-9 (PMC5686199; doi:10.1038/s41598-017-15375-9)
Supplement: Supplementary file 5 — Table S4 [file 41598_2017_15375_MOESM5_ESM.xlsx]

## Sheet: TableS4_CF3_Relatedness_matrix_
Table S4. Przwalski horse pedigree estimates based on studbook records.
	AH	AR	AS	BG	BR	CA	CH	CI	CL	CM	CR	DB	DI	GA	GH	KD	KH	KL	LI	MY	SH	SR	SS	SY	UH	VE
AH	0	0.7441	0.5487	0.2906	0.4127	0.3313	0.3159	0.3419	0.3255	0.3178	0.4254	0.3159	0.325	0.3755	0.3326	0.3042	0.3214	0.3214	0.3346	0.3346	0.3384	0.3549	0.3266	0.3373	0.3297	0.3755
AR	0.7441	0	0.4399	0.3581	0.4426	0.3315	0.3246	0.3637	0.3267	0.3233	0.4258	0.3246	0.5285	0.3763	0.3351	0.324	0.4259	0.4259	0.3416	0.3416	0.3399	0.3424	0.3344	0.3322	0.5296	0.3763
AS	0.5487	0.4399	0	0.311	0.4239	0.4324	0.3848	0.3391	0.5712	0.5475	0.4608	0.3848	0.358	0.516	0.3561	0.2984	0.4527	0.4527	0.3271	0.3271	0.3279	0.353	0.3676	0.5315	0.4512	0.516
BG	0.2906	0.3581	0.311	0	0.7982	0.3529	0.5562	0.3235	0.3525	0.4542	0.4822	0.5562	0.4909	0.4173	0.372	0.3436	0.4725	0.4725	0.3252	0.3252	0.3723	0.3089	0.3943	0.3305	0.3891	0.4173
BR	0.4127	0.4426	0.4239	0.7982	0	0.3354	0.4397	0.3253	0.3343	0.3864	0.6059	0.4397	0.4561	0.4701	0.3346	0.3162	0.4213	0.4213	0.3215	0.3215	0.3357	0.3057	0.3505	0.3194	0.4034	0.4701
CA	0.3313	0.3315	0.4324	0.3529	0.3354	0	0.7642	0.3247	0.8578	0.6687	0.541	0.7642	0.5479	0.6994	0.3649	0.3118	0.6083	0.6083	0.3093	0.3093	0.4495	0.5793	0.7309	0.5763	0.5947	0.6994
CH	0.3159	0.3246	0.3848	0.5562	0.4397	0.7642	0	0.3247	0.6205	0.8349	0.5438	0.7643	0.5487	0.5821	0.3465	0.3231	0.6918	0.6918	0.3148	0.3148	0.3903	0.4459	0.5495	0.4613	0.4768	0.5821
CI	0.3419	0.3637	0.3391	0.3235	0.3253	0.3247	0.3247	0	0.3209	0.3209	0.3259	0.3247	0.3551	0.3234	0.3494	0.4637	0.338	0.338	0.4641	0.4641	0.3532	0.3333	0.3489	0.3253	0.3532	0.3234
CL	0.3255	0.3267	0.5712	0.3525	0.3343	0.8578	0.6205	0.3209	0	0.737	0.4682	0.6205	0.4742	0.8774	0.3922	0.3097	0.6056	0.6056	0.3075	0.3075	0.405	0.4921	0.5878	0.6729	0.8073	0.8774
CM	0.3178	0.3233	0.5475	0.4542	0.3864	0.6687	0.8349	0.3209	0.737	0	0.4696	0.6205	0.4746	0.6033	0.383	0.3154	0.8565	0.8565	0.3102	0.3102	0.3754	0.4254	0.497	0.6154	0.5329	0.6033
CR	0.4254	0.4258	0.4608	0.4822	0.6059	0.541	0.5438	0.3259	0.4682	0.4696	0	0.5438	0.485	0.8149	0.3219	0.306	0.4773	0.4773	0.3163	0.3163	0.3447	0.3742	0.4281	0.3848	0.4472	0.8149
DB	0.3159	0.3246	0.3848	0.5562	0.4397	0.7642	0.7643	0.3247	0.6205	0.6205	0.5438	0	0.7631	0.5821	0.3465	0.3231	0.6918	0.6918	0.3148	0.3148	0.3903	0.4459	0.5495	0.4613	0.4768	0.5821
DI	0.325	0.5285	0.358	0.4909	0.4561	0.5479	0.5487	0.3551	0.4742	0.4746	0.485	0.7631	0	0.4796	0.3421	0.3334	0.8206	0.8206	0.3316	0.3316	0.3658	0.3879	0.4458	0.3942	0.6031	0.4796
GA	0.3755	0.3763	0.516	0.4173	0.4701	0.6994	0.5821	0.3234	0.8774	0.6033	0.8149	0.5821	0.4796	0	0.357	0.3078	0.5415	0.5415	0.3119	0.3119	0.3748	0.4332	0.5079	0.5288	0.6273	0.8462
GH	0.3326	0.3351	0.3561	0.372	0.3346	0.3649	0.3465	0.3494	0.3922	0.383	0.3219	0.3465	0.3421	0.357	0	0.3517	0.3625	0.3625	0.342	0.342	0.6899	0.5488	0.5979	0.4842	0.3649	0.357
KD	0.3042	0.324	0.2984	0.3436	0.3162	0.3118	0.3231	0.4637	0.3097	0.3154	0.306	0.3231	0.3334	0.3078	0.3517	0	0.3244	0.3244	0.5428	0.5428	0.3538	0.3201	0.3497	0.3139	0.3267	0.3078
KH	0.3214	0.4259	0.4527	0.4725	0.4213	0.6083	0.6918	0.338	0.6056	0.8565	0.4773	0.6918	0.8206	0.5415	0.3625	0.3244	0	0.8385	0.3209	0.3209	0.3706	0.4067	0.4714	0.5048	0.568	0.5415
KL	0.3214	0.4259	0.4527	0.4725	0.4213	0.6083	0.6918	0.338	0.6056	0.8565	0.4773	0.6918	0.8206	0.5415	0.3625	0.3244	0.8385	0	0.3209	0.3209	0.3706	0.4067	0.4714	0.5048	0.568	0.5415
LI	0.3346	0.3416	0.3271	0.3252	0.3215	0.3093	0.3148	0.4641	0.3075	0.3102	0.3163	0.3148	0.3316	0.3119	0.342	0.5428	0.3209	0.3209	0	0.8087	0.3439	0.3201	0.3385	0.3129	0.328	0.3119
MY	0.3346	0.3416	0.3271	0.3252	0.3215	0.3093	0.3148	0.4641	0.3075	0.3102	0.3163	0.3148	0.3316	0.3119	0.342	0.5428	0.3209	0.3209	0.8087	0	0.3439	0.3201	0.3385	0.3129	0.328	0.3119
SH	0.3384	0.3399	0.3279	0.3723	0.3357	0.4495	0.3903	0.3532	0.405	0.3754	0.3447	0.3903	0.3658	0.3748	0.6899	0.3538	0.3706	0.3706	0.3439	0.3439	0	0.8324	0.6411	0.4982	0.3731	0.3748
SR	0.3549	0.3424	0.353	0.3089	0.3057	0.5793	0.4459	0.3333	0.4921	0.4254	0.3742	0.4459	0.3879	0.4332	0.5488	0.3201	0.4067	0.4067	0.3201	0.3201	0.8324	0	0.5419	0.5862	0.411	0.4332
SS	0.3266	0.3344	0.3676	0.3943	0.3505	0.7309	0.5495	0.3489	0.5878	0.497	0.4281	0.5495	0.4458	0.5079	0.5979	0.3497	0.4714	0.4714	0.3385	0.3385	0.6411	0.5419	0	0.4932	0.465	0.5079
SY	0.3373	0.3322	0.5315	0.3305	0.3194	0.5763	0.4613	0.3253	0.6729	0.6154	0.3848	0.4613	0.3942	0.5288	0.4842	0.3139	0.5048	0.5048	0.3129	0.3129	0.4982	0.5862	0.4932	0	0.5	0.5288
UH	0.3297	0.5296	0.4512	0.3891	0.4034	0.5947	0.4768	0.3532	0.8073	0.5329	0.4472	0.4768	0.6031	0.6273	0.3649	0.3267	0.568	0.568	0.328	0.328	0.3731	0.411	0.465	0.5	0	0.6273
VE	0.3755	0.3763	0.516	0.4173	0.4701	0.6994	0.5821	0.3234	0.8774	0.6033	0.8149	0.5821	0.4796	0.8462	0.357	0.3078	0.5415	0.5415	0.3119	0.3119	0.3748	0.4332	0.5079	0.5288	0.6273	0
