# Supplementary material for: Evaluating the impact of domestication and captivity on the horse gut microbiome
Source: Sci Rep. 2017 Nov 14;7:15497. doi: 10.1038/s41598-017-15375-9 (PMC5686199; doi:10.1038/s41598-017-15375-9)
Supplement: Supplementary file 6 — Table S5 [file 41598_2017_15375_MOESM6_ESM.xlsx]

## Sheet: per_sample_info_table.txt
Table S3. Per sample metadata.
#SampleID	tRNL_n25_count	host_species	individual_name	preservative	foal	date_of_sampling	nb_repeat	repeat_RNALater	repeat_ETOH	delay1	delay2	population	tRNL_SampleID_tech_repeats	tRNL_SampleID	hour	coord1	coord2	latitude	longitude	full	BarcodeSequence	LinkerPrimerSequence	sample_name	env_matter	host_common_name	host_taxid	sample_type	Description
Mong.DOM1.ETOH	24057	caballus	DOM1	ETOH	not_foal	20140603	DOM1.20140603	no	no	5.5	17	Mong-Dom	MGE-1-1	MGE-1	12:55PM	47:46:17.7:N	94:00:33.0:E	47.76	94	Mong_DOM1.ETOH_total	TGCAACTTGCAG	GTGTGCCAGCMGCCGCGGTAA	Mong_DOM1	ENVO:feces	horse	1114792	Stool	Mong.DOM1.ETOH
Mong.DOM10	65961	caballus	DOM10	RNAL	foal	20140603	DOM10.20140603	no	no	35.5	45.5	Mong-Dom	MGR-10-1	MGR-10	2:47PM	47:46:11.5:N	93:44:35.3:E	47.76	94	Mong_DOM10_total	CTTGAGAAATCG	GTGTGCCAGCMGCCGCGGTAA	Mong_DOM10	ENVO:feces	horse	1114792	Stool	Mong.DOM10
Mong.DOM10.ETOH	117014	caballus	DOM10	ETOH	foal	20140603	DOM10.20140603	no	no	35.5	45.5	Mong-Dom	MGE-10-1	MGE-10	2:47PM	47:46:11.5:N	93:44:35.3:E	47.76	94	Mong_DOM10.ETOH_total	TCCCGCCTACGC	GTGTGCCAGCMGCCGCGGTAA	Mong_DOM10	ENVO:feces	horse	1114792	Stool	Mong.DOM10.ETOH
Mong.DOM11	90626	caballus	DOM11	RNAL	not_foal	20140603	DOM11.20140603	no	no	39.25	41.5	Mong-Dom	MGR-11-1	MGR-11	2:47PM	47:46:11.8:N	93:44:35.0:E	47.76	94	Mong_DOM11_total	AGCTATGTATGG	GTGTGCCAGCMGCCGCGGTAA	Mong_DOM11	ENVO:feces	horse	1114792	Stool	Mong.DOM11
Mong.DOM11.ETOH	49694	caballus	DOM11	ETOH	not_foal	20140603	DOM11.20140603	no	no	39.25	41.5	Mong-Dom	MGE-11-1	MGE-11	2:47PM	47:46:11.8:N	93:44:35.0:E	47.76	94	Mong_DOM11.ETOH_total	CGAGTATACAAC	GTGTGCCAGCMGCCGCGGTAA	Mong_DOM11	ENVO:feces	horse	1114792	Stool	Mong.DOM11.ETOH
Mong.DOM12	34035	caballus	DOM12	RNAL	not_foal	20140603	DOM12.20140603	no	no	44.75	36	Mong-Dom	MGR-12-1	MGR-12	2:47PM	47:46:11.8:N	93:44:36.1:E	47.76	94	Mong_DOM12_total	AAGGGTTAGTCT	GTGTGCCAGCMGCCGCGGTAA	Mong_DOM12	ENVO:feces	horse	1114792	Stool	Mong.DOM12
Mong.DOM12.ETOH	84136	caballus	DOM12	ETOH	not_foal	20140603	DOM12.20140603	no	no	44.75	36	Mong-Dom	MGE-12-1	MGE-12	2:47PM	47:46:11.8:N	93:44:36.1:E	47.76	94	Mong_DOM12.ETOH_total	GTTCCCAACGGT	GTGTGCCAGCMGCCGCGGTAA	Mong_DOM12	ENVO:feces	horse	1114792	Stool	Mong.DOM12.ETOH
Mong.DOM13	47698	caballus	DOM13	RNAL	not_foal	20140603	DOM13.20140603	no	no	45.75	35	Mong-Dom	MGR-13-1	MGR-13	2:47PM	47:46:11.8:N	93:44:36.1:E	47.76	94	Mong_DOM13_total	TGGAATTCGGCT	GTGTGCCAGCMGCCGCGGTAA	Mong_DOM13	ENVO:feces	horse	1114792	Stool	Mong.DOM13
Mong.DOM13.ETOH	70281	caballus	DOM13	ETOH	not_foal	20140603	DOM13.20140603	no	no	45.75	35	Mong-Dom	MGE-13-1	MGE-13	2:47PM	47:46:11.8:N	93:44:36.1:E	47.76	94	Mong_DOM13.ETOH_total	CACTTGCTCTCT	GTGTGCCAGCMGCCGCGGTAA	Mong_DOM13	ENVO:feces	horse	1114792	Stool	Mong.DOM13.ETOH
Mong.DOM14	98583	caballus	DOM14	RNAL	not_foal	20140603	DOM14.20140603	no	no	57.5	23.5	Mong-Dom	MGR-14-1	MGR-14	2:47PM	47:46:11.6:N	93:44:36.2:E	47.76	94	Mong_DOM14_total	GGAATCCGATTA	GTGTGCCAGCMGCCGCGGTAA	Mong_DOM14	ENVO:feces	horse	1114792	Stool	Mong.DOM14
Mong.DOM15.ETOH	23550	caballus	DOM15	ETOH	not_foal	20140603	DOM15.20140603	no	no	63	17.75	Mong-Dom	MGE-15-1	MGE-15	2:47PM	47:46:11.6:N	93:44:36.2:E	47.76	94	Mong_DOM15.ETOH_total	ACCGATTAGGTA	GTGTGCCAGCMGCCGCGGTAA	Mong_DOM15	ENVO:feces	horse	1114792	Stool	Mong.DOM15.ETOH
Mong.DOM16	64761	caballus	DOM16	RNAL	not_foal	20140603	DOM16.20140603	no	no	67.75	13	Mong-Dom	MGR-16-1	MGR-16	2:47PM	47:46:11.6:N	93:44:36.0:E	47.76	94	Mong_DOM16_total	ACATCAGGTCAC	GTGTGCCAGCMGCCGCGGTAA	Mong_DOM16	ENVO:feces	horse	1114792	Stool	Mong.DOM16
Mong.DOM16.ETOH	104092	caballus	DOM16	ETOH	not_foal	20140603	DOM16.20140603	no	no	67.75	13	Mong-Dom	MGE-16-1	MGE-16	2:47PM	47:46:11.6:N	93:44:36.0:E	47.76	94	Mong_DOM16.ETOH_total	ATCGATCCACAG	GTGTGCCAGCMGCCGCGGTAA	Mong_DOM16	ENVO:feces	horse	1114792	Stool	Mong.DOM16.ETOH
Mong.DOM2	27857	caballus	DOM2	RNAL	not_foal	20140603	DOM2.20140603	no	no	10	12.5	Mong-Dom	MGR-2-1	MGR-2	12:55PM	47:46:25.1:N	94:00:32.0:E	47.76	94	Mong_DOM2_total	ACGCGAACTAAT	GTGTGCCAGCMGCCGCGGTAA	Mong_DOM2	ENVO:feces	horse	1114792	Stool	Mong.DOM2
Mong.DOM2.ETOH	21684	caballus	DOM2	ETOH	not_foal	20140603	DOM2.20140603	no	no	10	12.5	Mong-Dom	MGE-2-1	MGE-2	12:55PM	47:46:25.1:N	94:00:32.0:E	47.76	94	Mong_DOM2.ETOH_total	GCCTTACGATAG	GTGTGCCAGCMGCCGCGGTAA	Mong_DOM2	ENVO:feces	horse	1114792	Stool	Mong.DOM2.ETOH
Mong.DOM20.ETOH	112408	caballus	DOM20	ETOH	not_foal	20140603	DOM20.20140603	no	no	1	1	Mong-Dom	MGE-20-1	MGE-20	5:44PM	47:45:39.5:N	93:43:37.5:E	47.76	94	Mong_DOM20.ETOH_total	ACCCTGGGTATC	GTGTGCCAGCMGCCGCGGTAA	Mong_DOM20	ENVO:feces	horse	1114792	Stool	Mong.DOM20.ETOH
Mong.DOM21	60673	caballus	DOM21	RNAL	not_foal	20140603	DOM21.20140603	no	no	6	1	Mong-Dom	MGR-21-1	MGR-21	6:47PM	47:44:06.6:N	93:45:53.6:E	47.76	94	Mong_DOM21_total	CATTCAGTTATA	GTGTGCCAGCMGCCGCGGTAA	Mong_DOM21	ENVO:feces	horse	1114792	Stool	Mong.DOM21
Mong.DOM21.ETOH	47487	caballus	DOM21	ETOH	not_foal	20140603	DOM21.20140603	no	no	6	1	Mong-Dom	MGE-21-1	MGE-21	6:47PM	47:44:06.6:N	93:45:53.6:E	47.76	94	Mong_DOM21.ETOH_total	TCAACTATGTCT	GTGTGCCAGCMGCCGCGGTAA	Mong_DOM21	ENVO:feces	horse	1114792	Stool	Mong.DOM21.ETOH
Mong.DOM22	94970	caballus	DOM22	RNAL	not_foal	20140603	DOM22.20140603	no	no	41	42	Mong-Dom	MGR-22-1	MGR-22	6:56PM	47:44:03.7:N	93:45:47.2:E	47.76	94	Mong_DOM22_total	ACACGCGGTTTA	GTGTGCCAGCMGCCGCGGTAA	Mong_DOM22	ENVO:feces	horse	1114792	Stool	Mong.DOM22
Mong.DOM22.ETOH	65188	caballus	DOM22	ETOH	not_foal	20140603	DOM22.20140603	no	no	41	42	Mong-Dom	MGE-22-1	MGE-22	6:56PM	47:44:03.7:N	93:45:47.2:E	47.76	94	Mong_DOM22.ETOH_total	ATGCAACTCGAA	GTGTGCCAGCMGCCGCGGTAA	Mong_DOM22	ENVO:feces	horse	1114792	Stool	Mong.DOM22.ETOH
Mong.DOM23	18074	caballus	DOM23	RNAL	not_foal	20140603	DOM23.20140603	no	no	28	29	Mong-Dom	MGR-23-1	MGR-23	7:09PM	47:44:03.8:N	93:45:46.9:E	47.76	94	Mong_DOM23_total	GTTCCATCGGCC	GTGTGCCAGCMGCCGCGGTAA	Mong_DOM23	ENVO:feces	horse	1114792	Stool	Mong.DOM23
Mong.DOM23.ETOH	79636	caballus	DOM23	ETOH	not_foal	20140603	DOM23.20140603	no	no	28	29	Mong-Dom	MGE-23-1	MGE-23	7:09PM	47:44:03.8:N	93:45:46.9:E	47.76	94	Mong_DOM23.ETOH_total	AACGTCCTGTGC	GTGTGCCAGCMGCCGCGGTAA	Mong_DOM23	ENVO:feces	horse	1114792	Stool	Mong.DOM23.ETOH
Mong.DOM24	44609	caballus	DOM24	RNAL	not_foal	20140603	DOM24.20140603	no	no	22	23	Mong-Dom	MGR-24-1	MGR-24	7:15PM	47:44:03.7:N	93:45:46.8:E	47.76	94	Mong_DOM24_total	GTTCGGTGTCCA	GTGTGCCAGCMGCCGCGGTAA	Mong_DOM24	ENVO:feces	horse	1114792	Stool	Mong.DOM24
Mong.DOM24.ETOH	79641	caballus	DOM24	ETOH	not_foal	20140603	DOM24.20140603	no	no	22	23	Mong-Dom	MGE-24-1	MGE-24	7:15PM	47:44:03.7:N	93:45:46.8:E	47.76	94	Mong_DOM24.ETOH_total	AAGGTGGACAAG	GTGTGCCAGCMGCCGCGGTAA	Mong_DOM24	ENVO:feces	horse	1114792	Stool	Mong.DOM24.ETOH
Mong.DOM25	97182	caballus	DOM25	RNAL	not_foal	20140603	DOM25.20140603	no	no	19	20	Mong-Dom	MGR-25-1	MGR-25	7:18PM	47:44:03.5:N	93:45:46.7:E	47.76	94	Mong_DOM25_total	AGGAACCAGACG	GTGTGCCAGCMGCCGCGGTAA	Mong_DOM25	ENVO:feces	horse	1114792	Stool	Mong.DOM25
Mong.DOM25.ETOH	40073	caballus	DOM25	ETOH	not_foal	20140603	DOM25.20140603	no	no	19	20	Mong-Dom	MGE-25-1	MGE-25	7:18PM	47:44:03.5:N	93:45:46.7:E	47.76	94	Mong_DOM25.ETOH_total	GTGTGCTAACGT	GTGTGCCAGCMGCCGCGGTAA	Mong_DOM25	ENVO:feces	horse	1114792	Stool	Mong.DOM25.ETOH
Mong.DOM26	47559	caballus	DOM26	RNAL	not_foal	20140603	DOM26.20140603	no	no	16	16	Mong-Dom	MGR-26-1	MGR-26	7:21PM	47:44:03.5:N	93:45:46.8:E	47.76	94	Mong_DOM26_total	GTAAATTCAGGC	GTGTGCCAGCMGCCGCGGTAA	Mong_DOM26	ENVO:feces	horse	1114792	Stool	Mong.DOM26
Mong.DOM26.ETOH	44603	caballus	DOM26	ETOH	not_foal	20140603	DOM26.20140603	no	no	16	16	Mong-Dom	MGE-26-1	MGE-26	7:21PM	47:44:03.5:N	93:45:46.8:E	47.76	94	Mong_DOM26.ETOH_total	TGGCATGTTGGT	GTGTGCCAGCMGCCGCGGTAA	Mong_DOM26	ENVO:feces	horse	1114792	Stool	Mong.DOM26.ETOH
Mong.DOM27	54418	caballus	DOM27	RNAL	not_foal	20140603	DOM27.20140603	no	no	12	13	Mong-Dom	MGR-27-1	MGR-27	7:25PM	47:44:03.5:N	93:45:46.6:E	47.76	94	Mong_DOM27_total	ATCGTTATATCA	GTGTGCCAGCMGCCGCGGTAA	Mong_DOM27	ENVO:feces	horse	1114792	Stool	Mong.DOM27
Mong.DOM27.ETOH	39208	caballus	DOM27	ETOH	not_foal	20140603	DOM27.20140603	no	no	12	13	Mong-Dom	MGE-27-1	MGE-27	7:25PM	47:44:03.5:N	93:45:46.6:E	47.76	94	Mong_DOM27.ETOH_total	CTTCGCGGATGT	GTGTGCCAGCMGCCGCGGTAA	Mong_DOM27	ENVO:feces	horse	1114792	Stool	Mong.DOM27.ETOH
Mong.DOM28	43106	caballus	DOM28	RNAL	not_foal	20140603	DOM28.20140603	no	no	8	9	Mong-Dom	MGR-28-1	MGR-28	7:29PM	47:44:03.6:N	93:45:46.5:E	47.76	94	Mong_DOM28_total	CTAGTCGCTGGT	GTGTGCCAGCMGCCGCGGTAA	Mong_DOM28	ENVO:feces	horse	1114792	Stool	Mong.DOM28
Mong.DOM28.ETOH	113307	caballus	DOM28	ETOH	not_foal	20140603	DOM28.20140603	no	no	8	9	Mong-Dom	MGE-28-1	MGE-28	7:29PM	47:44:03.6:N	93:45:46.5:E	47.76	94	Mong_DOM28.ETOH_total	ATTGGGACATAA	GTGTGCCAGCMGCCGCGGTAA	Mong_DOM28	ENVO:feces	horse	1114792	Stool	Mong.DOM28.ETOH
Mong.DOM29	31987	caballus	DOM29	RNAL	not_foal	20140603	DOM29.20140603	no	no	5	6	Mong-Dom	MGR-29-1	MGR-29	7:32PM	47:44:03.7:N	93:45:46.4:E	47.76	94	Mong_DOM29_total	TGTTGCGTTTCT	GTGTGCCAGCMGCCGCGGTAA	Mong_DOM29	ENVO:feces	horse	1114792	Stool	Mong.DOM29
Mong.DOM29.ETOH	10908	caballus	DOM29	ETOH	not_foal	20140603	DOM29.20140603	no	no	5	6	Mong-Dom	MGE-29-1	MGE-29	7:32PM	47:44:03.7:N	93:45:46.4:E	47.76	94	Mong_DOM29.ETOH_total	TCAATGACCGCA	GTGTGCCAGCMGCCGCGGTAA	Mong_DOM29	ENVO:feces	horse	1114792	Stool	Mong.DOM29.ETOH
Mong.DOM3	54817	caballus	DOM3	RNAL	not_foal	20140603	DOM3.20140603	no	no	24.5	10	Mong-Dom	MGR-3-1	MGR-3	12:55PM	47:46:25.3:N	94:00:31.6:E	47.76	94	Mong_DOM3_total	GGTAATAGAGTT	GTGTGCCAGCMGCCGCGGTAA	Mong_DOM3	ENVO:feces	horse	1114792	Stool	Mong.DOM3
Mong.DOM3.ETOH	16929	caballus	DOM3	ETOH	not_foal	20140603	DOM3.20140603	no	no	24.5	10	Mong-Dom	MGE-3-1	MGE-3	12:55PM	47:46:25.3:N	94:00:31.6:E	47.76	94	Mong_DOM3.ETOH_total	CCATCGACGCTC	GTGTGCCAGCMGCCGCGGTAA	Mong_DOM3	ENVO:feces	horse	1114792	Stool	Mong.DOM3.ETOH
Mong.DOM30	54627	caballus	DOM30	RNAL	not_foal	20140603	DOM30.20140603	no	no	1	1	Mong-Dom	MGR-30-1	MGR-30	7:36PM	47:44:03.9:N	93:45:46.1:E	47.76	94	Mong_DOM30_total	ATGTATCAATTA	GTGTGCCAGCMGCCGCGGTAA	Mong_DOM30	ENVO:feces	horse	1114792	Stool	Mong.DOM30
Mong.DOM30.ETOH	47972	caballus	DOM30	ETOH	not_foal	20140603	DOM30.20140603	no	no	1	1	Mong-Dom	MGE-30-1	MGE-30	7:36PM	47:44:03.9:N	93:45:46.1:E	47.76	94	Mong_DOM30.ETOH_total	GAGCATTACATG	GTGTGCCAGCMGCCGCGGTAA	Mong_DOM30	ENVO:feces	horse	1114792	Stool	Mong.DOM30.ETOH
Mong.DOM31	36365	caballus	DOM31	RNAL	not_foal	20140604	DOM31.20140604	no	no	1	13	Mong-Dom	MGR-31-1	MGR-31	12:17PM	47:51:58.9:N	93:40:40.4:E	47.76	94	Mong_DOM31_total	AATATCGGGATC	GTGTGCCAGCMGCCGCGGTAA	Mong_DOM31	ENVO:feces	horse	1114792	Stool	Mong.DOM31
Mong.DOM31.ETOH	32615	caballus	DOM31	ETOH	not_foal	20140604	DOM31.20140604	no	no	1	13	Mong-Dom	MGE-31-1	MGE-31	12:17PM	47:51:58.9:N	93:40:40.4:E	47.76	94	Mong_DOM31.ETOH_total	ATGGCCTGACTA	GTGTGCCAGCMGCCGCGGTAA	Mong_DOM31	ENVO:feces	horse	1114792	Stool	Mong.DOM31.ETOH
Mong.DOM32	40299	caballus	DOM32	RNAL	not_foal	20140604	DOM32.20140604	no	no	1	20	Mong-Dom	MGR-32-1	MGR-32	12:20PM	47:51:58.9:N	93:40:40.3:E	47.76	94	Mong_DOM32_total	TTGGAACGGCTT	GTGTGCCAGCMGCCGCGGTAA	Mong_DOM32	ENVO:feces	horse	1114792	Stool	Mong.DOM32
Mong.DOM32.ETOH	66583	caballus	DOM32	ETOH	not_foal	20140604	DOM32.20140604	no	no	1	20	Mong-Dom	MGE-32-1	MGE-32	12:20PM	47:51:58.9:N	93:40:40.3:E	47.76	94	Mong_DOM32.ETOH_total	AGAGCTCCTCTG	GTGTGCCAGCMGCCGCGGTAA	Mong_DOM32	ENVO:feces	horse	1114792	Stool	Mong.DOM32.ETOH
Mong.DOM33	53617	caballus	DOM33	RNAL	not_foal	20140604	DOM33.20140604	no	no	1	16	Mong-Dom	MGR-33-1	MGR-33	12:24PM	47:51:59.1:N	93:40:40.0:E	47.76	94	Mong_DOM33_total	ATTTGCTTTGCC	GTGTGCCAGCMGCCGCGGTAA	Mong_DOM33	ENVO:feces	horse	1114792	Stool	Mong.DOM33
Mong.DOM33.ETOH	48095	caballus	DOM33	ETOH	not_foal	20140604	DOM33.20140604	no	no	1	16	Mong-Dom	MGE-33-1	MGE-33	12:24PM	47:51:59.1:N	93:40:40.0:E	47.76	94	Mong_DOM33.ETOH_total	GGTACTGTACCA	GTGTGCCAGCMGCCGCGGTAA	Mong_DOM33	ENVO:feces	horse	1114792	Stool	Mong.DOM33.ETOH
Mong.DOM34	88013	caballus	DOM34	RNAL	not_foal	20140604	DOM34.20140604	no	no	1	13	Mong-Dom	MGR-34-1	MGR-34	12:27PM	47:51:57.2:N	93:40:41.0:E	47.76	94	Mong_DOM34_total	TGGACTCAGCTA	GTGTGCCAGCMGCCGCGGTAA	Mong_DOM34	ENVO:feces	horse	1114792	Stool	Mong.DOM34
Mong.DOM34.ETOH	56503	caballus	DOM34	ETOH	not_foal	20140604	DOM34.20140604	no	no	1	13	Mong-Dom	MGE-34-1	MGE-34	12:27PM	47:51:57.2:N	93:40:41.0:E	47.76	94	Mong_DOM34.ETOH_total	GGTCGAATTGCT	GTGTGCCAGCMGCCGCGGTAA	Mong_DOM34	ENVO:feces	horse	1114792	Stool	Mong.DOM34.ETOH
Mong.DOM35	39317	caballus	DOM35	RNAL	not_foal	20140604	DOM35.20140604	no	no	1	9	Mong-Dom	MGR-35-1	MGR-35	12:31PM	47:51:57.0:N	93:40:41.4:E	47.76	94	Mong_DOM35_total	CTACCGATTGCG	GTGTGCCAGCMGCCGCGGTAA	Mong_DOM35	ENVO:feces	horse	1114792	Stool	Mong.DOM35
Mong.DOM35.ETOH	49453	caballus	DOM35	ETOH	not_foal	20140604	DOM35.20140604	no	no	1	9	Mong-Dom	MGE-35-1	MGE-35	12:31PM	47:51:57.0:N	93:40:41.4:E	47.76	94	Mong_DOM35.ETOH_total	ATCACATTCTCC	GTGTGCCAGCMGCCGCGGTAA	Mong_DOM35	ENVO:feces	horse	1114792	Stool	Mong.DOM35.ETOH
Mong.DOM36	49388	caballus	DOM36	RNAL	not_foal	20140604	DOM36.20140604	no	no	1	8	Mong-Dom	MGR-36-1	MGR-36	15:03PM	47:53:17.6:N	93:30:09.9:E	47.76	94	Mong_DOM36_total	TGGCCGTTACTG	GTGTGCCAGCMGCCGCGGTAA	Mong_DOM36	ENVO:feces	horse	1114792	Stool	Mong.DOM36
Mong.DOM36.ETOH	56227	caballus	DOM36	ETOH	not_foal	20140604	DOM36.20140604	no	no	1	8	Mong-Dom	MGE-36-1	MGE-36	15:03PM	47:53:17.6:N	93:30:09.9:E	47.76	94	Mong_DOM36.ETOH_total	ACAAGTGCTGCT	GTGTGCCAGCMGCCGCGGTAA	Mong_DOM36	ENVO:feces	horse	1114792	Stool	Mong.DOM36.ETOH
Mong.DOM4	47382	caballus	DOM4	RNAL	not_foal	20140603	DOM4.20140603	no	no	33	1	Mong-Dom	MGR-4-1	MGR-4	12:55PM	47:46:25.6:N	94:00:31.9:E	47.76	94	Mong_DOM4_total	GGTCCTTCCCGA	GTGTGCCAGCMGCCGCGGTAA	Mong_DOM4	ENVO:feces	horse	1114792	Stool	Mong.DOM4
Mong.DOM4.ETOH	28368	caballus	DOM4	ETOH	not_foal	20140603	DOM4.20140603	no	no	33	1	Mong-Dom	MGE-4-1	MGE-4	12:55PM	47:46:25.6:N	94:00:31.9:E	47.76	94	Mong_DOM4.ETOH_total	GCGGAGCACGTC	GTGTGCCAGCMGCCGCGGTAA	Mong_DOM4	ENVO:feces	horse	1114792	Stool	Mong.DOM4.ETOH
Mong.DOM5	61444	caballus	DOM5	RNAL	not_foal	20140603	DOM5.20140603	no	no	6.25	74.5	Mong-Dom	MGR-5-1	MGR-5	2:47PM	47:46:09.0:N	93:44:36.5:E	47.76	94	Mong_DOM5_total	AATGACCTCGTG	GTGTGCCAGCMGCCGCGGTAA	Mong_DOM5	ENVO:feces	horse	1114792	Stool	Mong.DOM5
Mong.DOM5.ETOH	25204	caballus	DOM5	ETOH	not_foal	20140603	DOM5.20140603	no	no	6.25	74.5	Mong-Dom	MGE-5-1	MGE-5	2:47PM	47:46:09.0:N	93:44:36.5:E	47.76	94	Mong_DOM5.ETOH_total	AGGAATACTCAC	GTGTGCCAGCMGCCGCGGTAA	Mong_DOM5	ENVO:feces	horse	1114792	Stool	Mong.DOM5.ETOH
Mong.DOM6	66005	caballus	DOM6	RNAL	not_foal	20140603	DOM6.20140603	no	no	14	66.5	Mong-Dom	MGR-6-1	MGR-6	2:47PM	47:46:09.5:N	93:44:36.2:E	47.76	94	Mong_DOM6_total	TTCCGAATCGGC	GTGTGCCAGCMGCCGCGGTAA	Mong_DOM6	ENVO:feces	horse	1114792	Stool	Mong.DOM6
Mong.DOM6.ETOH	34603	caballus	DOM6	ETOH	not_foal	20140603	DOM6.20140603	no	no	14	66.5	Mong-Dom	MGE-6-1	MGE-6	2:47PM	47:46:09.5:N	93:44:36.2:E	47.76	94	Mong_DOM6.ETOH_total	AAGCTAAAGCTA	GTGTGCCAGCMGCCGCGGTAA	Mong_DOM6	ENVO:feces	horse	1114792	Stool	Mong.DOM6.ETOH
Mong.DOM8.ETOH	99347	caballus	DOM8	ETOH	not_foal	20140603	DOM8.20140603	no	no	23	58	Mong-Dom	MGE-8-1	MGE-8	2:47PM	47:46:10.3:N	93:44:34.8:E	47.76	94	Mong_DOM8.ETOH_total	TAAGCGTCTCGA	GTGTGCCAGCMGCCGCGGTAA	Mong_DOM8	ENVO:feces	horse	1114792	Stool	Mong.DOM8.ETOH
Mong.DOM9	22277	caballus	DOM9	RNAL	not_foal	20140603	DOM9.20140603	no	no	29	52	Mong-Dom	MGR-9-1	MGR-9	2:47PM	47:46:11.1:N	93:44:34.6:E	47.76	94	Mong_DOM9_total	TAGACCGACTCC	GTGTGCCAGCMGCCGCGGTAA	Mong_DOM9	ENVO:feces	horse	1114792	Stool	Mong.DOM9
Mong.DOM9.ETOH	33632	caballus	DOM9	ETOH	not_foal	20140603	DOM9.20140603	no	no	29	52	Mong-Dom	MGE-9-1	MGE-9	2:47PM	47:46:11.1:N	93:44:34.6:E	47.76	94	Mong_DOM9.ETOH_total	TACTAGATATTA	GTGTGCCAGCMGCCGCGGTAA	Mong_DOM9	ENVO:feces	horse	1114792	Stool	Mong.DOM9.ETOH
Przw.3CA.ETOH1	41592	przewalskii	CA	ETOH	not_foal	20140603	CA.20140603	no	Przw.3CA.ETOH1	3	4	Phorse_Mong	PZE-3CA-1	PZE-3CA	3:28PM	47:48:61.5N	94:05:48.0E	47.86	94.14	Przw_3CA.ETOH1_total	GAGGTATTCTGA	GTGTGCCAGCMGCCGCGGTAA	Przw_3CA.etoh1	ENVO:feces	horse	9796	Stool	Przw.3CA.ETOH1
Przw.3CA.RNAL1	58316	przewalskii	CA	RNAL	not_foal	20140603	CA.20140603	no	no	3	4	Phorse_Mong	PZR-3CA-1	PZR-3CA	3:28PM	47:48:61.5N	94:05:48.0E	47.86	94.14	Przw_3CA.RNAL1_total	TGAAAGCGGCGA	GTGTGCCAGCMGCCGCGGTAA	Przw_3CA.RNAL1	ENVO:feces	horse	9796	Stool	Przw.3CA.RNAL1
Przw.5CA.ETOH2	56842	przewalskii	CA	ETOH	not_foal	20140605	CA.20140605	no	Przw.5CA.ETOH2	8	31	Phorse_Mong	PZE-5CA-2	PZE-5CA	7:08PM	47:50:02.6N	94:04:50.4E	47.86	94.14	Przw_5CA.ETOH2_total	CACCTCCAAGGT	GTGTGCCAGCMGCCGCGGTAA	Przw_5CA.etoh2	ENVO:feces	horse	9796	Stool	Przw.5CA.ETOH2
Przw.5CA.RNAL2	58875	przewalskii	CA	RNAL	not_foal	20140605	CA.20140605	no	no	8	31	Phorse_Mong	PZR-5CA-2	PZR-5CA	7:08PM	47:50:02.6N	94:04:50.4E	47.86	94.14	Przw_5CA.RNAL2_total	GTCATTGGGCTA	GTGTGCCAGCMGCCGCGGTAA	Przw_5CA.RNAL2	ENVO:feces	horse	9796	Stool	Przw.5CA.RNAL2
Przw.7AG.ETOH1	45169	przewalskii	AG	ETOH	not_foal	20140607	AG.20140607	no	no	23	47	Phorse_Mong	PZE-7AG-1	PZE-7AG	7:37PM	47:49:47.9N	94:11:07.6E	47.86	94.14	Przw_7AG.ETOH1_total	GTCTATACATAT	GTGTGCCAGCMGCCGCGGTAA	Przw_7AG.etoh1	ENVO:feces	horse	9796	Stool	Przw.7AG.ETOH1
Przw.7AG.RNAL1	75129	przewalskii	AG	RNAL	not_foal	20140607	AG.20140607	Przw.7AG.RNAL1	no	23	47	Phorse_Mong	PZR-7AG-1	PZR-7AG	7:37PM	47:49:47.9N	94:11:07.6E	47.86	94.14	Przw_7AG.RNAL1_total	CCAGATATAGCA	GTGTGCCAGCMGCCGCGGTAA	Przw_7AG.RNAL1	ENVO:feces	horse	9796	Stool	Przw.7AG.RNAL1
Przw.7AG.ETOH2	42058	przewalskii	AG	ETOH	not_foal	20140607	AG.20140607	no	no	23	47	Phorse_Mong	PZE-7AG-2	PZE-7AG	7:37PM	47:49:47.9N	94:11:07.6E	47.86	94.14	Przw_7AG.ETOH1_total	GACCATGTAGTA	GTGTGCCAGCMGCCGCGGTAA	Przw_7AG.etoh2	ENVO:feces	horse	9796	Stool	Przw.7AG.ETOH2
Przw.7AG.RNAL2	67854	przewalskii	AG	RNAL	not_foal	20140607	AG.20140607	Przw.7AG.RNAL2	no	23	47	Phorse_Mong	PZR-7AG-2	PZR-7AG	7:37PM	47:49:47.9N	94:11:07.6E	47.86	94.14	Przw_7AG.RNAL1_total	TATCGTTATCGT	GTGTGCCAGCMGCCGCGGTAA	Przw_7AG.RNAL2	ENVO:feces	horse	9796	Stool	Przw.7AG.RNAL2
Przw.7BG.ETOH1	53688	przewalskii	BG	ETOH	not_foal	20140607	BG.20140607	no	no	9	29	Phorse_Mong	PZE-7BG-1	PZE-7BG	2:01PM	47:48:00.2N	94:06:46.3E	47.86	94.14	Przw_7BG.ETOH1_total	GGAGGGTACCGT	GTGTGCCAGCMGCCGCGGTAA	Przw_7BG.etoh1	ENVO:feces	horse	9796	Stool	Przw.7BG.ETOH1
Przw.7BG.RNAL1	38541	przewalskii	BG	RNAL	not_foal	20140607	BG.20140607	Przw.7BG.RNAL1	no	9	29	Phorse_Mong	PZR-7BG-1	PZR-7BG	2:01PM	47:48:00.2N	94:06:46.3E	47.86	94.14	Przw_7BG.RNAL1_total	AGCCCGCAAAGG	GTGTGCCAGCMGCCGCGGTAA	Przw_7BG.RNAL1	ENVO:feces	horse	9796	Stool	Przw.7BG.RNAL1
Przw.7BG.ETOH2	50424	przewalskii	BG	ETOH	not_foal	20140607	BG.20140607	no	no	9	29	Phorse_Mong	PZE-7BG-2	PZE-7BG	2:01PM	47:48:00.2N	94:06:46.3E	47.86	94.14	Przw_7BG.ETOH1_total	CCGAAACGGAGC	GTGTGCCAGCMGCCGCGGTAA	Przw_7BG.etoh2	ENVO:feces	horse	9796	Stool	Przw.7BG.ETOH2
Przw.7BG.RNAL2	42387	przewalskii	BG	RNAL	not_foal	20140607	BG.20140607	Przw.7BG.RNAL2	no	9	29	Phorse_Mong	PZR-7BG-2	PZR-7BG	2:01PM	47:48:00.2N	94:06:46.3E	47.86	94.14	Przw_7BG.RNAL1_total	ACGGCCCTGGAG	GTGTGCCAGCMGCCGCGGTAA	Przw_7BG.RNAL2	ENVO:feces	horse	9796	Stool	Przw.7BG.RNAL2
Przw.6AH.ETOH1	33951	przewalskii	AH	ETOH	not_foal	20140606	AH.20140606	no	no	26	20	Phorse_Mong	PZE-6AH-1	PZE-6AH	1:50PM	47:50:13.5N	94:03:18.1E	47.86	94.14	Przw_6AH.ETOH1_total	AAGTGCTTGGTA	GTGTGCCAGCMGCCGCGGTAA	Przw_6AH.etoh1	ENVO:feces	horse	9796	Stool	Przw.6AH.ETOH1
Przw.6AH.RNAL1	32723	przewalskii	AH	RNAL	not_foal	20140606	AH.20140606	Przw.6AH.RNAL1	no	26	20	Phorse_Mong	PZR-6AH-1	PZR-6AH	1:50PM	47:50:13.5N	94:03:18.1E	47.86	94.14	Przw_6AH.RNAL1_total	TATGCTCTCTCA	GTGTGCCAGCMGCCGCGGTAA	Przw_6AH.RNAL1	ENVO:feces	horse	9796	Stool	Przw.6AH.RNAL1
Przw.9AH.RNAL2	71812	przewalskii	AH	RNAL	not_foal	20140609	AH.20140609	Przw.9AH.RNAL2	no	7	11	Phorse_Mong	PZR-9AH-2	PZR-9AH	4:21PM	47:51:08.2N	94:05:00.6E	47.86	94.14	Przw_9AH.RNAL2_total	TAAGAAACGTCA	GTGTGCCAGCMGCCGCGGTAA	Przw_9AH.RNAL2	ENVO:feces	horse	9796	Stool	Przw.9AH.RNAL2
Przw.3CH.RNAL1	39411	przewalskii	CH	RNAL	not_foal	20140603	CH.20140603	Przw.3CH.RNAL1	no	3.5	21.5	Phorse_Mong	PZR-3CH-1	PZR-3CH	4:15PM	47:48:70.3N	94:05:48.7E	47.86	94.14	Przw_3CH.RNAL1_total	GAAGATCTATCG	GTGTGCCAGCMGCCGCGGTAA	Przw_3CH.RNAL1	ENVO:feces	horse	9796	Stool	Przw.3CH.RNAL1
Przw.6CH.ETOH2	64162	przewalskii	CH	ETOH	not_foal	20140606	CH.20140606	no	no	22	24	Phorse_Mong	PZE-6CH-2	PZE-6CH	1:50PM	47:50:13.1N	94:03:18.3E	47.86	94.14	Przw_6CH.ETOH2_total	TCTGATCGAGGT	GTGTGCCAGCMGCCGCGGTAA	Przw_6CH.etoh2	ENVO:feces	horse	9796	Stool	Przw.6CH.ETOH2
Przw.6CH.RNAL2	67583	przewalskii	CH	RNAL	not_foal	20140606	CH.20140606	Przw.6CH.RNAL2	no	22	24	Phorse_Mong	PZR-6CH-2	PZR-6CH	1:50PM	47:50:13.1N	94:03:18.3E	47.86	94.14	Przw_6CH.RNAL2_total	CGCGGCGCAGCT	GTGTGCCAGCMGCCGCGGTAA	Przw_6CH.RNAL2	ENVO:feces	horse	9796	Stool	Przw.6CH.RNAL2
Przw.9CH.RNAL3	42650	przewalskii	CH	RNAL	not_foal	20140609	CH.20140609	Przw.9CH.RNAL3	no	6	21	Phorse_Mong	PZR-9CH-3	PZR-9CH	4:12PM	47:51:09.4N	94:05:02.0E	47.86	94.14	Przw_9CH.RNAL3_total	ACCTATGGTGAA	GTGTGCCAGCMGCCGCGGTAA	Przw_9CH.RNAL3	ENVO:feces	horse	9796	Stool	Przw.9CH.RNAL3
Przw.3AS.ETOH1	25872	przewalskii	AS	ETOH	not_foal	20140603	AS.20140603	no	no	3	14	Phorse_Mong	PZE-3AS-1	PZE-3AS	2:33PM	47:48:57.7N	94:05:36.6E	47.86	94.14	Przw_3AS.ETOH1_total	GTGGGCGGCCCT	GTGTGCCAGCMGCCGCGGTAA	Przw_3AS.etoh1	ENVO:feces	horse	9796	Stool	Przw.3AS.ETOH1
Przw.3AS.RNAL1	13220	przewalskii	AS	RNAL	not_foal	20140603	AS.20140603	Przw.3AS.RNAL1	no	3	14	Phorse_Mong	PZR-3AS-1	PZR-3AS	2:33PM	47:48:57.7N	94:05:36.6E	47.86	94.14	Przw_3AS.RNAL1_total	GAGAGTCCACTT	GTGTGCCAGCMGCCGCGGTAA	Przw_3AS.RNAL1	ENVO:feces	horse	9796	Stool	Przw.3AS.RNAL1
Przw.5AS.ETOH2	104098	przewalskii	AS	ETOH	not_foal	20140605	AS.20140605	no	no	11	21	Phorse_Mong	PZE-5AS-2	PZE-5AS	7:15PM	47:49:54.5N	94:04:49.6E	47.86	94.14	Przw_5AS.ETOH2_total	TGAGTTCGGTCC	GTGTGCCAGCMGCCGCGGTAA	Przw_5AS.etoh2	ENVO:feces	horse	9796	Stool	Przw.5AS.ETOH2
Przw.5AS.RNAL2	82945	przewalskii	AS	RNAL	not_foal	20140605	AS.20140605	Przw.5AS.RNAL2	no	11	21	Phorse_Mong	PZR-5AS-2	PZR-5AS	7:15PM	47:49:54.5N	94:04:49.6E	47.86	94.14	Przw_5AS.RNAL2_total	TTGCGACAAAGT	GTGTGCCAGCMGCCGCGGTAA	Przw_5AS.RNAL2	ENVO:feces	horse	9796	Stool	Przw.5AS.RNAL2
Przw.5DB.ETOH1	44225	przewalskii	DB	ETOH	not_foal	20140605	DB.20140605	no	no	4	31	Phorse_Mong	PZE-5DB-1	PZE-5DB	7:12PM	47:49:54.5N	94:04:49.6E	47.86	94.14	Przw_5DB.ETOH1_total	TATAATCCGAGG	GTGTGCCAGCMGCCGCGGTAA	Przw_5DB.etoh1	ENVO:feces	horse	9796	Stool	Przw.5DB.ETOH1
Przw.5DB.RNAL1	17503	przewalskii	DB	RNAL	not_foal	20140605	DB.20140605	no	no	4	31	Phorse_Mong	PZR-5DB-1	PZR-5DB	7:12PM	47:49:54.5N	94:04:49.6E	47.86	94.14	Przw_5DB.RNAL1_total	AAGATCGTACTG	GTGTGCCAGCMGCCGCGGTAA	Przw_5DB.RNAL1	ENVO:feces	horse	9796	Stool	Przw.5DB.RNAL1
Przw.3CR.ETOH1	51453	przewalskii	CR	ETOH	not_foal	20140603	CR.20140603	no	no	2	8	Phorse_Mong	PZE-3CR-1	PZE-3CR	2:40PM	47:48:60.5N	94:05:36.9E	47.86	94.14	Przw_3CR.ETOH1_total	ATCATCTCGGCG	GTGTGCCAGCMGCCGCGGTAA	Przw_3CR.etoh1	ENVO:feces	horse	9796	Stool	Przw.3CR.ETOH1
Przw.3CR.RNAL1	20199	przewalskii	CR	RNAL	not_foal	20140603	CR.20140603	no	no	2	8	Phorse_Mong	PZR-3CR-1	PZR-3CR	2:40PM	47:48:60.5N	94:05:36.9E	47.86	94.14	Przw_3CR.RNAL1_total	CCTAAGAGCATC	GTGTGCCAGCMGCCGCGGTAA	Przw_3CR.RNAL1	ENVO:feces	horse	9796	Stool	Przw.3CR.RNAL1
Przw.6CR.ETOH2	55519	przewalskii	CR	ETOH	not_foal	20140606	CR.20140606	no	no	6	5	Phorse_Mong	PZE-6CR-2	PZE-6CR	1:12PM	47:50:13.1N	94:03:16.4E	47.86	94.14	Przw_6CR.ETOH2_total	TCAAGATCAAGA	GTGTGCCAGCMGCCGCGGTAA	Przw_6CR.etoh2	ENVO:feces	horse	9796	Stool	Przw.6CR.ETOH2
Przw.6CR.RNAL2	69923	przewalskii	CR	RNAL	not_foal	20140606	CR.20140606	no	no	6	5	Phorse_Mong	PZR-6CR-2	PZR-6CR	1:12PM	47:50:13.1N	94:03:16.4E	47.86	94.14	Przw_6CR.RNAL2_total	CACATTCTATAA	GTGTGCCAGCMGCCGCGGTAA	Przw_6CR.RNAL2	ENVO:feces	horse	9796	Stool	Przw.6CR.RNAL2
Przw.3SR.RNAL1	32401	przewalskii	SR	RNAL	not_foal	20140603	SR.20140603	no	no	2	15	Phorse_Mong	PZR-3SR-1	PZR-3SR	4:23PM	47:48:69.2N	94:05:47.8E	47.86	94.14	Przw_3SR.RNAL1_total	GCATGTCGAAAT	GTGTGCCAGCMGCCGCGGTAA	Przw_3SR.RNAL1	ENVO:feces	horse	9796	Stool	Przw.3SR.RNAL1
Przw.5SR.ETOH1	61886	przewalskii	SR	ETOH	not_foal	20140605	SR.20140605	no	no	5	29	Phorse_Mong	PZE-5SR-1	PZE-5SR	7:13PM	47:49:54.5N	94:04:49.6E	47.86	94.14	Przw_5SR.ETOH1_total	ATATACCTGCGG	GTGTGCCAGCMGCCGCGGTAA	Przw_5SR.etoh1	ENVO:feces	horse	9796	Stool	Przw.5SR.ETOH1
Przw.5SR.RNAL1	35216	przewalskii	SR	RNAL	not_foal	20140605	SR.20140605	no	no	5	29	Phorse_Mong	PZR-5SR-1	PZR-5SR	7:13PM	47:49:54.5N	94:04:49.6E	47.86	94.14	Przw_5SR.RNAL1_total	CGCAGATTAGTA	GTGTGCCAGCMGCCGCGGTAA	Przw_5SR.RNAL1	ENVO:feces	horse	9796	Stool	Przw.5SR.RNAL1
Przw.8SY.RNAL1	39103	przewalskii	SY	RNAL	not_foal	20140608	SY.20140608	Przw.8SY.RNAL1	no	17	10	Phorse_Mong	PZR-8SY-1	PZR-8SY	1:43PM	47:48:32.2N	94:05:03.0E	47.86	94.14	Przw_8SY.RNAL1_total	GCGATGGCGATG	GTGTGCCAGCMGCCGCGGTAA	Przw_8SY.RNAL1	ENVO:feces	horse	9796	Stool	Przw.8SY.RNAL1
Przw.8SY.RNAL2	51374	przewalskii	SY	RNAL	not_foal	20140608	SY.20140608	Przw.8SY.RNAL2	no	17	10	Phorse_Mong	PZR-8SY-2	PZR-8SY	1:43PM	47:48:32.2N	94:05:03.0E	47.86	94.14	Przw_8SY.RNAL1_total	GCTTCATTTCTG	GTGTGCCAGCMGCCGCGGTAA	Przw_8SY.RNAL2	ENVO:feces	horse	9796	Stool	Przw.8SY.RNAL2
Przw.9SY.RNAL3	37688	przewalskii	SY	RNAL	not_foal	20140609	SY.20140609	Przw.9SY.RNAL3	no	7	30	Phorse_Mong	PZR-9SY-3	PZR-9SY	5:08PM	47:51:00.3N	94:04:40.6:E	47.86	94.14	Przw_9SY.RNAL3_total	AGCACCGGTCTT	GTGTGCCAGCMGCCGCGGTAA	Przw_9SY.RNAL3	ENVO:feces	horse	9796	Stool	Przw.9SY.RNAL3
Przw.9SY.RNAL4	31536	przewalskii	SY	RNAL	not_foal	20140609	SY.20140609	Przw.9SY.RNAL4	no	7	30	Phorse_Mong	PZR-9SY-4	PZR-9SY	5:08PM	47:51:00.3N	94:04:40.6:E	47.86	94.14	Przw_9SY.RNAL3_total	TTCCCACCCATT	GTGTGCCAGCMGCCGCGGTAA	Przw_9SY.RNAL4	ENVO:feces	horse	9796	Stool	Przw.9SY.RNAL4
Przw.6AR.ETOH1	77405	przewalskii	AR	ETOH	not_foal	20140606	AR.20140606	no	Przw.6AR.ETOH1	5	5	Phorse_Mong	PZE-6AR-1	PZE-6AR	12:29PM	47:50:08.2N	94:03:13.9E	47.86	94.14	Przw_6AR.ETOH1_total	TTACCCGCACAG	GTGTGCCAGCMGCCGCGGTAA	Przw_6AR.etoh1	ENVO:feces	horse	9796	Stool	Przw.6AR.ETOH1
Przw.6AR.RNAL1	44752	przewalskii	AR	RNAL	not_foal	20140606	AR.20140606	Przw.6AR.RNAL1	no	5	5	Phorse_Mong	PZR-6AR-1	PZR-6AR	12:29PM	47:50:08.2N	94:03:13.9E	47.86	94.14	Przw_6AR.RNAL1_total	TCCTAGGTCCGA	GTGTGCCAGCMGCCGCGGTAA	Przw_6AR.RNAL1	ENVO:feces	horse	9796	Stool	Przw.6AR.RNAL1
Przw.6AR.ETOH2	46982	przewalskii	AR	ETOH	not_foal	20140606	AR.20140606	no	Przw.6AR.ETOH2	5	5	Phorse_Mong	PZE-6AR-2	PZE-6AR	12:29PM	47:50:08.2N	94:03:13.9E	47.86	94.14	Przw_6AR.ETOH1_total	CTTCTTCGCCCT	GTGTGCCAGCMGCCGCGGTAA	Przw_6AR.etoh2	ENVO:feces	horse	9796	Stool	Przw.6AR.ETOH2
Przw.6AR.RNAL2	7947	przewalskii	AR	RNAL	not_foal	20140606	AR.20140606	Przw.6AR.RNAL2	no	5	5	Phorse_Mong	PZR-6AR-2	PZR-6AR	12:29PM	47:50:08.2N	94:03:13.9E	47.86	94.14	Przw_6AR.RNAL1_total	ATAGACACTCCG	GTGTGCCAGCMGCCGCGGTAA	Przw_6AR.RNAL2	ENVO:feces	horse	9796	Stool	Przw.6AR.RNAL2
Przw.5BR.ETOH1	67807	przewalskii	BR	ETOH	not_foal	20140605	BR.20140605	no	Przw.5BR.ETOH1	6	93	Phorse_Mong	PZE-5BR-1	PZE-5BR	6:08PM	47:50:03.2N	94:04:49.7E	47.86	94.14	Przw_5BR.ETOH1_total	TGAGCGCACGCG	GTGTGCCAGCMGCCGCGGTAA	Przw_5BR.etoh1	ENVO:feces	horse	9796	Stool	Przw.5BR.ETOH1
Przw.5BR.ETOH2	56355	przewalskii	BR	ETOH	not_foal	20140605	BR.20140605	no	Przw.5BR.ETOH2	6	93	Phorse_Mong	PZE-5BR-2	PZE-5BR	6:08PM	47:50:03.2N	94:04:49.7E	47.86	94.14	Przw_5BR.ETOH1_total	ACGGTGAAAGCG	GTGTGCCAGCMGCCGCGGTAA	Przw_5BR.etoh2	ENVO:feces	horse	9796	Stool	Przw.5BR.ETOH2
Przw.5BR.RNAL1	63044	przewalskii	BR	RNAL	not_foal	20140605	BR.20140605	Przw.5BR.RNAL1	no	6	93	Phorse_Mong	PZR-5BR-1	PZR-5BR	6:08PM	47:50:03.2N	94:04:49.7E	47.86	94.14	Przw_5BR.RNAL1_total	GAGCGCCGAACA	GTGTGCCAGCMGCCGCGGTAA	Przw_5BR.RNAL1	ENVO:feces	horse	9796	Stool	Przw.5BR.RNAL1
Przw.5BR.RNAL2	30248	przewalskii	BR	RNAL	not_foal	20140605	BR.20140605	Przw.5BR.RNAL2	no	6	93	Phorse_Mong	PZR-5BR-2	PZR-5BR	6:08PM	47:50:03.2N	94:04:49.7E	47.86	94.14	Przw_5BR.RNAL1_total	CGCTGGCTTTAG	GTGTGCCAGCMGCCGCGGTAA	Przw_5BR.RNAL2	ENVO:feces	horse	9796	Stool	Przw.5BR.RNAL2
Przw.5CL.ETOH1	42694	przewalskii	CL	ETOH	not_foal	20140605	CL.20140605	no	no	3	40	Phorse_Mong	PZE-5CL-1	PZE-5CL	7:04PM	47:49:54.5N	94:04:49.6E	47.86	94.14	Przw_5CL.ETOH1_total	CTGTTACAGCGA	GTGTGCCAGCMGCCGCGGTAA	Przw_5CL.etoh1	ENVO:feces	horse	9796	Stool	Przw.5CL.ETOH1
Przw.5CL.RNAL1	30210	przewalskii	CL	RNAL	not_foal	20140605	CL.20140605	Przw.5CL.RNAL1	no	3	40	Phorse_Mong	PZR-5CL-1	PZR-5CL	7:04PM	47:49:54.5N	94:04:49.6E	47.86	94.14	Przw_5CL.RNAL1_total	GTCCCAGTCCCA	GTGTGCCAGCMGCCGCGGTAA	Przw_5CL.RNAL1	ENVO:feces	horse	9796	Stool	Przw.5CL.RNAL1
Przw.6CL.ETOH2	42693	przewalskii	CL	ETOH	not_foal	20140606	CL.20140606	no	no	5	17	Phorse_Mong	PZE-6CL-2	PZE-6CL	11:28AM	47:50:25.3N	94:03:42.8E	47.86	94.14	Przw_6CL.ETOH2_total	GTGACTAGTGAT	GTGTGCCAGCMGCCGCGGTAA	Przw_6CL.etoh2	ENVO:feces	horse	9796	Stool	Przw.6CL.ETOH2
Przw.6CL.RNAL2	44613	przewalskii	CL	RNAL	not_foal	20140606	CL.20140606	Przw.6CL.RNAL2	no	5	17	Phorse_Mong	PZR-6CL-2	PZR-6CL	11:28AM	47:50:25.3N	94:03:42.8E	47.86	94.14	Przw_6CL.RNAL2_total	GAACAAAGAGCG	GTGTGCCAGCMGCCGCGGTAA	Przw_6CL.RNAL2	ENVO:feces	horse	9796	Stool	Przw.6CL.RNAL2
Przw.5CM.ETOH1	26550	przewalskii	CM	ETOH	not_foal	20140605	CM.20140605	no	no	6	26	Phorse_Mong	PZE-5CM-1	PZE-5CM	12:40PM	47:49:57.7N	94:04:58.2E	47.86	94.14	Przw_5CM.ETOH1_total	GAATGACGTTTG	GTGTGCCAGCMGCCGCGGTAA	Przw_5CM.etoh1	ENVO:feces	horse	9796	Stool	Przw.5CM.ETOH1
Przw.5CM.RNAL1	42623	przewalskii	CM	RNAL	not_foal	20140605	CM.20140605	no	no	6	26	Phorse_Mong	PZR-5CM-1	PZR-5CM	12:40PM	47:49:57.7N	94:04:58.2E	47.86	94.14	Przw_5CM.RNAL1_total	ACACTCATTACT	GTGTGCCAGCMGCCGCGGTAA	Przw_5CM.RNAL1	ENVO:feces	horse	9796	Stool	Przw.5CM.RNAL1
Przw.3DI.ETOH1	42079	przewalskii	DI	ETOH	not_foal	20140603	DI.20140603	no	Przw.3DI.ETOH1	4	22	Phorse_Mong	PZE-3DI-1	PZE-3DI	2:04PM	47:48:55.4N	94:05:31.3E	47.86	94.14	Przw_3DI.ETOH1_total	CCAGGGACTTCT	GTGTGCCAGCMGCCGCGGTAA	Przw_3DI.etoh1	ENVO:feces	horse	9796	Stool	Przw.3DI.ETOH1
Przw.3DI.RNAL1	41056	przewalskii	DI	RNAL	not_foal	20140603	DI.20140603	no	no	4	22	Phorse_Mong	PZR-3DI-1	PZR-3DI	2:04PM	47:48:55.4N	94:05:31.3E	47.86	94.14	Przw_3DI.RNAL1_total	GCTATATCCAGG	GTGTGCCAGCMGCCGCGGTAA	Przw_3DI.RNAL1	ENVO:feces	horse	9796	Stool	Przw.3DI.RNAL1
Przw.6DI.ETOH2	72992	przewalskii	DI	ETOH	not_foal	20140606	DI.20140606	no	Przw.6DI.ETOH2	6	30	Phorse_Mong	PZE-6DI-2	PZE-6DI	12:03PM	47:50:18.5N	94:03:43.3E	47.86	94.14	Przw_6DI.ETOH2_total	AAGATTTGCAGC	GTGTGCCAGCMGCCGCGGTAA	Przw_6DI.etoh2	ENVO:feces	horse	9796	Stool	Przw.6DI.ETOH2
Przw.6DI.RNAL2	30060	przewalskii	DI	RNAL	not_foal	20140606	DI.20140606	no	no	6	30	Phorse_Mong	PZR-6DI-2	PZR-6DI	12:03PM	47:50:18.5N	94:03:43.3E	47.86	94.14	Przw_6DI.RNAL2_total	AGTTATTCTAGT	GTGTGCCAGCMGCCGCGGTAA	Przw_6DI.RNAL2	ENVO:feces	horse	9796	Stool	Przw.6DI.RNAL2
Przw.6CI.ETOH1	39048	przewalskii	CI	ETOH	not_foal	20140606	CI.20140606	no	no	36	10	Phorse_Mong	PZE-6CI-1	PZE-6CI	1:50PM	47:50:13.6N	94:03:19.1E	47.86	94.14	Przw_6CI.ETOH1_total	AACTGGAACCCT	GTGTGCCAGCMGCCGCGGTAA	Przw_6CI.etoh1	ENVO:feces	horse	9796	Stool	Przw.6CI.ETOH1
Przw.6CI.RNAL1	47735	przewalskii	CI	RNAL	not_foal	20140606	CI.20140606	Przw.6CI.RNAL1	no	36	10	Phorse_Mong	PZR-6CI-1	PZR-6CI	1:50PM	47:50:13.6N	94:03:19.1E	47.86	94.14	Przw_6CI.RNAL1_total	CAAATGGTCGTC	GTGTGCCAGCMGCCGCGGTAA	Przw_6CI.RNAL1	ENVO:feces	horse	9796	Stool	Przw.6CI.RNAL1
Przw.8CI.RNAL2	45501	przewalskii	CI	RNAL	not_foal	20140608	CI.20140608	Przw.8CI.RNAL2	no	2	28	Phorse_Mong	PZR-8CI-2	PZR-8CI	1:40PM	47:48:32.8N	94:04:58.9E	47.86	94.14	Przw_8CI.RNAL2_total	AGCTTCGACAGT	GTGTGCCAGCMGCCGCGGTAA	Przw_8CI.RNAL2	ENVO:feces	horse	9796	Stool	Przw.8CI.RNAL2
Przw.3KD.ETOH1	43758	przewalskii	KD	ETOH	not_foal	20140603	KD.20140603	no	no	10.5	15.5	Phorse_Mong	PZE-3KD-1	PZE-3KD	2:40PM	47:48:66.1N	94:05:49.0E	47.86	94.14	Przw_3KD.ETOH1_total	GCAAGCTGTCTC	GTGTGCCAGCMGCCGCGGTAA	Przw_3KD.etoh1	ENVO:feces	horse	9796	Stool	Przw.3KD.ETOH1
Przw.3KD.RNAL1	56517	przewalskii	KD	RNAL	not_foal	20140603	KD.20140603	Przw.3KD.RNAL1	no	10.5	15.5	Phorse_Mong	PZR-3KD-1	PZR-3KD	2:40PM	47:48:66.1N	94:05:49.0E	47.86	94.14	Przw_3KD.RNAL1_total	GCAAGAATACAT	GTGTGCCAGCMGCCGCGGTAA	Przw_3KD.RNAL1	ENVO:feces	horse	9796	Stool	Przw.3KD.RNAL1
Przw.9KD.RNAL2	64493	przewalskii	KD	RNAL	not_foal	20140609	KD.20140609	Przw.9KD.RNAL2	no	3	15	Phorse_Mong	PZR-9KD-2	PZR-9KD	4:21PM	47:51:08.4N	94:05:00.9E	47.86	94.14	Przw_9KD.RNAL2_total	GAGAATGGAAAG	GTGTGCCAGCMGCCGCGGTAA	Przw_9KD.RNAL2	ENVO:feces	horse	9796	Stool	Przw.9KD.RNAL2
Przw.6LI.ETOH1	36843	przewalskii	LI	ETOH	not_foal	20140606	LI.20140606	no	no	38	8	Phorse_Mong	PZE-6LI-1	PZE-6LI	1:50PM	47:50:13.6N	94:03:19.1E	47.86	94.14	Przw_6LI.ETOH1_total	ATAAAGAGGAGG	GTGTGCCAGCMGCCGCGGTAA	Przw_6LI.etoh1	ENVO:feces	horse	9796	Stool	Przw.6LI.ETOH1
Przw.6LI.RNAL1	29611	przewalskii	LI	RNAL	not_foal	20140606	LI.20140606	Przw.6LI.RNAL1	no	38	8	Phorse_Mong	PZR-6LI-1	PZR-6LI	1:50PM	47:50:13.6N	94:03:19.1E	47.86	94.14	Przw_6LI.RNAL1_total	CTTTGATAATAA	GTGTGCCAGCMGCCGCGGTAA	Przw_6LI.RNAL1	ENVO:feces	horse	9796	Stool	Przw.6LI.RNAL1
Przw.8LI.RNAL2	33290	przewalskii	LI	RNAL	not_foal	20140608	LI.20140608	Przw.8LI.RNAL2	no	4	29	Phorse_Mong	PZR-8LI-2	PZR-8LI	1:37PM	47:48:32.8N	94:04:58.9E	47.86	94.14	Przw_8LI.RNAL2_total	AGCAACATTGCA	GTGTGCCAGCMGCCGCGGTAA	Przw_8LI.RNAL2	ENVO:feces	horse	9796	Stool	Przw.8LI.RNAL2
Przw.6GH.ETOH1	34558	przewalskii	GH	ETOH	not_foal	20140606	GH.20140606	no	no	10	36	Phorse_Mong	PZE-6GH-1	PZE-6GH	1:50PM	47:50:12.6N	94:03:18.1E	47.86	94.14	Przw_6GH.ETOH1_total	AGTTCGGCATTG	GTGTGCCAGCMGCCGCGGTAA	Przw_6GH.etoh1	ENVO:feces	horse	9796	Stool	Przw.6GH.ETOH1
Przw.6GH.RNAL1	21184	przewalskii	GH	RNAL	not_foal	20140606	GH.20140606	Przw.6GH.RNAL1	no	10	36	Phorse_Mong	PZR-6GH-1	PZR-6GH	1:50PM	47:50:12.6N	94:03:18.1E	47.86	94.14	Przw_6GH.RNAL1_total	CGGTAGTTGATC	GTGTGCCAGCMGCCGCGGTAA	Przw_6GH.RNAL1	ENVO:feces	horse	9796	Stool	Przw.6GH.RNAL1
Przw.8GH.RNAL2	98126	przewalskii	GH	RNAL	not_foal	20140608	GH.20140608	Przw.8GH.RNAL2	no	12	16	Phorse_Mong	PZR-8GH-2	PZR-8GH	1:42PM	47:48:32.5N	94:04:58.2E	47.86	94.14	Przw_8GH.RNAL2_total	TAGGAGAGACAG	GTGTGCCAGCMGCCGCGGTAA	Przw_8GH.RNAL2	ENVO:feces	horse	9796	Stool	Przw.8GH.RNAL2
Przw.7MY.ETOH1	44633	przewalskii	MY	ETOH	not_foal	20140607	MY.20140607	no	Przw.7MY.ETOH1	35	24	Phorse_Mong	PZE-7MY-1	PZE-7MY	11:10AM	47:48:10.4N	94:06:59.7E	47.86	94.14	Przw_7MY.ETOH1_total	TACGTTTGGCGA	GTGTGCCAGCMGCCGCGGTAA	Przw_7MY.etoh1	ENVO:feces	horse	9796	Stool	Przw.7MY.ETOH1
Przw.7MY.RNAL1	19576	przewalskii	MY	RNAL	not_foal	20140607	MY.20140607	Przw.7MY.RNAL1	no	35	24	Phorse_Mong	PZR-7MY-1	PZR-7MY	11:10AM	47:48:10.4N	94:06:59.7E	47.86	94.14	Przw_7MY.RNAL1_total	ATGGATAGCTAA	GTGTGCCAGCMGCCGCGGTAA	Przw_7MY.RNAL1	ENVO:feces	horse	9796	Stool	Przw.7MY.RNAL1
Przw.7MY.ETOH2	86918	przewalskii	MY	ETOH	not_foal	20140607	MY.20140607	no	Przw.7MY.ETOH2	35	24	Phorse_Mong	PZE-7MY-2	PZE-7MY	11:10AM	47:48:10.4N	94:06:59.7E	47.86	94.14	Przw_7MY.ETOH1_total	ACGCTCCCATCG	GTGTGCCAGCMGCCGCGGTAA	Przw_7MY.etoh2	ENVO:feces	horse	9796	Stool	Przw.7MY.ETOH2
Przw.7MY.RNAL2	84913	przewalskii	MY	RNAL	not_foal	20140607	MY.20140607	Przw.7MY.RNAL2	no	35	24	Phorse_Mong	PZR-7MY-2	PZR-7MY	11:10AM	47:48:10.4N	94:06:59.7E	47.86	94.14	Przw_7MY.RNAL1_total	CGTGGTGGGAAC	GTGTGCCAGCMGCCGCGGTAA	Przw_7MY.RNAL2	ENVO:feces	horse	9796	Stool	Przw.7MY.RNAL2
Przw.5SS.ETOH1	13719	przewalskii	SS	ETOH	not_foal	20140605	SS.20140605	no	no	18	23	Phorse_Mong	PZE-5SS-1	PZE-5SS	7:24PM	47:50:01.3N	94:04:50.6E	47.86	94.14	Przw_5SS.ETOH1_total	AACCGATGTACC	GTGTGCCAGCMGCCGCGGTAA	Przw_5SS.etoh1	ENVO:feces	horse	9796	Stool	Przw.5SS.ETOH1
Przw.5SS.RNAL1	36157	przewalskii	SS	RNAL	not_foal	20140605	SS.20140605	Przw.5SS.RNAL1	no	18	23	Phorse_Mong	PZR-5SS-1	PZR-5SS	7:24PM	47:50:01.3N	94:04:50.6E	47.86	94.14	Przw_5SS.RNAL1_total	GTCAATTAGTGG	GTGTGCCAGCMGCCGCGGTAA	Przw_5SS.RNAL1	ENVO:feces	horse	9796	Stool	Przw.5SS.RNAL1
Przw.8SS.RNAL2	46120	przewalskii	SS	RNAL	not_foal	20140608	SS.20140608	Przw.8SS.RNAL2	no	22	4	Phorse_Mong	PZR-8SS-2	PZR-8SS	1:44PM	47:48:33.7N	94:05:03.7E	47.86	94.14	Przw_8SS.RNAL2_total	CTTCGGAGGGAG	GTGTGCCAGCMGCCGCGGTAA	Przw_8SS.RNAL2	ENVO:feces	horse	9796	Stool	Przw.8SS.RNAL2
Przw.5UH.ETOH1	25604	przewalskii	UH	ETOH	not_foal	20140605	UH.20140605	no	no	5	27	Phorse_Mong	PZE-5UH-1	PZE-5UH	12:13PM	47:50:11.1N	94:05:07.2E	47.86	94.14	Przw_5UH.ETOH1_total	TGGGACATATCC	GTGTGCCAGCMGCCGCGGTAA	Przw_5UH.etoh1	ENVO:feces	horse	9796	Stool	Przw.5UH.ETOH1
Przw.5UH.RNAL1	41421	przewalskii	UH	RNAL	not_foal	20140605	UH.20140605	Przw.5UH.RNAL1	no	5	27	Phorse_Mong	PZR-5UH-1	PZR-5UH	12:13PM	47:50:11.1N	94:05:07.2E	47.86	94.14	Przw_5UH.RNAL1_total	TACCTGTGTCTT	GTGTGCCAGCMGCCGCGGTAA	Przw_5UH.RNAL1	ENVO:feces	horse	9796	Stool	Przw.5UH.RNAL1
Przw.8UH.RNAL2	72688	przewalskii	UH	RNAL	not_foal	20140608	UH.20140608	Przw.8UH.RNAL2	no	7	34	Phorse_Mong	PZR-8UH-2	PZR-8UH	11:54AM	47:49:54.1N	94:11:06.3E	47.86	94.14	Przw_8UH.RNAL2_total	GCCAAGGATAGG	GTGTGCCAGCMGCCGCGGTAA	Przw_8UH.RNAL2	ENVO:feces	horse	9796	Stool	Przw.8UH.RNAL2
Przw.9UH.RNAL3	66492	przewalskii	UH	RNAL	not_foal	20140609	UH.20140609	Przw.9UH.RNAL3	no	5	35	Phorse_Mong	PZR-9UH-3	PZR-9UH	5:05PM	47:50:59.4N	94:04:42.8:E	47.86	94.14	Przw_9UH.RNAL3_total	TCACTGCTAGGA	GTGTGCCAGCMGCCGCGGTAA	Przw_9UH.RNAL3	ENVO:feces	horse	9796	Stool	Przw.9UH.RNAL3
Przw.9UH.RNAL4	26203	przewalskii	UH	RNAL	not_foal	20140609	UH.20140609	Przw.9UH.RNAL4	no	5	35	Phorse_Mong	PZR-9UH-4	PZR-9UH	5:05PM	47:50:59.4N	94:04:42.8:E	47.86	94.14	Przw_9UH.RNAL3_total	CATGATTAAGAG	GTGTGCCAGCMGCCGCGGTAA	Przw_9UH.RNAL4	ENVO:feces	horse	9796	Stool	Przw.9UH.RNAL4
Przw.5KH.ETOH1	48568	przewalskii	KH	ETOH	not_foal	20140605	KH.20140605	no	no	3	4	Phorse_Mong	PZE-5KH-1	PZE-5KH	8:27PM	47:48:12.6N	94:06:57.5E	47.86	94.14	Przw_5KH.ETOH1_total	CATGAGACTGTA	GTGTGCCAGCMGCCGCGGTAA	Przw_5KH.etoh1	ENVO:feces	horse	9796	Stool	Przw.5KH.ETOH1
Przw.5KH.RNAL1	34422	przewalskii	KH	RNAL	not_foal	20140605	KH.20140605	Przw.5KH.RNAL1	no	3	4	Phorse_Mong	PZR-5KH-1	PZR-5KH	8:27PM	47:48:12.6N	94:06:57.5E	47.86	94.14	Przw_5KH.RNAL1_total	AGACACCAATGT	GTGTGCCAGCMGCCGCGGTAA	Przw_5KH.RNAL1	ENVO:feces	horse	9796	Stool	Przw.5KH.RNAL1
Przw.7KH.RNAL2	38815	przewalskii	KH	RNAL	not_foal	20140607	KH.20140607	Przw.7KH.RNAL2	no	10	37	Phorse_Mong	PZR-7KH-2	PZR-7KH	1:52PM	47:48:02.6N	94:06:48.5E	47.86	94.14	Przw_7KH.RNAL2_total	TCCGACCCGATC	GTGTGCCAGCMGCCGCGGTAA	Przw_7KH.RNAL2	ENVO:feces	horse	9796	Stool	Przw.7KH.RNAL2
Przw.2SH.ETOH1	22000	przewalskii	SH	ETOH	not_foal	20140602	SH.20140602	no	Przw.2SH.ETOH1	3.67	22	Phorse_Mong	PZE-2SH-1	PZE-2SH	7:05PM	47:51:27.0N	94:08:30.1E	47.86	94.14	Przw_2SH.ETOH1_total	GTCACCAATCCG	GTGTGCCAGCMGCCGCGGTAA	Przw_2SH.etoh1	ENVO:feces	horse	9796	Stool	Przw.2SH.ETOH1
Przw.2SH.RNAL1	32502	przewalskii	SH	RNAL	not_foal	20140602	SH.20140602	Przw.2SH.RNAL1	no	3.67	22	Phorse_Mong	PZR-2SH-1	PZR-2SH	7:05PM	47:51:27.0N	94:08:30.1E	47.86	94.14	Przw_2SH.RNAL1_total	CAGACCGGACGA	GTGTGCCAGCMGCCGCGGTAA	Przw_2SH.RNAL1	ENVO:feces	horse	9796	Stool	Przw.2SH.RNAL1
Przw.5SH.ETOH2	109550	przewalskii	SH	ETOH	not_foal	20140605	SH.20140605	no	Przw.5SH.ETOH2	2	15	Phorse_Mong	PZE-5SH-2	PZE-5SH	11:48AM	47:50:25.5N	94:05:13.5E	47.86	94.14	Przw_5SH.ETOH2_total	CTTTATGTGTCA	GTGTGCCAGCMGCCGCGGTAA	Przw_5SH.etoh2	ENVO:feces	horse	9796	Stool	Przw.5SH.ETOH2
Przw.5SH.RNAL2	47461	przewalskii	SH	RNAL	not_foal	20140605	SH.20140605	Przw.5SH.RNAL2	no	2	15	Phorse_Mong	PZR-5SH-2	PZR-5SH	11:48AM	47:50:25.5N	94:05:13.5E	47.86	94.14	Przw_5SH.RNAL2_total	ATCGCCGCCTTG	GTGTGCCAGCMGCCGCGGTAA	Przw_5SH.RNAL2	ENVO:feces	horse	9796	Stool	Przw.5SH.RNAL2
Przw.9SH.RNAL3	43926	przewalskii	SH	RNAL	not_foal	20140609	SH.20140609	Przw.9SH.RNAL3	no	8	25	Phorse_Mong	PZR-9SH-3	PZR-9SH	5:12PM	47:50:59.7N	94:04:38.7:E	47.86	94.14	Przw_9SH.RNAL3_total	AAGCCTCTACGA	GTGTGCCAGCMGCCGCGGTAA	Przw_9SH.RNAL3	ENVO:feces	horse	9796	Stool	Przw.9SH.RNAL3
Przw.7GA.ETOH1	25517	przewalskii	GA	ETOH	not_foal	20140607	GA.20140607	no	no	16	24	Phorse_Mong	PZE-7GA-1	PZE-7GA	1:59PM	47:47:59.8N	94:06:46.1E	47.86	94.14	Przw_7GA.ETOH1_total	CCGAGTACAATC	GTGTGCCAGCMGCCGCGGTAA	Przw_7GA.etoh1	ENVO:feces	horse	9796	Stool	Przw.7GA.ETOH1
Przw.7GA.RNAL1	44853	przewalskii	GA	RNAL	not_foal	20140607	GA.20140607	no	no	16	24	Phorse_Mong	PZR-7GA-1	PZR-7GA	1:59PM	47:47:59.8N	94:06:46.1E	47.86	94.14	Przw_7GA.RNAL1_total	TTCAGCGATGGT	GTGTGCCAGCMGCCGCGGTAA	Przw_7GA.RNAL1	ENVO:feces	horse	9796	Stool	Przw.7GA.RNAL1
Przw.7GA.ETOH2	74911	przewalskii	GA	ETOH	not_foal	20140607	GA.20140607	no	no	16	24	Phorse_Mong	PZE-7GA-2	PZE-7GA	1:59PM	47:47:59.8N	94:06:46.1E	47.86	94.14	Przw_7GA.ETOH1_total	CTCAGGAGACTT	GTGTGCCAGCMGCCGCGGTAA	Przw_7GA.etoh2	ENVO:feces	horse	9796	Stool	Przw.7GA.ETOH2
Przw.7GA.RNAL2	20294	przewalskii	GA	RNAL	not_foal	20140607	GA.20140607	no	no	16	24	Phorse_Mong	PZR-7GA-2	PZR-7GA	1:59PM	47:47:59.8N	94:06:46.1E	47.86	94.14	Przw_7GA.RNAL1_total	CTCTATTCCACC	GTGTGCCAGCMGCCGCGGTAA	Przw_7GA.RNAL2	ENVO:feces	horse	9796	Stool	Przw.7GA.RNAL2
Przw.5KL.ETOH1	54320	przewalskii	KL	ETOH	not_foal	20140605	KL.20140605	no	no	14	27	Phorse_Mong	PZE-5KL-1	PZE-5KL	7:20PM	47:50:02.2N	94:04:50.5E	47.86	94.14	Przw_5KL.ETOH1_total	CAATATTCAATA	GTGTGCCAGCMGCCGCGGTAA	Przw_5KL.etoh1	ENVO:feces	horse	9796	Stool	Przw.5KL.ETOH1
Przw.5KL.RNAL1	31614	przewalskii	KL	RNAL	not_foal	20140605	KL.20140605	Przw.5KL.RNAL1	no	14	27	Phorse_Mong	PZR-5KL-1	PZR-5KL	7:20PM	47:50:02.2N	94:04:50.5E	47.86	94.14	Przw_5KL.RNAL1_total	GTGCGAGGACAA	GTGTGCCAGCMGCCGCGGTAA	Przw_5KL.RNAL1	ENVO:feces	horse	9796	Stool	Przw.5KL.RNAL1
Przw.8KL.RNAL2	87784	przewalskii	KL	RNAL	not_foal	20140608	KL.20140608	Przw.8KL.RNAL2	no	5	4	Phorse_Mong	PZR-8KL-2	PZR-8KL	1:19PM	47:48:34.9N	94:05:03.6E	47.86	94.14	Przw_8KL.RNAL2_total	GTGACCCTGTCA	GTGTGCCAGCMGCCGCGGTAA	Przw_8KL.RNAL2	ENVO:feces	horse	9796	Stool	Przw.8KL.RNAL2
Przw.5TO.ETOH1	104209	przewalskii	TO	ETOH	not_foal	20140605	TO.20140605	no	no	28	13	Phorse_Mong	PZE-5TO-1	PZE-5TO	7:34PM	47:49:59.3N	94:04:55.3E	47.86	94.14	Przw_5TO.ETOH1_total	CTAATATTTGAA	GTGTGCCAGCMGCCGCGGTAA	Przw_5TO.etoh1	ENVO:feces	horse	9796	Stool	Przw.5TO.ETOH1
Przw.5TO.RNAL1	52105	przewalskii	TO	RNAL	not_foal	20140605	TO.20140605	Przw.5TO.RNAL1	no	28	13	Phorse_Mong	PZR-5TO-1	PZR-5TO	7:34PM	47:49:59.3N	94:04:55.3E	47.86	94.14	Przw_5TO.RNAL1_total	GAGAGGGATCAC	GTGTGCCAGCMGCCGCGGTAA	Przw_5TO.RNAL1	ENVO:feces	horse	9796	Stool	Przw.5TO.RNAL1
Przw.5TO.ETOH2	51108	przewalskii	TO	ETOH	not_foal	20140605	TO.20140605	no	no	28	13	Phorse_Mong	PZE-5TO-2	PZE-5TO	7:34PM	47:49:59.3N	94:04:55.3E	47.86	94.14	Przw_5TO.ETOH1_total	GTTGGGATCCTC	GTGTGCCAGCMGCCGCGGTAA	Przw_5TO.etoh2	ENVO:feces	horse	9796	Stool	Przw.5TO.ETOH2
Przw.5TO.RNAL2	56455	przewalskii	TO	RNAL	not_foal	20140605	TO.20140605	Przw.5TO.RNAL2	no	28	13	Phorse_Mong	PZR-5TO-2	PZR-5TO	7:34PM	47:49:59.3N	94:04:55.3E	47.86	94.14	Przw_5TO.RNAL1_total	CTCTTCTGATCA	GTGTGCCAGCMGCCGCGGTAA	Przw_5TO.RNAL2	ENVO:feces	horse	9796	Stool	Przw.5TO.RNAL2
Przw.6BI.RNAL1	47370	przewalskii	BI	RNAL	not_foal	20140606	BI.20140606	Przw.6BI.RNAL1	no	8	38	Phorse_Mong	PZR-6BI-1	PZR-6BI	1:50PM	47:50:12.7N	94:03:17.7E	47.86	94.14	Przw_6BI.RNAL1_total	ATTTGAAGAGGT	GTGTGCCAGCMGCCGCGGTAA	Przw_6BI.RNAL1	ENVO:feces	horse	9796	Stool	Przw.6BI.RNAL1
Przw.6BI.ETOH2	41057	przewalskii	BI	ETOH	not_foal	20140606	BI.20140606	no	no	8	38	Phorse_Mong	PZE-6BI-2	PZE-6BI	1:50PM	47:50:12.7N	94:03:17.7E	47.86	94.14	Przw_6BI.ETOH2_total	AGACAAGCTTCC	GTGTGCCAGCMGCCGCGGTAA	Przw_6BI.etoh2	ENVO:feces	horse	9796	Stool	Przw.6BI.ETOH2
Przw.8BI.RNAL2	71008	przewalskii	BI	RNAL	not_foal	20140608	BI.20140608	Przw.8BI.RNAL2	no	9	20	Phorse_Mong	PZR-8BI-2	PZR-8BI	1:41PM	47:48:32.8N	94:04:58.9E	47.86	94.14	Przw_8BI.RNAL2_total	CTAACCTCATAT	GTGTGCCAGCMGCCGCGGTAA	Przw_8BI.RNAL2	ENVO:feces	horse	9796	Stool	Przw.8BI.RNAL2
Przw.3HA.ETOH1	47142	przewalskii	HA	ETOH	not_foal	20140603	HA.20140603	no	no	8	5	Phorse_Mong	PZE-3HA-1	PZE-3HA	3:57PM	47:48:69.1N	94:05:48.1E	47.86	94.14	Przw_3HA.ETOH1_total	CGTAAGATGCCT	GTGTGCCAGCMGCCGCGGTAA	Przw_3HA.etoh1	ENVO:feces	horse	9796	Stool	Przw.3HA.ETOH1
Przw.3HA.RNAL1	26751	przewalskii	HA	RNAL	not_foal	20140603	HA.20140603	Przw.3HA.RNAL1	no	8	5	Phorse_Mong	PZR-3HA-1	PZR-3HA	3:57PM	47:48:69.1N	94:05:48.1E	47.86	94.14	Przw_3HA.RNAL1_total	TTCGACTAATAT	GTGTGCCAGCMGCCGCGGTAA	Przw_3HA.RNAL1	ENVO:feces	horse	9796	Stool	Przw.3HA.RNAL1
Przw.6HA.ETOH2	43139	przewalskii	HA	ETOH	not_foal	20140606	HA.20140606	no	no	8	7	Phorse_Mong	PZE-6HA-2	PZE-6HA	12:36PM	47:50:08.4N	94:03:16.6E	47.86	94.14	Przw_6HA.ETOH2_total	CATCCTGAGCAA	GTGTGCCAGCMGCCGCGGTAA	Przw_6HA.etoh2	ENVO:feces	horse	9796	Stool	Przw.6HA.ETOH2
Przw.6HA.RNAL2	36970	przewalskii	HA	RNAL	not_foal	20140606	HA.20140606	Przw.6HA.RNAL2	no	8	7	Phorse_Mong	PZR-6HA-2	PZR-6HA	12:36PM	47:50:08.4N	94:03:16.6E	47.86	94.14	Przw_6HA.RNAL2_total	AATCTAACAATT	GTGTGCCAGCMGCCGCGGTAA	Przw_6HA.RNAL2	ENVO:feces	horse	9796	Stool	Przw.6HA.RNAL2
Przw.7SD.ETOH1	45356	przewalskii	SD	ETOH	not_foal	20140607	SD.20140607	no	Przw.7SD.ETOH1	2	33	Phorse_Mong	PZE-7SD-1	PZE-7SD	7:43PM	47:49:49.1N	94:11:05.1E	47.86	94.14	Przw_7SD.ETOH1_total	TATAGAAGAATG	GTGTGCCAGCMGCCGCGGTAA	Przw_7SD.etoh1	ENVO:feces	horse	9796	Stool	Przw.7SD.ETOH1
Przw.7SD.RNAL1	81045	przewalskii	SD	RNAL	not_foal	20140607	SD.20140607	Przw.7SD.RNAL1	no	2	33	Phorse_Mong	PZR-7SD-1	PZR-7SD	7:43PM	47:49:49.1N	94:11:05.1E	47.86	94.14	Przw_7SD.RNAL1_total	GTTGACCATCGC	GTGTGCCAGCMGCCGCGGTAA	Przw_7SD.RNAL1	ENVO:feces	horse	9796	Stool	Przw.7SD.RNAL1
Przw.7SD.ETOH2	64613	przewalskii	SD	ETOH	not_foal	20140607	SD.20140607	no	Przw.7SD.ETOH2	2	33	Phorse_Mong	PZE-7SD-2	PZE-7SD	7:43PM	47:49:49.1N	94:11:05.1E	47.86	94.14	Przw_7SD.ETOH1_total	TTGGTGCCTGTG	GTGTGCCAGCMGCCGCGGTAA	Przw_7SD.etoh2	ENVO:feces	horse	9796	Stool	Przw.7SD.ETOH2
Przw.7SD.RNAL2	47164	przewalskii	SD	RNAL	not_foal	20140607	SD.20140607	Przw.7SD.RNAL2	no	2	33	Phorse_Mong	PZR-7SD-2	PZR-7SD	7:43PM	47:49:49.1N	94:11:05.1E	47.86	94.14	Przw_7SD.RNAL1_total	CAGGGTAGGGTA	GTGTGCCAGCMGCCGCGGTAA	Przw_7SD.RNAL2	ENVO:feces	horse	9796	Stool	Przw.7SD.RNAL2
Przw.3TA.RNAL1	33620	przewalskii	TA	RNAL	not_foal	20140603	TA.20140603	no	no	2	18	Phorse_Mong	PZR-3TA-1	PZR-3TA	3:15PM	47:48:62.4N	94:05:50.0E	47.86	94.14	Przw_3TA.RNAL1_total	CTCATATGCTAT	GTGTGCCAGCMGCCGCGGTAA	Przw_3TA.RNAL1	ENVO:feces	horse	9796	Stool	Przw.3TA.RNAL1
Przw.7VE.ETOH1	61145	przewalskii	VE	ETOH	not_foal	20140607	VE.20140607	no	no	8	33	Phorse_Mong	PZE-7VE-1	PZE-7VE	1:58PM	47:48:01.2N	94:06:47.2E	47.86	94.14	Przw_7VE.ETOH1_total	CACTCTCCGGCA	GTGTGCCAGCMGCCGCGGTAA	Przw_7VE.etoh1	ENVO:feces	horse	9796	Stool	Przw.7VE.ETOH1
Przw.7VE.RNAL1	45144	przewalskii	VE	RNAL	not_foal	20140607	VE.20140607	Przw.7VE.RNAL1	no	8	33	Phorse_Mong	PZR-7VE-1	PZR-7VE	1:58PM	47:48:01.2N	94:06:47.2E	47.86	94.14	Przw_7VE.RNAL1_total	CAGTGTCATGAA	GTGTGCCAGCMGCCGCGGTAA	Przw_7VE.RNAL1	ENVO:feces	horse	9796	Stool	Przw.7VE.RNAL1
Przw.7VE.ETOH2	16664	przewalskii	VE	ETOH	not_foal	20140607	VE.20140607	no	no	8	33	Phorse_Mong	PZE-7VE-2	PZE-7VE	1:58PM	47:48:01.2N	94:06:47.2E	47.86	94.14	Przw_7VE.ETOH1_total	GTTGTATTATAC	GTGTGCCAGCMGCCGCGGTAA	Przw_7VE.etoh2	ENVO:feces	horse	9796	Stool	Przw.7VE.ETOH2
Przw.7VE.RNAL2	19067	przewalskii	VE	RNAL	not_foal	20140607	VE.20140607	Przw.7VE.RNAL2	no	8	33	Phorse_Mong	PZR-7VE-2	PZR-7VE	1:58PM	47:48:01.2N	94:06:47.2E	47.86	94.14	Przw_7VE.RNAL1_total	CATAAATTCTTG	GTGTGCCAGCMGCCGCGGTAA	Przw_7VE.RNAL2	ENVO:feces	horse	9796	Stool	Przw.7VE.RNAL2
Przw.3YO.ETOH1	35810	przewalskii	YO	ETOH	not_foal	20140603	YO.20140603	no	Przw.3YO.ETOH1	5	9	Phorse_Mong	PZE-3YO-1	PZE-3YO	3:56PM	47:48:68.5N	94:05:47.2E	47.86	94.14	Przw_3YO.ETOH1_total	GCTTATTGCTTA	GTGTGCCAGCMGCCGCGGTAA	Przw_3YO.etoh1	ENVO:feces	horse	9796	Stool	Przw.3YO.ETOH1
Przw.3YO.RNAL1	39603	przewalskii	YO	RNAL	not_foal	20140603	YO.20140603	Przw.3YO.RNAL1	no	5	9	Phorse_Mong	PZR-3YO-1	PZR-3YO	3:56PM	47:48:68.5N	94:05:47.2E	47.86	94.14	Przw_3YO.RNAL1_total	CCGCATGACCTA	GTGTGCCAGCMGCCGCGGTAA	Przw_3YO.RNAL1	ENVO:feces	horse	9796	Stool	Przw.3YO.RNAL1
Przw.6YO.ETOH2	54227	przewalskii	YO	ETOH	not_foal	20140606	YO.20140606	no	Przw.6YO.ETOH2	19	25	Phorse_Mong	PZE-6YO-2	PZE-6YO	1:50PM	47:50:12.9N	94:03:18.1E	47.86	94.14	Przw_6YO.ETOH2_total	AAGCGTACATTG	GTGTGCCAGCMGCCGCGGTAA	Przw_6YO.etoh2	ENVO:feces	horse	9796	Stool	Przw.6YO.ETOH2
Przw.6YO.RNAL2	31995	przewalskii	YO	RNAL	not_foal	20140606	YO.20140606	Przw.6YO.RNAL2	no	19	25	Phorse_Mong	PZR-6YO-2	PZR-6YO	1:50PM	47:50:12.9N	94:03:18.1E	47.86	94.14	Przw_6YO.RNAL2_total	CAGCTGGTTCAA	GTGTGCCAGCMGCCGCGGTAA	Przw_6YO.RNAL2	ENVO:feces	horse	9796	Stool	Przw.6YO.RNAL2
Przw.5HS.ETOH1	29244	przewalskii	HS	ETOH	not_foal	20140605	HS.20140605	no	no	5	10	Phorse_Mong	PZE-5HS-1	PZE-5HS	12:30PM	47:50:05.5N	94:05:01.0E	47.86	94.14	Przw_5HS.ETOH1_total	TATCTTCCTGAA	GTGTGCCAGCMGCCGCGGTAA	Przw_5HS.etoh1	ENVO:feces	horse	9796	Stool	Przw.5HS.ETOH1
Przw.5HS.RNAL1	38909	przewalskii	HS	RNAL	not_foal	20140605	HS.20140605	Przw.5HS.RNAL1	no	5	10	Phorse_Mong	PZR-5HS-1	PZR-5HS	12:30PM	47:50:05.5N	94:05:01.0E	47.86	94.14	Przw_5HS.RNAL1_total	AGAAGGCCTTAT	GTGTGCCAGCMGCCGCGGTAA	Przw_5HS.RNAL1	ENVO:feces	horse	9796	Stool	Przw.5HS.RNAL1
Przw.6HS.ETOH2	96729	przewalskii	HS	ETOH	not_foal	20140606	HS.20140606	no	no	30	16	Phorse_Mong	PZE-6HS-2	PZE-6HS	1:50PM	47:50:13.8N	94:03:18.5E	47.86	94.14	Przw_6HS.ETOH2_total	ATTAATGAAGCG	GTGTGCCAGCMGCCGCGGTAA	Przw_6HS.etoh2	ENVO:feces	horse	9796	Stool	Przw.6HS.ETOH2
Przw.6HS.RNAL2	32793	przewalskii	HS	RNAL	not_foal	20140606	HS.20140606	Przw.6HS.RNAL2	no	30	16	Phorse_Mong	PZR-6HS-2	PZR-6HS	1:50PM	47:50:13.8N	94:03:18.5E	47.86	94.14	Przw_6HS.RNAL2_total	CTCACGCAATGC	GTGTGCCAGCMGCCGCGGTAA	Przw_6HS.RNAL2	ENVO:feces	horse	9796	Stool	Przw.6HS.RNAL2
Przw.5NA.ETOH1	35034	przewalskii	NA	ETOH	not_foal	20140605	NA.20140605	no	no	5	33	Phorse_Mong	PZE-5NA-1	PZE-5NA	6:12PM	47:49:54.5N	94:04:49.6E	47.86	94.14	Przw_5NA.ETOH1_total	TAGTGTCGGATC	GTGTGCCAGCMGCCGCGGTAA	Przw_5NA.etoh1	ENVO:feces	horse	9796	Stool	Przw.5NA.ETOH1
Przw.5NA.RNAL1	82691	przewalskii	NA	RNAL	not_foal	20140605	NA.20140605	no	no	5	33	Phorse_Mong	PZR-5NA-1	PZR-5NA	6:12PM	47:49:54.5N	94:04:49.6E	47.86	94.14	Przw_5NA.RNAL1_total	TCTACGGCACGT	GTGTGCCAGCMGCCGCGGTAA	Przw_5NA.RNAL1	ENVO:feces	horse	9796	Stool	Przw.5NA.RNAL1
Przw.2NI.ETOH1	25651	przewalskii	NI	ETOH	not_foal	20140602	NI.20140602	no	no	4	18	Phorse_Mong	PZE-2NI-1	PZE-2NI	7:10PM	47:51:27.7N	94:08:29.8E	47.86	94.14	Przw_2NI.ETOH1_total	ACAATCCCGAGT	GTGTGCCAGCMGCCGCGGTAA	Przw_2NI.etoh1	ENVO:feces	horse	9796	Stool	Przw.2NI.ETOH1
Przw.2NI.RNAL1	62937	przewalskii	NI	RNAL	not_foal	20140602	NI.20140602	no	no	4	18	Phorse_Mong	PZR-2NI-1	PZR-2NI	7:10PM	47:51:27.7N	94:08:29.8E	47.86	94.14	Przw_2NI.RNAL1_total	AGCCAGTCATAC	GTGTGCCAGCMGCCGCGGTAA	Przw_2NI.RNAL1	ENVO:feces	horse	9796	Stool	Przw.2NI.RNAL1
Przw.5PX.ETOH1	23759	przewalskii	PX	ETOH	not_foal	20140605	PX.20140605	no	no	7	34	Phorse_Mong	PZE-5PX-1	PZE-5PX	7:06PM	47:50:02.4N	94:04:49.7E	47.86	94.14	Przw_5PX.ETOH1_total	GAAGGAAAGTAG	GTGTGCCAGCMGCCGCGGTAA	Przw_5PX.etoh1	ENVO:feces	horse	9796	Stool	Przw.5PX.ETOH1
Przw.5PX.RNAL1	27531	przewalskii	PX	RNAL	not_foal	20140605	PX.20140605	Przw.5PX.RNAL1	no	7	34	Phorse_Mong	PZR-5PX-1	PZR-5PX	7:06PM	47:50:02.4N	94:04:49.7E	47.86	94.14	Przw_5PX.RNAL1_total	GCGTTAACCCAA	GTGTGCCAGCMGCCGCGGTAA	Przw_5PX.RNAL1	ENVO:feces	horse	9796	Stool	Przw.5PX.RNAL1
Przw.8PX.RNAL2	76786	przewalskii	PX	RNAL	not_foal	20140608	PX.20140608	Przw.8PX.RNAL2	no	26	8	Phorse_Mong	PZR-8PX-2	PZR-8PX	1:45PM	47:48:33.7N	94:05:03.6E	47.86	94.14	Przw_8PX.RNAL2_total	ACGCCGAGGTAG	GTGTGCCAGCMGCCGCGGTAA	Przw_8PX.RNAL2	ENVO:feces	horse	9796	Stool	Przw.8PX.RNAL2
Przw.6UL.ETOH1	54744	przewalskii	UL	ETOH	not_foal	20140606	UL.20140606	no	no	14	32	Phorse_Mong	PZE-6UL-1	PZE-6UL	1:50PM	47:50:12.9N	94:03:18.0E	47.86	94.14	Przw_6UL.ETOH1_total	GCGTACGGGTGA	GTGTGCCAGCMGCCGCGGTAA	Przw_6UL.etoh1	ENVO:feces	horse	9796	Stool	Przw.6UL.ETOH1
Przw.6UL.RNAL1	36395	przewalskii	UL	RNAL	not_foal	20140606	UL.20140606	Przw.6UL.RNAL1	no	14	32	Phorse_Mong	PZR-6UL-1	PZR-6UL	1:50PM	47:50:12.9N	94:03:18.0E	47.86	94.14	Przw_6UL.RNAL1_total	AGACAGTAGGAG	GTGTGCCAGCMGCCGCGGTAA	Przw_6UL.RNAL1	ENVO:feces	horse	9796	Stool	Przw.6UL.RNAL1
Przw.9UL.RNAL2	60820	przewalskii	UL	RNAL	not_foal	20140609	UL.20140609	Przw.9UL.RNAL2	no	3	26	Phorse_Mong	PZR-9UL-2	PZR-9UL	4:10PM	47:48:33.1N	94:05:03.7E	47.86	94.14	Przw_9UL.RNAL2_total	CAGTAGCGATAT	GTGTGCCAGCMGCCGCGGTAA	Przw_9UL.RNAL2	ENVO:feces	horse	9796	Stool	Przw.9UL.RNAL2
Przw.8UCA.RNAL1	18109	przewalskii	UCA	RNAL	foal	20140608	UCA.20140608	no	no	7	7	Phorse_Mong	PZR-8UCA-1	PZR-8UCA	12:21PM	47:48:38.0N	94:05:06.5E	47.86	94.14	Przw_8UCA.RNAL1_total	ACCCGGATTTCG	GTGTGCCAGCMGCCGCGGTAA	Przw_8UCA.RNAL1	ENVO:feces	horse	9796	Stool	Przw.8UCA.RNAL1
Przw.6UCM.ETOH1	15030	przewalskii	UCM	ETOH	foal	20140606	UCM.20140606	no	no	18	26	Phorse_Mong	PZE-6UCM-1	PZE-6UCM	1:50PM	47:50:13.0N	94:03:15.9E	47.86	94.14	Przw_6UCM.ETOH1_total	CTAAATACCCTT	GTGTGCCAGCMGCCGCGGTAA	Przw_6UCM.etoh1	ENVO:feces	horse	9796	Stool	Przw.6UCM.ETOH1
Przw.6UCM.RNAL1	72033	przewalskii	UCM	RNAL	foal	20140606	UCM.20140606	Przw.6UCM.RNAL1	no	18	26	Phorse_Mong	PZR-6UCM-1	PZR-6UCM	1:50PM	47:50:13.0N	94:03:15.9E	47.86	94.14	Przw_6UCM.RNAL1_total	CCACTCTCTCTA	GTGTGCCAGCMGCCGCGGTAA	Przw_6UCM.RNAL1	ENVO:feces	horse	9796	Stool	Przw.6UCM.RNAL1
Przw.6UCM.ETOH2	67826	przewalskii	UCM	ETOH	foal	20140606	UCM.20140606	no	no	18	26	Phorse_Mong	PZE-6UCM-2	PZE-6UCM	1:50PM	47:50:13.0N	94:03:15.9E	47.86	94.14	Przw_6UCM.ETOH1_total	TCATGTGAACGA	GTGTGCCAGCMGCCGCGGTAA	Przw_6UCM.etoh2	ENVO:feces	horse	9796	Stool	Przw.6UCM.ETOH2
Przw.6UCM.RNAL2	50694	przewalskii	UCM	RNAL	foal	20140606	UCM.20140606	Przw.6UCM.RNAL2	no	18	26	Phorse_Mong	PZR-6UCM-2	PZR-6UCM	1:50PM	47:50:13.0N	94:03:15.9E	47.86	94.14	Przw_6UCM.RNAL1_total	GGCCTATAAGTC	GTGTGCCAGCMGCCGCGGTAA	Przw_6UCM.RNAL2	ENVO:feces	horse	9796	Stool	Przw.6UCM.RNAL2
Przw.3UGH.ETOH1	24216	przewalskii	UGH	ETOH	foal	20140603	UGH.20140603	no	no	6	14	Phorse_Mong	PZE-3UGH-1	PZE-3UGH	2:10PM	47:48:57.7N	94:05:37.7E	47.86	94.14	Przw_3UGH.ETOH1_total	AGCCTGGTACCT	GTGTGCCAGCMGCCGCGGTAA	Przw_3UGH.etoh1	ENVO:feces	horse	9796	Stool	Przw.3UGH.ETOH1
Przw.3UGH.RNAL1	74579	przewalskii	UGH	RNAL	foal	20140603	UGH.20140603	no	no	6	14	Phorse_Mong	PZR-3UGH-1	PZR-3UGH	2:10PM	47:48:57.7N	94:05:37.7E	47.86	94.14	Przw_3UGH.RNAL1_total	CACTAGACCCAC	GTGTGCCAGCMGCCGCGGTAA	Przw_3UGH.RNAL1	ENVO:feces	horse	9796	Stool	Przw.3UGH.RNAL1
Przw.3UKD.ETOH1	40641	przewalskii	UKD	ETOH	foal	20140603	UKD.20140603	no	no	9	7	Phorse_Mong	PZE-3UKD-1	PZE-3UKD	4:24PM	47:48:75.3N	94:05:55.3E	47.86	94.14	Przw_3UKD.ETOH1_total	GTGTAATGTAGA	GTGTGCCAGCMGCCGCGGTAA	Przw_3UKD.etoh1	ENVO:feces	horse	9796	Stool	Przw.3UKD.ETOH1
Przw.3UKD.RNAL1	24497	przewalskii	UKD	RNAL	foal	20140603	UKD.20140603	no	no	9	7	Phorse_Mong	PZR-3UKD-1	PZR-3UKD	4:24PM	47:48:75.3N	94:05:55.3E	47.86	94.14	Przw_3UKD.RNAL1_total	TCATACAGCCAG	GTGTGCCAGCMGCCGCGGTAA	Przw_3UKD.RNAL1	ENVO:feces	horse	9796	Stool	Przw.3UKD.RNAL1
Przw.9UUH.RNAL1	61412	przewalskii	UUH	RNAL	foal	20140609	UUH.20140609	no	no	3	45	Phorse_Mong	PZR-9UUH-1	PZR-9UUH	4:57PM	47:50:59.3N	94:04:49.6:E	47.86	94.14	Przw_9UUH.RNAL1_total	GGTGTGAGAAAG	GTGTGCCAGCMGCCGCGGTAA	Przw_9UUH.RNAL1	ENVO:feces	horse	9796	Stool	Przw.9UUH.RNAL1
Przw.9UUH.RNAL2	39122	przewalskii	UUH	RNAL	foal	20140609	UUH.20140609	no	no	3	45	Phorse_Mong	PZR-9UUH-2	PZR-9UUH	4:57PM	47:50:59.3N	94:04:49.6:E	47.86	94.14	Przw_9UUH.RNAL1_total	TTATACGTTGTA	GTGTGCCAGCMGCCGCGGTAA	Przw_9UUH.RNAL2	ENVO:feces	horse	9796	Stool	Przw.9UUH.RNAL2
Przw.7ED.ETOH1	16110	przewalskii	ED	ETOH	not_foal	20140607	ED.20140607	no	no	21	39	Phorse_Mong	PZE-7ED-1	PZE-7ED	7:47PM	47:49:48.8N	94:11:05.6E	47.86	94.14	Przw_7ED.ETOH1_total	CTCCTGTCCGGA	GTGTGCCAGCMGCCGCGGTAA	Przw_7ED.etoh1	ENVO:feces	horse	9796	Stool	Przw.7ED.ETOH1
Przw.7ED.RNAL1	43555	przewalskii	ED	RNAL	not_foal	20140607	ED.20140607	Przw.7ED.RNAL1	no	21	39	Phorse_Mong	PZR-7ED-1	PZR-7ED	7:47PM	47:49:48.8N	94:11:05.6E	47.86	94.14	Przw_7ED.RNAL1_total	GATGCGCAGGAC	GTGTGCCAGCMGCCGCGGTAA	Przw_7ED.RNAL1	ENVO:feces	horse	9796	Stool	Przw.7ED.RNAL1
Przw.7ED.RNAL2	37829	przewalskii	ED	RNAL	not_foal	20140607	ED.20140607	Przw.7ED.RNAL2	no	21	39	Phorse_Mong	PZR-7ED-2	PZR-7ED	7:47PM	47:49:48.8N	94:11:05.6E	47.86	94.14	Przw_7ED.RNAL1_total	ATTCGGTAGTGC	GTGTGCCAGCMGCCGCGGTAA	Przw_7ED.RNAL2	ENVO:feces	horse	9796	Stool	Przw.7ED.RNAL2
